# Supplementary material for: Intron retention as an excellent marker for diagnosing depression and for discovering new potential pathways for drug intervention
Source: Front Psychiatry. 2024 Sep 19;15:1450708. doi: 10.3389/fpsyt.2024.1450708 (PMC11446786; doi:10.3389/fpsyt.2024.1450708)
Supplement: Supplementary file 6 [file Table1.xlsx]

## Sheet: Sheet1
Supplementary table 1 Table of gene expression normalized by TMM
ensembl ID	Symbol	CON-01	CON-02	CON-03	CON-04	CON-05	CON-06	BMT-01	BMT-02	BMT-03	BMT-04	BMT-05	BMT-06	BMT-07	BMT-08	AMT-01	AMT-02	AMT-03	AMT-04	AMT-05	AMT-06	AMT-07	AMT-08	meanCON	meanBMT	meanAMT	logFC (CON-BMT)	PValue (CON-BMT)	FDR (CON-BMT)	DEG (CON-BMT)	logFC (BMT-AMT)	PValue (BMT-AMT)	FDR (BMT-AMT)	DEG (BMT-AMT)
ENSG00000000003	TSPAN6	28.6308	35.7963	47.1459	63.5692	48.0856	39.2708	42.3309	58.3053	71.4501	38.6319	51.0592	50.0962	40.4698	79.1281	52.3108	43.4941	53.7529	20.4425	43.5071	64.7251	29.5148	100.494	43.7498	53.9339	51.0302	0.300738	0.273211	0.827935	Unchanged	-0.0794754	0.75178	1	Unchanged
ENSG00000000419	DPM1	2636.24	2674.14	2615.35	2865.95	3001.38	2742.67	3110.99	2468.56	3028.47	2652.54	2829.26	2831.39	2722.32	3011.01	2902.25	2905.76	2944.49	2971.68	3064.12	2913.24	2645.01	2825.58	2755.95	2831.82	2896.52	0.0391894	0.638157	1	Unchanged	0.0325629	0.672662	1	Unchanged
ENSG00000000457	SCYL3	1554.58	1525.52	1533.07	1659.39	1580.84	1770.04	1643.62	1887.46	2090.44	1662.67	1925.22	1752.34	1697.38	1881.13	1771.53	2005.07	2026.85	1919.25	1617.55	1880.45	1609.06	1877.69	1603.91	1817.53	1838.43	0.180355	0.0572691	0.558215	Unchanged	0.0165357	0.849986	1	Unchanged
ENSG00000000460	C1orf112	538.278	524.086	512.657	526.316	480.864	587.999	550.502	624.025	493.175	515.246	511.59	537.024	601.346	563.939	540.213	649.577	577.562	605.752	470.403	514.88	550.467	613.161	528.367	549.606	565.252	0.0568532	0.580392	1	Unchanged	0.0405705	0.669209	1	Unchanged
ENSG00000000938	FGR	62110.3	49792.3	51765.1	47327.8	53476.9	45736.3	40513.7	47173.3	31253	40936.6	39802.9	45077.9	50561	51299.4	50881.4	38244.5	38590.1	48776.8	40679.3	41146.4	50542.8	49692.4	51701.4	43327.2	44819.2	-0.25493	0.042787	0.516097	Unchanged	0.0488434	0.676158	1	Unchanged
ENSG00000000971	CFH	76.6249	103.428	53.9812	44.6713	130.23	152.013	113.229	141.193	136.886	146.643	151.175	307.577	198.486	107.181	105.639	149.283	108.434	142.79	191.187	474.294	129.966	86.4582	93.4913	162.796	173.506	0.79935	0.0244851	0.408156	upRegulation	0.091873	0.774881	1	Unchanged
ENSG00000001036	FUCA2	2405.38	1955.13	1750.11	1940.42	2325.17	1926.11	1856.34	2135.02	1559.03	1662.66	1968.27	2060.93	2170.36	2143.57	2149.78	1861.7	1767.85	1755.08	2187.06	1790.43	2166.44	1858.59	2050.39	1944.52	1942.12	-0.0764489	0.503869	1	Unchanged	-0.00177921	0.986614	1	Unchanged
ENSG00000001084	GCLC	2742.44	2310.16	2232.33	2116.19	2313.15	2408.39	2418.66	2272.13	2428.62	2601.02	2539.93	2522.81	2508.05	2832.71	2548.15	2601.24	2527.19	3218.45	2148.64	2533.91	2783.87	2839.65	2353.78	2515.49	2650.14	0.095895	0.344241	0.887932	Unchanged	0.0752075	0.421945	1	Unchanged
ENSG00000001167	NFYA	3661.72	3383.19	3701.57	3926.53	3812.84	3829.06	4054.42	3521.24	4173.84	3604.76	4056.67	3871.38	4011.9	4074.78	4316.66	4065.49	4173.88	4258.66	3545.65	4124.05	3881.84	4031.8	3719.15	3921.12	4049.75	0.0762987	0.354656	0.902727	Unchanged	0.0465584	0.541106	1	Unchanged
ENSG00000001460	STPG1	257.394	203.861	271.066	245.282	283.508	278.896	243.228	310.998	335.153	251.67	235.272	238.457	620.176	229.384	216.294	291.662	275.579	207.048	208.406	276.154	621.472	235.219	256.668	308.042	291.479	0.263129	0.303496	0.837549	Unchanged	-0.0796486	0.735054	1	Unchanged
ENSG00000001461	NIPAL3	3776.14	4274.24	4714.13	4821.27	4210.55	5144.01	4648.25	4361.13	5684.54	4629.32	4385.05	4136.88	4361.44	5459.09	4243.23	4747.69	4716.26	4601.32	4498.57	4155.41	4366.34	5425.99	4490.06	4708.21	4594.35	0.0684335	0.525559	1	Unchanged	-0.0353144	0.723144	1	Unchanged
ENSG00000001497	LAS1L	4007.97	3822.75	3780.14	4203.59	4002.18	4025.4	3968.74	4276.2	4376.14	4397.46	4104.73	4140.89	3892.42	3929.54	4075.22	4619.16	4226.65	4331.07	3751.01	4340.52	3895.63	4037.83	3973.67	4135.76	4159.64	0.0576777	0.468275	0.98259	Unchanged	0.00831336	0.909987	1	Unchanged
ENSG00000001561	ENPP4	1550.52	2283.31	2750.92	2097.32	2329.18	1600.91	2732.82	1259.39	2394.4	2836.85	2245.59	3130.96	2956.36	2765.6	2970.66	2761.4	2650.31	5541.48	1861.36	3453.39	3500.76	2694.91	2102.03	2540.25	3179.28	0.273171	0.212599	0.770551	Unchanged	0.323705	0.108972	1	Unchanged
ENSG00000001629	ANKIB1	4595.28	4020.65	4480.38	4686.21	4442.97	4815.78	5277.54	4590.29	4629.77	5306.08	5263.06	5052.63	4992.41	5257.75	5195.89	5519.85	4750.45	6074.9	4596.7	5152.79	5035.96	5340.55	4506.88	5046.19	5208.39	0.163076	0.0662895	0.558215	Unchanged	0.0456221	0.577624	1	Unchanged
ENSG00000001630	CYP51A1	108.252	53.6908	102.147	88.3795	103.184	99.6764	104.398	52.2191	91.5894	87.1932	88.1018	78.1504	89.8534	140.229	83.5022	137.446	85.0008	141.715	70.8294	93.0681	120.15	93.4851	92.555	91.4668	103.15	-0.0167211	0.936379	1	Unchanged	0.173018	0.370702	1	Unchanged
ENSG00000001631	KRIT1	1551.51	1653.81	1514.41	1718.97	1616.9	1607.94	1437.8	1408.71	1413.09	1728.07	1524.76	1660.16	1795.15	1526.54	1440.57	1578.94	1700.44	1535.82	1534.59	1712.53	1597.25	1405.25	1610.59	1561.78	1563.17	-0.0443609	0.629952	1	Unchanged	0.00127076	0.988118	1	Unchanged
ENSG00000002016	RAD52	1705.73	1728.4	1765.85	1303.87	1423.55	1407.58	1584.54	1267.54	1455.36	1576.47	1621.87	1597.04	1647.03	1505.51	1608.56	1610.58	1436.56	1407.33	1668.12	1702.42	1568.69	1504.76	1555.83	1531.92	1563.38	-0.022311	0.827137	1	Unchanged	0.0292793	0.756988	1	Unchanged
ENSG00000002330	BAD	527.041	554.918	536.235	479.641	509.915	476.245	490.429	570.824	464.992	503.36	522.602	471.9	503.587	383.641	457.721	436.997	400.66	482.36	566.48	468.343	498.285	361.873	513.999	488.917	459.09	-0.0722085	0.533595	1	Unchanged	-0.0908292	0.39945	1	Unchanged
ENSG00000002549	LAP3	5596.25	4192.69	3981.45	6741.84	6027.81	5584.01	4274.02	3473.17	3455.23	4066.5	4902.65	4279.15	4429.58	9756.23	4288.5	4651.78	4123.04	4124.08	5770.14	3141.87	4718.87	11148.5	5354.01	4829.57	5245.84	-0.14872	0.568269	1	Unchanged	0.119277	0.621924	1	Unchanged
ENSG00000002586	CD99	20066.4	23470.6	20272.7	18436	21085.8	25620.4	23027.6	18869.5	16344.1	29985.6	20690.8	22716.3	26179.6	15064.1	21314.7	20593.4	14462.4	29174.3	20649.7	25317.8	29653.5	13652.4	21492	21609.7	21852.3	0.00788135	0.966516	1	Unchanged	0.0161039	0.926174	1	Unchanged
ENSG00000002587	HS3ST1	59.2762	131.283	105.099	86.3934	64.1176	96.6562	51.1748	168.724	85.5561	68.3545	162.184	56.1109	75.0268	166.272	50.3152	233.376	92.8053	41.8685	275.086	96.1125	46.2402	231.172	90.4708	104.175	133.372	0.203326	0.619155	1	Unchanged	0.356024	0.344534	1	Unchanged
ENSG00000002745	WNT16	72.538	113.378	111.002	78.4472	77.1395	70.4864	59.0518	179.998	201.273	97.0944	152.174	108.208	91.8138	104.175	62.3837	102.816	177.921	63.2698	163.856	154.748	112.256	105.548	87.1651	124.223	117.85	0.510266	0.0622482	0.558215	Unchanged	-0.0756999	0.761472	1	Unchanged
ENSG00000002822	MAD1L1	588.337	703.095	811.248	523.331	579.04	633.312	914.904	827.599	811.211	553.883	581.671	563.075	626.019	724.206	774.596	556.625	678.229	531.33	484.569	643.338	592.809	686.539	639.727	700.321	618.504	0.130469	0.389615	0.948414	Unchanged	-0.17916	0.201218	1	Unchanged
ENSG00000002834	LASP1	25802.6	22125	26113.3	24054.7	26432.4	25252.9	28812.3	24889	22176.6	26559.1	24332	25365.3	26347.4	27779.2	27133.3	24625.3	22533.7	34167.2	23471.1	22505.8	28429.5	26991.3	24963.5	25782.6	26232.1	0.046581	0.668269	1	Unchanged	0.0249319	0.804181	1	Unchanged
ENSG00000002919	SNX11	3445.18	3041.1	3049.44	3230.39	4008.19	2987.34	3277.41	3089.52	3139.19	3120.23	3430.95	3475.62	2921.78	3706.17	3543.06	2980.89	3130.16	3431.61	3545.64	3048.79	3083.22	3669.93	3293.61	3270.11	3304.16	-0.0103205	0.917256	1	Unchanged	0.0149317	0.871047	1	Unchanged
ENSG00000002933	TMEM176A	7250.86	4602.42	2831.39	3186.69	6109.96	4871.16	485.455	5697.05	445.889	1321.79	5971.87	2487.74	221.142	7068.75	473.836	4503.52	441.646	1034.13	7433.09	1933.07	241.211	6229.1	4808.74	2962.46	2786.2	-0.698834	0.30157	0.836877	Unchanged	-0.0884972	0.888388	1	Unchanged
ENSG00000003056	M6PR	12163.9	10246	9985.1	11212.5	13427.1	12927	12887.1	10635.3	10861.8	11020.4	11228.9	12386.6	13248.3	12852.4	12105	10905.2	11448.6	13895.7	10835.2	11233.2	13104	13032.2	11660.3	11890.1	12069.9	0.028169	0.789342	1	Unchanged	0.021645	0.824431	1	Unchanged
ENSG00000003096	KLHL13	45.9837	40.766	72.6969	68.5262	30.0576	87.5794	61.071	53.1932	82.5114	44.5835	30.0366	37.0729	55.3001	40.0683	63.3736	76.1476	85.0773	50.9993	34.4139	47.551	57.1151	33.1803	57.6016	50.4796	55.9823	-0.190077	0.473351	0.987789	Unchanged	0.149247	0.544643	1	Unchanged
ENSG00000003147	ICA1	213.478	207.843	241.607	260.186	241.432	155.066	230.448	235.284	197.272	207.088	246.283	156.3	236	209.349	216.285	210.591	159.265	185.615	273.112	172.984	194.973	249.281	219.935	214.753	207.763	-0.0344878	0.82011	1	Unchanged	-0.0478507	0.73386	1	Unchanged
ENSG00000003249	DBNDD1	123.621	268.524	218.051	174.777	84.1553	171.166	138.834	214.825	184.187	362.699	240.276	83.1635	147.109	207.345	131.795	340.142	151.439	172.369	457.17	116.353	132.91	261.344	173.382	197.305	220.44	0.186329	0.57592	1	Unchanged	0.159873	0.60249	1	Unchanged
ENSG00000003393	ALS2	1586.23	1501.65	1228.6	1535.26	1540.76	1739.84	1218.18	1508.95	1827.75	1981.74	1934.23	1329.53	1309.31	1270.12	1453.65	1647.15	2240.9	2321.01	1781.42	1359.52	1301.81	1370.07	1522.06	1547.48	1684.44	0.0239014	0.885275	1	Unchanged	0.122349	0.424729	1	Unchanged
ENSG00000003400	CASP10	6084.48	5879.32	5889.72	5970.23	5016	5548.77	5418.36	5307.42	5256.8	5979.87	5423.25	5768.99	5125.71	6940.55	5842.73	5240.05	5789.29	6457.33	5561.76	4855.4	5688.85	7164.96	5731.42	5652.62	5825.05	-0.019972	0.850932	1	Unchanged	0.0433449	0.659644	1	Unchanged
ENSG00000003402	CFLAR	21936.6	20591.6	20592.9	21414.2	20160.2	22424.6	20758.6	22368.2	19349.4	24205.8	22352.8	23149.1	23165.9	25577.6	22675.8	23625.7	21497.8	28707.2	20767.1	21403.2	24330	24859.3	21186.7	22615.9	23483.2	0.0941838	0.329328	0.86631	Unchanged	0.0542904	0.542946	1	Unchanged
ENSG00000003436	TFPI	111.343	205.876	124.729	89.3653	52.098	146.994	67.9394	80.8187	66.4327	90.1737	98.1118	96.1815	59.2297	79.1319	84.5067	42.4857	42.9437	65.2986	170.915	166.862	108.328	102.528	121.734	79.7524	97.9834	-0.609384	0.0433116	0.519267	downRegulation	0.296517	0.293389	1	Unchanged
ENSG00000003509	NDUFAF7	1919.2	1711.49	1716.73	1730.89	1713.07	1717.69	1539.24	1429.17	1664.7	1623.03	1844.12	1694.23	1657.88	1667.78	1707.15	1803.37	1858.76	1594.97	1954.4	1772.22	1687.84	1593.22	1751.51	1640.02	1746.49	-0.0948415	0.2789	0.827935	Unchanged	0.090741	0.263889	1	Unchanged
ENSG00000003756	RBM5	15774.5	15854.9	16920.8	16587.9	14989.9	16356.3	15504.7	14485.9	16100.5	13974.2	15636	16984.4	15657.6	15935.5	16675.1	14837.3	17073.7	15557	18410	17218.4	14082.8	15953.3	16080.7	15534.8	16226	-0.0498253	0.562476	1	Unchanged	0.0627919	0.430859	1	Unchanged
ENSG00000003987	MTMR7	215.503	220.777	158.103	190.665	187.336	173.183	196.955	230.166	185.195	224.93	213.246	218.416	193.53	183.306	174.039	208.616	185.671	204.976	223.556	201.296	199.902	178.926	190.928	205.718	197.123	0.107691	0.361671	0.91238	Unchanged	-0.0615127	0.572284	1	Unchanged
ENSG00000004059	ARF5	6609.48	6551.59	5476.23	6207.56	6888.36	6055.22	6476.05	6388.73	5478.23	5559.74	6276.23	6323.05	6253.36	5438.05	5853.79	5144.14	5044.61	5711.87	6023.04	5422.87	5876.94	5098.31	6298.07	6024.18	5521.95	-0.0641359	0.478459	0.993291	Unchanged	-0.125592	0.134445	1	Unchanged
ENSG00000004139	SARM1	986.684	1024.31	1065.59	1148.96	1105.98	1136.74	1139.41	1204.09	1264.13	1378.3	1244.43	1136.17	1179.97	1188.98	1118.65	1407.9	1269.46	1401.19	1131.98	1072.24	1202.37	1281.61	1078.04	1216.93	1235.68	0.174798	0.0676464	0.558215	Unchanged	0.0220649	0.80228	1	Unchanged
ENSG00000004142	POLDIP2	3995.71	3412.03	3648.53	3700.11	4427.94	3767.65	4255.33	3616.37	3665.57	3966.43	3609.16	3722.09	3758.13	3826.37	3624.55	3941.91	3263.06	3788.54	3277.58	3324.94	3614.98	3943.34	3825.33	3802.43	3597.36	-0.00863794	0.924063	1	Unchanged	-0.079994	0.340613	1	Unchanged
ENSG00000004399	PLXND1	12127.1	7250.69	7709.55	9696.15	9237.57	11296.9	8902.57	11803.5	10654.5	6298.91	12001.8	10516	12385.3	11577.3	13025.4	10258.6	12144.4	6196.32	10953.6	9660.21	11919.3	9415.58	9552.98	10517.5	10446.7	0.138768	0.434322	0.977754	Unchanged	-0.00974038	0.952615	1	Unchanged
ENSG00000004455	AK2	8679.85	7340.2	7499.38	8223.46	9559.15	8462.6	8234.89	8124.79	7903.82	7304.65	7423.55	8129.49	7941.85	9523.85	8273.18	8834.93	7983.24	8686.61	7994.65	7521.82	8143.8	9340.18	8294.11	8073.36	8347.3	-0.0389108	0.679396	1	Unchanged	0.0481404	0.580992	1	Unchanged
ENSG00000004468	CD38	2430.95	2643.31	3784.1	3240.33	2581.63	2751.73	4126.34	2495.16	2199.15	3983.29	2093.41	1865.56	1780.3	5136.54	2429.45	3422.85	2977.7	4370.8	1641.85	1946.23	2458.88	6328.62	2905.34	2959.97	3197.05	0.0268725	0.924828	1	Unchanged	0.111152	0.673242	1	Unchanged
ENSG00000004478	FKBP4	3519.73	2429.49	3245.88	3083.42	2960.31	3308.52	3304.01	3105.88	3208.63	2828.91	2896.34	2860.45	3048.18	3312.51	2785.56	2650.67	2705.04	2602.53	3980.61	2989.1	3058.61	3183.42	3091.23	3070.61	2994.44	-0.00964019	0.932874	1	Unchanged	-0.0362476	0.732366	1	Unchanged
ENSG00000004487	KDM1A	5309.24	4778.44	5151.17	5271.12	5204.34	5602.13	5188.9	5900.75	5979.45	5516.14	5275.08	5807.06	5388.37	5420.02	5511.76	5661.23	5791.25	5508.94	5520.28	5954.93	5521.44	5439.06	5219.4	5559.47	5613.61	0.0910565	0.227948	0.793859	Unchanged	0.0139949	0.841062	1	Unchanged
ENSG00000004534	RBM6	21780.3	22669	24667.7	22694.2	20448.7	20820.7	20719.2	21990.7	23243.5	20567.4	22304.7	15921.3	21298.7	15497.8	22054.1	23111.6	23413.2	20652.9	25306.1	18975.5	20214.8	15316	22180.1	20192.9	21130.5	-0.135418	0.281854	0.827935	Unchanged	0.06548	0.574884	1	Unchanged
ENSG00000004660	CAMKK1	2286.88	1523.53	1606.72	1758.69	1726.1	1420.68	1360.02	1636.78	1032.64	918.52	974.123	1044.99	1125.66	1348.24	1579.38	1581.92	1030.01	688.407	1108.72	1664.97	1113.73	1215.27	1720.43	1180.12	1247.8	-0.543789	0.00338566	0.207978	downRegulation	0.0804626	0.641921	1	Unchanged
ENSG00000004700	RECQL	4252.09	3854.57	3614.15	3889.78	4649.34	4496.6	4472.96	3709.48	4094.33	5018.73	4812.54	4360.31	4397.98	4835.05	4382.05	5065.06	4283.32	6428.75	4183.97	4358.73	4502.23	4548.47	4126.09	4462.67	4719.07	0.113148	0.331509	0.869594	Unchanged	0.0805753	0.454088	1	Unchanged
ENSG00000004766	VPS50	2511.62	2216.68	2401.26	2386.3	2606.68	2330.87	2577.23	1977.51	2545.37	2047.12	2424.79	2673.09	2453.75	2553.25	2613.54	2345.16	2541.85	2624.95	2564.4	2800.95	2455.94	2653.69	2408.9	2406.51	2575.06	-0.00140491	0.988033	1	Unchanged	0.0976247	0.260103	1	Unchanged
ENSG00000004777	ARHGAP33	1486.12	1495.69	1304.24	1364.45	938.687	1371.33	1236.9	1421.98	1455.35	1657.73	1320.52	1025.96	1419.92	796.329	1180.01	1101.39	1413.14	1429.73	1149.18	1149.11	1197.44	823.256	1326.75	1291.84	1180.41	-0.0384658	0.812283	1	Unchanged	-0.130122	0.38617	1	Unchanged
ENSG00000004779	NDUFAB1	2034.63	1957.12	1990.73	1959.29	2607.68	1861.68	2198.08	1794.38	2086.41	1883.63	1929.22	2132.06	2001.51	1884.14	1957.64	1992.21	1835.29	1968.21	2215.39	2027.12	1844.41	1845.52	2068.52	1988.68	1960.72	-0.0567633	0.56005	1	Unchanged	-0.0204605	0.820742	1	Unchanged
ENSG00000004799	PDK4	3507.5	2702.97	3233.09	4623.65	5675.18	3798.86	3459.6	3876.2	2392.39	1094.88	3771.34	5913.26	4791.99	3992.65	4870.94	3082.73	3602.19	2028.41	1632.75	936.723	5136.45	6261.28	3923.54	3661.54	3443.93	-0.0997034	0.775178	1	Unchanged	-0.088389	0.784831	1	Unchanged
ENSG00000004809	SLC22A16	173.652	254.594	205.264	259.198	180.324	96.6742	51.1631	184.151	105.694	64.3797	361.411	232.441	262.678	286.473	78.4825	239.276	130.915	33.7162	408.612	202.307	254.087	212.092	194.951	193.549	194.936	-0.0103827	0.98065	1	Unchanged	0.0103107	0.979249	1	Unchanged
ENSG00000004838	ZMYND10	228.825	283.421	593.283	262.159	303.545	233.6	359.452	302.832	321.068	618.338	266.308	303.58	471.023	199.335	361.148	311.427	387.977	687.243	276.181	249.87	475.653	193.008	317.472	355.242	367.813	0.162097	0.568456	1	Unchanged	0.0501384	0.848342	1	Unchanged
ENSG00000004864	SLC25A13	1420.74	953.694	970.309	1023.83	1345.41	1151.84	1007.44	1207.15	969.236	957.168	1094.26	1124.14	1247.12	1110.85	1187.05	956.055	1050.55	977.995	1040.94	1101.57	1200.41	1136.86	1144.3	1089.67	1081.43	-0.0705044	0.54773	1	Unchanged	-0.0109327	0.919929	1	Unchanged
ENSG00000004866	ST7	497.45	993.494	540.143	576.958	455.821	849.773	564.292	596.408	453.925	706.501	536.618	526.003	600.36	359.602	520.093	385.572	384.029	640.413	592.79	711.093	743.51	345.794	652.273	542.963	540.412	-0.264562	0.21505	0.773831	Unchanged	-0.00683361	0.972537	1	Unchanged
ENSG00000004897	CDC27	2833.37	3089.83	2995.43	3078.46	3286.9	3037.68	3168.1	2933	3432.07	3170.76	3328.83	3361.4	3401.68	3254.42	3072.27	3314.08	3187.82	3881.33	3450.56	3355.28	3298.88	3229.66	3053.61	3256.28	3348.73	0.0927062	0.260386	0.827935	Unchanged	0.0403604	0.595824	1	Unchanged
ENSG00000004939	SLC4A1	27.6256	86.5307	42.2064	88.3972	39.0729	75.506	34.4229	119.702	106.692	77.2701	72.0854	86.1672	47.3621	480.773	77.4801	110.697	205.165	47.9951	146.716	941.671	56.0801	2045.43	59.8898	128.059	453.905	1.09506	0.119415	0.713453	Unchanged	1.82453	0.0050084	1	upRegulation
ENSG00000004961	HCCS	1387.05	1067.06	1254.15	1289.97	1541.76	1209.23	1278.28	879.823	1037.68	939.33	1142.32	1269.42	1210.58	1348.24	1322.86	1086.56	1156.09	1259.45	1289.78	1036.84	1294.94	1451.48	1291.54	1138.21	1237.25	-0.182257	0.144999	0.736082	Unchanged	0.120315	0.300228	1	Unchanged
ENSG00000004975	DVL2	2751.66	2780.55	2884.46	2986.11	2672.8	2750.72	2870.69	3050.63	3419.99	3061.77	2908.35	2824.38	2900.06	2975.95	2867.04	3084.71	3033.42	3214.39	2642.3	2841.42	2913.85	2925.09	2804.38	3001.48	2940.28	0.0979644	0.227058	0.792642	Unchanged	-0.0297036	0.691794	1	Unchanged
ENSG00000005001	PRSS22	56.1844	57.6781	73.6769	45.6727	93.1623	31.2264	70.8955	164.58	115.731	45.5617	49.0586	122.228	54.2888	25.0463	52.3201	133.515	102.647	58.1523	29.366	190.079	41.3275	12.0775	59.6001	80.9237	77.4355	0.440657	0.331986	0.87049	Unchanged	-0.0636426	0.87835	1	Unchanged
ENSG00000005007	UPF1	13070.9	11692	12616.2	12186.7	12264	13171.7	13299.7	11470.1	12203.5	11719.9	12022.9	13164.1	12893.8	14651.4	13291	10907.2	11736.9	13914.1	12998	11449.6	12349.6	14106.8	12500.2	12678.2	12594.2	0.0203942	0.825034	1	Unchanged	-0.00959914	0.910481	1	Unchanged
ENSG00000005020	SKAP2	8077.21	7028.93	5628.46	5788.49	6543.74	7001.66	5881.22	6340.65	4212.09	5038.54	6744.77	6029.49	6522.93	6370.61	7327.55	6135.8	4653.68	5550.76	7266.29	5347.01	7781.44	6179.88	6678.08	5892.54	6280.3	-0.180534	0.198607	0.74741	Unchanged	0.0919429	0.480705	1	Unchanged
ENSG00000005022	SLC25A5	15040.1	11950.6	10563.6	11380.4	15625	11364.4	12989.5	12383.6	11024.9	11226.5	9960.48	11119.2	11112.5	9480.79	10499.4	10353.6	10019.9	10368.3	11024.4	9460.94	11242.8	8967.27	12654	11162.2	10242.1	-0.180967	0.110488	0.687885	Unchanged	-0.124111	0.23852	1	Unchanged
ENSG00000005059	MCUB	5969.06	5576.01	5583.29	6301.91	5980.73	5849.82	7062.01	6950.36	7251.62	5211.94	6404.38	5397.28	5772.47	6626.03	6210.92	6558.97	6216.36	4098.59	6740.26	5312.61	5002.47	7029.26	5876.8	6334.51	5896.18	0.108198	0.392336	0.951598	Unchanged	-0.103442	0.376209	1	Unchanged
ENSG00000005075	POLR2J	1466.74	1490.71	1547.81	1483.62	1763.16	1372.34	1447.66	1411.76	1411.07	1275.24	1341.55	1443.75	1459.42	1165.94	1384.23	1317.92	1194.19	1302.29	1800.62	1531.47	1441.66	1268.55	1520.73	1369.55	1405.12	-0.151058	0.159371	0.747152	Unchanged	0.0369481	0.710889	1	Unchanged
ENSG00000005100	DHX33	1715.95	1681.65	1583.15	1766.64	1728.1	1698.56	1615.06	1666.51	1752.27	1981.73	1784.06	1890.6	1813.9	2093.48	1937.52	1982.32	1986.78	1757.12	1879.55	1667.03	1838.51	1885.73	1695.68	1824.7	1866.82	0.105811	0.228033	0.793884	Unchanged	0.0329408	0.684372	1	Unchanged
ENSG00000005102	MEOX1	223.709	147.169	284.813	225.415	287.516	498.362	269.842	167.812	179.161	178.343	231.267	137.266	387.11	406.671	181.081	180.921	130.91	108.144	258.955	128.488	325.995	364.861	277.831	244.684	209.919	-0.183185	0.555088	1	Unchanged	-0.220965	0.444172	1	Unchanged
ENSG00000005156	LIG3	1976.42	1805.96	1992.7	2125.13	2172.9	2227.16	2094.66	2294.62	2258.52	2165.04	2304.65	2218.23	2172.33	2178.63	2092.44	2529.07	2345.43	2693.26	2025.22	2070.63	2174.3	2230.51	2050.04	2210.84	2270.11	0.108926	0.237924	0.812478	Unchanged	0.0381825	0.654113	1	Unchanged
ENSG00000005175	RPAP3	3163.27	2822.31	2571.15	3094.35	2770.97	2924.91	2810.61	3087.46	3192.53	2679.29	2946.39	2699.14	2799.34	3332.55	3111.5	3218.18	3198.58	3022.68	3088.41	2587.53	3318.58	3429.69	2891.16	2943.41	3121.89	0.0258452	0.783531	1	Unchanged	0.0849569	0.328974	1	Unchanged
ENSG00000005187	ACSM3	284.984	384.867	248.453	353.53	289.52	348.368	269.816	409.188	463.973	320.044	302.349	363.693	333.745	352.587	299.787	397.461	369.411	244.781	333.83	426.856	319.049	380.963	318.287	351.924	346.517	0.144773	0.343252	0.886471	Unchanged	-0.0221512	0.875027	1	Unchanged
ENSG00000005189	REXO5	75.5974	83.5345	89.3742	80.4345	81.1462	104.706	114.254	94.1169	79.516	100.08	97.1117	93.1776	84.9127	73.1235	86.5148	84.0359	83.0606	64.2723	77.8995	118.33	94.5406	85.4416	85.7988	92.0366	86.7619	0.101205	0.506353	1	Unchanged	-0.0850983	0.545254	1	Unchanged
ENSG00000005194	CIAPIN1	2421.74	2363.86	2057.5	2793.46	2861.13	2383.22	2724.95	2219.96	2597.7	2723.89	2524.91	2529.82	2318.46	2557.26	2387.19	2499.41	2384.51	2633.11	2343.87	2654.28	2253.08	2498.89	2480.15	2524.62	2456.79	0.0256614	0.788924	1	Unchanged	-0.0393184	0.657622	1	Unchanged
ENSG00000005206	SPPL2B	6111.04	7229.82	6875.76	7107.27	5322.55	5967.62	5010.64	7524.26	7108.7	7167.92	6181.12	6180.78	5629.29	5612.34	5799.47	6568.86	6797.84	5310.09	6169.73	6285.71	4963.08	5693.37	6435.68	6301.88	5948.52	-0.0303236	0.799709	1	Unchanged	-0.0832384	0.452199	1	Unchanged
ENSG00000005238	FAM214B	6296.9	4999.21	4530.47	4112.22	5013.99	4571.12	3983.51	4262.9	3041.57	3724.65	4219.86	4416.41	4690.27	4542.56	4778.4	3359.55	3842.58	4123.04	4837.45	4237.34	4892.2	4359.49	4920.65	4110.22	4303.76	-0.259613	0.0405629	0.502239	Unchanged	0.0663728	0.573222	1	Unchanged
ENSG00000005243	COPZ2	208.335	163.093	165.977	159.88	151.272	126.871	114.215	107.454	124.81	308.207	146.169	166.317	167.865	132.222	141.848	119.615	140.707	356.797	101.182	129.49	177.258	151.786	162.572	158.407	164.835	-0.0373295	0.886191	1	Unchanged	0.0572198	0.812769	1	Unchanged
ENSG00000005249	PRKAR2B	13529.5	40769.4	19491.9	15665.4	6614.87	35142.2	10509.8	22328.3	9348.12	17866.3	16866.4	15767	14852.8	7885.13	14157.2	8556.09	5677.82	12259	23476.1	24055.4	24330.1	6607.1	21868.9	14428	14889.8	-0.600005	0.10633	0.681683	Unchanged	0.0454574	0.895531	1	Unchanged
ENSG00000005302	MSL3	13317	12921.2	13159.3	14283.1	11287.2	13322.7	12189.8	14465.4	15150.4	13516.4	15391.7	12683.2	12446.5	14700.5	14560.5	15011.3	16001.7	11421.7	15002	11874.5	11527.4	15533.1	13048.4	13818	13866.5	0.0826692	0.457605	0.977754	Unchanged	0.00506418	0.960743	1	Unchanged
ENSG00000005339	CREBBP	12042.3	9677.21	10968.2	12213.5	10742.3	12744.7	11623.6	13836.3	12840.6	13539.2	12736.7	11283.5	12512.6	14645.4	13885.5	14267.8	13187.2	14142.5	10282.9	11704.5	13502.8	14111.8	11398	12877.2	13135.6	0.176034	0.0967544	0.648174	Unchanged	0.028667	0.76944	1	Unchanged
ENSG00000005379	TSPOAP1	6366.41	7564.95	11769.7	6217.49	6374.44	7478.91	9084.78	8010.23	6171.69	18276.6	7195.29	8710.6	9315.36	5291.81	10107.1	5462.48	9202.85	26813.3	5206.72	9680.44	10534.8	5509.44	7628.64	9007.04	10314.6	0.239623	0.459108	0.977754	Unchanged	0.195565	0.512253	1	Unchanged
ENSG00000005381	MPO	363.609	344.088	205.227	477.674	447.8	149.032	286.568	272.14	205.332	174.372	381.438	304.581	440.417	460.763	347.059	231.339	216.918	132.626	370.232	301.44	359.444	473.427	331.238	315.701	304.06	-0.0692735	0.807836	1	Unchanged	-0.0541828	0.837456	1	Unchanged
ENSG00000005436	GCFC2	1056.14	1150.6	1174.6	1312.82	1159.08	1291.79	1226.07	1277.75	1472.46	1302	1204.39	1216.32	1196.75	1238.06	1213.21	1368.35	1392.61	1296.16	1079.38	1429.3	1221.07	1276.59	1190.84	1266.72	1284.58	0.0890717	0.352522	0.899346	Unchanged	0.0202362	0.819091	1	Unchanged
ENSG00000005448	WDR54	998.942	1180.44	1176.57	1115.2	1243.23	914.229	1179.79	1084.41	1235.95	1325.78	1329.53	1057.01	1137.51	958.598	878.226	1123.15	1054.46	1068.75	1214.92	1208.78	1088.14	963.977	1104.77	1163.57	1075.05	0.0747841	0.511864	1	Unchanged	-0.114167	0.279029	1	Unchanged
ENSG00000005469	CROT	1015.29	1203.31	1044.95	1178.75	1353.43	1260.58	1219.18	957.569	1144.36	1359.47	1170.35	1343.56	1329.08	1108.85	1163.92	1242.78	1268.48	1639.8	1027.8	1438.4	1379.63	1204.22	1176.05	1204.05	1295.63	0.0339809	0.780862	1	Unchanged	0.105688	0.349406	1	Unchanged
ENSG00000005471	ABCB4	205.319	331.17	273.038	240.318	183.331	215.471	101.396	475.546	173.12	146.633	270.31	122.237	97.7227	362.598	134.815	320.352	198.359	88.7789	486.515	179.059	123.056	458.34	241.441	218.695	248.659	-0.142615	0.710057	1	Unchanged	0.185118	0.603056	1	Unchanged
ENSG00000005483	KMT2E	11137.4	11159	11644.9	11404.2	11099.9	12314.8	11489.6	13041.4	13559.2	13048.7	12435.3	12482.8	12330.9	13398.3	12634.1	13470.9	13355.2	14527	11730.5	13198.6	13299.9	13361.9	11460	12723.3	13197.3	0.150856	0.0545452	0.558215	Unchanged	0.0527708	0.466289	1	Unchanged
ENSG00000005486	RHBDD2	2604.58	2777.56	2650.71	2809.34	3090.54	2759.79	2764.33	2698.72	2808.06	2898.28	2905.35	2681.11	2775.65	2570.28	2664.84	2871.16	2385.48	2758.55	2515.85	2770.61	2820.3	2670.78	2782.09	2762.72	2682.19	-0.0100742	0.900435	1	Unchanged	-0.0426869	0.567106	1	Unchanged
ENSG00000005513	SOX8	139.962	188.949	298.615	228.408	171.308	125.869	194.975	130.997	375.394	204.111	292.335	185.355	222.165	304.505	206.23	217.507	309.832	98.9722	370.206	148.717	186.1	310.593	192.185	238.73	231.02	0.312637	0.256975	0.827935	Unchanged	-0.0473102	0.851906	1	Unchanged
ENSG00000005700	IBTK	4212.25	3392.14	3731.03	3878.86	4501.07	4764.42	4835.37	3904.87	4063.13	4176.49	4228.87	4099.81	4266.66	4944.23	4574.19	5173.82	3860.16	4994.94	3307.94	4188.79	4622.38	4549.47	4079.96	4314.93	4408.96	0.0807958	0.491201	1	Unchanged	0.0310956	0.774401	1	Unchanged
ENSG00000005801	ZNF195	2268.54	2517.01	2502.42	2187.69	2315.15	2249.31	2177.39	2490.01	2303.81	2523.74	2583.98	2107.02	2009.4	1959.26	2158.83	2359.01	2417.75	2466.88	2743.44	2231.46	1832.59	2018.42	2340.02	2269.33	2278.55	-0.0442774	0.682512	1	Unchanged	0.00584718	0.953514	1	Unchanged
ENSG00000005810	MYCBP2	14489.6	11801.4	14749.3	15361.5	12878.1	16976.5	16115.3	17158	18953.9	14897.6	18679.5	15630.8	14298.9	22856	19787.6	19803.4	18434.1	18766.3	15773.8	16204.9	14069	23433.9	14376.1	17323.8	18284.1	0.269078	0.0488319	0.538752	upRegulation	0.0778406	0.536066	1	Unchanged
ENSG00000005812	FBXL3	5641.19	4936.56	4918.4	5417.1	5016	5653.48	5347.46	4324.31	5938.18	4602.56	5300.11	5389.27	5273.83	5664.43	5520.82	5263.78	5473.64	5613.97	5780.26	5282.26	5570.68	5713.48	5263.79	5230.02	5527.36	-0.00926911	0.917916	1	Unchanged	0.079765	0.338118	1	Unchanged
ENSG00000005844	ITGAL	56858.3	53263	54213.5	47999.1	62008.2	53871.7	53141.8	41433.2	41960.8	69550.8	58825.8	54473.8	61718.9	51779.2	56352	55012.6	48647.1	88792.5	48939	53382	65406.5	50912.7	54702.3	54110.5	58430.5	-0.015691	0.916322	1	Unchanged	0.110812	0.423038	1	Unchanged
ENSG00000005882	PDK2	837.549	803.532	761.126	874.88	903.62	823.607	841.013	969.809	866.573	801.604	935.077	909.733	892.63	875.458	792.715	891.8	837.509	836.236	796.132	903.302	903.996	860.439	834.052	886.487	852.766	0.0879268	0.308924	0.840053	Unchanged	-0.0558549	0.484242	1	Unchanged
ENSG00000005884	ITGA3	443.304	330.155	652.147	459.779	583.045	597.058	708.072	625.076	963.179	738.197	787.907	644.228	488.755	567.947	610.631	676.268	767.178	536.428	730.362	737.401	359.398	534.763	510.915	690.42	619.054	0.434272	0.0225007	0.408156	upRegulation	-0.157375	0.367043	1	Unchanged
ENSG00000005889	ZFX	3477.89	3411.04	5576.45	5648.49	3369.05	3684.08	5535.56	6691.52	6390.08	3852.47	5858.75	3610.88	3915.12	6693.14	5706.92	6882.28	6485.13	4120	5631.56	3542.43	3969.47	6383.93	4194.5	5318.44	5340.22	0.342485	0.0940996	0.642458	Unchanged	0.00590198	0.974968	1	Unchanged
ENSG00000005893	LAMP2	8954.6	6723.63	6782.44	8324.75	8053.45	7788.01	7704.08	8275.17	6974.85	6200.82	8097.33	7884.02	8448.4	10218	9075.95	8958.52	7766.28	7583.21	7816.61	6465.78	9238.85	10116.2	7771.15	7975.34	8377.67	0.0374215	0.769047	1	Unchanged	0.0710078	0.547045	1	Unchanged
ENSG00000005961	ITGA2B	14052.5	61526.1	18283.9	14869.9	7822.04	39110.2	9233.44	25412.7	9215.27	37572.6	42491.9	25073.8	23292.3	13158.9	13808.1	8049.87	6135.17	21812.4	48678	41580.3	36499.5	8833.59	25944.1	23181.4	23174.6	-0.162439	0.736218	1	Unchanged	-0.000420825	0.99925	1	Unchanged
ENSG00000006007	GDE1	3789.38	3430.93	2829.44	3190.67	3270.87	3355.84	3136.58	3608.16	2856.37	3113.29	3200.69	3327.34	3164.69	3409.68	3468.62	3115.36	2713.83	3326.57	3310.96	3326.95	3594.31	3435.72	3311.19	3227.1	3286.54	-0.0370942	0.696581	1	Unchanged	0.0263267	0.765144	1	Unchanged
ENSG00000006015	REX1BD	4764.84	5240.87	6306.15	5391.28	5633.1	4419.08	5618.28	5832.21	6053.92	5586.49	5420.24	5596.66	5140.52	4928.21	5252.22	5241.04	5185.34	5072.47	5435.31	6227.03	4588.88	4849.02	5292.55	5522.07	5231.41	0.0612226	0.545088	1	Unchanged	-0.078009	0.404495	1	Unchanged
ENSG00000006016	CRLF1	18.4086	27.8466	18.641	32.7778	29.0513	27.184	35.4792	23.5342	15.106	28.7406	26.0298	22.0428	19.7388	24.0402	28.1648	18.7743	24.4284	24.4776	36.3966	20.2394	28.5652	17.0942	25.6516	24.339	24.7676	-0.0750674	0.739313	1	Unchanged	0.0243442	0.907689	1	Unchanged
ENSG00000006025	OSBPL7	3735.27	3918.22	4691.56	3943.41	3583.43	4071.71	4039.64	4187.21	4233.22	5471.57	4401.07	4323.24	4280.48	3474.79	3735.21	4106.02	4007.74	5557.85	4189.02	4819.98	3981.3	3515.14	3990.6	4301.4	4239.03	0.108192	0.376478	0.932079	Unchanged	-0.0210874	0.852002	1	Unchanged
ENSG00000006047	YBX2	7.19547	9.93423	58.0562	46.7015	8.01811	10.0814	31.5851	8.2092	14.0897	9.90164	6.00861	13.025	16.7961	5.01101	26.1374	32.6811	11.7165	5.13113	11.1344	11.1337	5.88509	4.02984	23.3312	13.0783	13.4811	-0.828751	0.107527	0.685531	Unchanged	0.0436006	0.928849	1	Unchanged
ENSG00000006062	MAP3K14	3805.73	3392.14	3406.93	3809.35	3606.47	3954.92	3484.21	4613.78	4038.97	3796.99	3917.51	3586.83	3667.29	4118.86	3480.69	4174.25	3669.61	3440.8	3923.98	3253.12	3592.33	4053.91	3662.59	3903.06	3698.59	0.0917276	0.336076	0.875902	Unchanged	-0.0775988	0.378666	1	Unchanged
ENSG00000006071	ABCC8	29.5995	27.8491	41.3041	23.8334	8.01808	8.06891	54.3159	7.1952	9.06593	10.8916	12.0146	12.0241	8.87143	4.00978	8.05239	1.95819	33.3744	2.07282	6.08303	10.1187	15.7738	10.0534	23.1122	14.7986	10.9359	-0.639515	0.229894	0.797702	Unchanged	-0.432381	0.394625	1	Unchanged
ENSG00000006118	TMEM132A	31.6574	20.8777	33.4012	32.7738	23.0429	32.2168	30.5235	55.1747	41.2587	25.7542	40.0451	27.053	23.6838	18.0329	19.1215	30.6511	45.0056	21.4365	34.3864	26.3051	36.4503	18.1008	28.995	32.6907	28.9322	0.171706	0.494602	1	Unchanged	-0.173967	0.453734	1	Unchanged
ENSG00000006125	AP2B1	13414.1	12544.3	13988.2	13449.9	14639.3	15693.8	16743.6	14198.4	15053.8	15115.6	13974.1	15267.1	15254.7	16438.4	15850.2	17726.2	13648.4	18446	12636.9	15722.4	15744	17104.2	13954.9	15255.7	15859.8	0.128578	0.207155	0.761333	Unchanged	0.0560207	0.551817	1	Unchanged
ENSG00000006194	ZNF263	3282.79	3054.02	3740.87	3583.92	3429.15	3238.04	3595.5	3056.79	3808.49	3295.61	3461.99	3904.44	3229.86	3547.91	3746.27	3074.81	3719.46	3721.23	3824.84	3736.63	2934.51	3576.45	3388.13	3487.57	3541.78	0.0417238	0.669597	1	Unchanged	0.022228	0.805873	1	Unchanged
ENSG00000006282	SPATA20	2539.23	4083.31	3858.72	2577.95	4494.06	3669.98	3680.19	4376.44	3920.21	3960.49	2480.86	4239.08	4110.65	3635.05	3679.87	3610.69	3559.18	3533.59	2313.54	4234.29	3717.4	3518.15	3537.21	3800.37	3520.84	0.103516	0.521719	1	Unchanged	-0.110212	0.460497	1	Unchanged
ENSG00000006327	TNFRSF12A	90.9291	117.347	109.99	106.253	188.332	89.6181	126.068	80.8452	101.655	112.961	46.0559	161.302	119.486	93.1561	112.658	49.4141	134.939	73.4358	65.7649	65.7612	77.7903	69.3618	117.078	105.191	81.1406	-0.154233	0.536184	1	Unchanged	-0.373965	0.109453	1	Unchanged
ENSG00000006432	MAP3K9	706.817	640.436	886.862	838.139	673.209	743.058	871.546	874.68	1060.81	860.069	986.135	711.357	735.619	871.451	918.459	1058.9	989	832.162	924.598	740.458	803.539	866.471	748.087	871.459	891.698	0.220115	0.0732745	0.570083	Unchanged	0.0331844	0.769183	1	Unchanged
ENSG00000006451	RALA	2932.44	2596.56	2973.83	3010.93	3054.48	3217.9	3305	2632.23	3144.22	2549.49	2879.32	2778.29	2879.32	3314.52	3140.67	2857.31	2792.02	3080.8	3272.51	2644.17	2869.53	3382.45	2964.36	2935.3	3004.93	-0.0141993	0.884526	1	Unchanged	0.0338022	0.708869	1	Unchanged
ENSG00000006453	BAIAP2L1	95.021	131.27	120.79	161.875	190.337	99.6873	75.8007	243.36	93.6102	116.918	172.196	72.1413	123.426	108.181	92.5555	141.397	122.167	68.3627	130.487	78.9168	132.954	125.645	133.163	125.704	111.561	-0.0832869	0.743318	1	Unchanged	-0.171751	0.467903	1	Unchanged
ENSG00000006459	KDM7A	7585.93	6717.66	6650.84	7446.89	6711.04	7776.93	5970.82	8454.19	7324.09	6702.2	7991.21	7356.02	6935.66	8625.36	7422.12	8518.55	7884.55	7021.3	7386.68	6806.66	6540.64	8401.34	7148.22	7419.94	7497.73	0.0538192	0.612053	1	Unchanged	0.0150581	0.87807	1	Unchanged
ENSG00000006468	ETV1	22.4788	19.8853	7.81841	14.8859	51.0835	30.1998	19.6964	5.16221	26.1601	16.8403	16.0192	25.0457	29.6474	14.0249	13.0845	30.6732	20.5254	11.2453	23.2593	20.2299	27.5954	8.05083	24.392	19.0745	19.333	-0.352134	0.324575	0.860165	Unchanged	0.0192332	0.954397	1	Unchanged
ENSG00000006530	AGK	2531.06	3866.52	3516.94	3425.04	3070.51	3252.14	3490.13	3416.88	3478.37	4239.92	3189.68	3399.48	3392.78	3811.34	3158.78	3418.88	3555.27	4772.61	3398.97	3312.8	3359.93	4054.92	3277.03	3552.32	3629.02	0.116351	0.33376	0.872709	Unchanged	0.0308009	0.781766	1	Unchanged
ENSG00000006534	ALDH3B1	6467.47	4037.55	3243.88	4802.4	6038.83	4697.98	4024.88	4634.24	2887.58	2048.09	4163.8	4483.54	4808.77	4453.41	5501.69	3436.68	3593.38	2472.02	3455.62	3192.43	5052.73	4359.49	4881.35	3938.04	3883	-0.30979	0.137298	0.718683	Unchanged	-0.0202978	0.916611	1	Unchanged
ENSG00000006555	TTC22	1112.33	1660.77	1565.49	1486.6	1519.73	1388.45	1707.64	1251.18	1482.54	2526.73	1473.7	1840.51	1821.8	1381.3	1622.65	1940.8	1685.76	2922.67	1167.4	2056.45	2037.44	1225.33	1455.56	1685.67	1832.31	0.211734	0.273046	0.827935	Unchanged	0.120311	0.499284	1	Unchanged
ENSG00000006576	PHTF2	4769.92	4139.99	3492.37	3434.96	3636.52	4635.55	3690.04	3233.77	3436.1	3153.91	3597.14	4062.74	4243.96	3764.27	3391.16	3064.93	3520.09	3684.52	4432.81	3651.66	4156.6	3960.43	4018.22	3647.74	3732.77	-0.139522	0.235878	0.809106	Unchanged	0.0332309	0.760948	1	Unchanged
ENSG00000006607	FARP2	1649.55	1379.33	1479.05	1378.35	1518.72	1709.63	1413.18	1474.17	1551.98	1354.51	1542.78	1557.97	1521.62	1807.01	1326.89	1397.01	1785.47	1483.81	1671.15	1130.92	1584.45	1911.86	1519.11	1527.9	1536.45	0.00834307	0.94481	1	Unchanged	0.00807589	0.942288	1	Unchanged
ENSG00000006625	GGCT	654.715	611.6	570.596	604.766	742.33	588.005	702.168	595.407	693.457	634.151	539.623	716.364	632.936	675.124	600.572	603.097	616.648	612.901	638.317	730.322	604.627	586.025	628.669	648.654	624.064	0.045229	0.657115	1	Unchanged	-0.0558133	0.553864	1	Unchanged
ENSG00000006634	DBF4	883.529	999.444	1064.61	972.195	1147.06	1092.43	1275.33	919.715	1210.78	1289.12	1081.25	1021.95	1096.04	1075.79	1045.22	1213.12	1085.73	1237.01	1253.36	1287.68	1108.81	1079.57	1026.54	1121.25	1163.81	0.127319	0.228598	0.79505	Unchanged	0.0536633	0.582217	1	Unchanged
ENSG00000006638	TBXA2R	323.811	668.303	487.139	453.826	163.298	453.082	344.672	402.039	382.459	345.807	347.401	297.569	315.964	569.944	450.676	295.601	290.211	227.458	530.059	519.915	471.702	493.541	424.91	375.732	409.896	-0.177443	0.474507	0.98909	Unchanged	0.125513	0.585909	1	Unchanged
ENSG00000006652	IFRD1	708.863	868.178	851.498	848.069	611.098	745.073	558.367	638.369	741.766	670.815	699.806	743.415	599.358	677.127	682.056	640.664	660.619	637.384	842.648	803.155	689.316	681.517	772.13	666.128	704.67	-0.213118	0.0632897	0.558215	Unchanged	0.0811284	0.447167	1	Unchanged
ENSG00000006695	COX10	1213.42	1062.09	1074.42	1107.25	1257.25	1173.99	1312.75	1188.75	1210.78	1208.86	1059.22	1140.17	1072.33	1240.06	1277.59	1352.54	1047.61	1307.37	883.14	1143.04	1143.28	1284.63	1148.07	1179.12	1179.9	0.0385253	0.720786	1	Unchanged	0.0009457	0.992432	1	Unchanged
ENSG00000006704	GTF2IRD1	24.5446	30.824	45.1908	26.8038	47.0827	52.3452	64.0592	28.6686	36.2346	17.817	39.0449	29.0573	66.2	21.038	37.2203	40.5426	34.1996	26.5355	37.427	25.3021	61.1036	19.1078	37.7985	37.765	35.1798	-0.0011301	0.996949	1	Unchanged	-0.101909	0.71015	1	Unchanged
ENSG00000006712	PAF1	4250.05	3902.31	4464.68	4057.61	4152.45	4145.21	4463.12	3879.29	4388.21	4187.39	4098.72	4038.7	4066.21	4154.92	4184.88	3969.58	3922.71	4433.05	4699.87	3956.14	4431.34	4352.45	4162.05	4159.57	4243.75	-0.00085381	0.99144	1	Unchanged	0.0288849	0.695006	1	Unchanged
ENSG00000006715	VPS41	4939.49	4713.8	4532.43	4717.99	4938.86	4846.99	4611.81	4648.59	4424.45	4417.27	4717.43	4717.99	4885.77	5397.99	4926.28	4935.53	4760.23	5769.99	4885	4915.08	5212.23	5617.98	4781.59	4727.66	5127.79	-0.0163554	0.843702	1	Unchanged	0.117197	0.127047	1	Unchanged
ENSG00000006740	ARHGAP44	55.1814	43.7467	155.278	67.5243	60.1095	59.4109	94.5452	92.068	108.692	104.048	74.0863	65.1265	77.0107	87.1453	85.5066	87.9983	99.7075	74.4526	63.7421	62.7276	71.878	89.4588	73.5418	87.8403	79.4339	0.255406	0.261555	0.827935	Unchanged	-0.144737	0.48895	1	Unchanged
ENSG00000006744	ELAC2	5633.02	5360.21	5050.01	5070.52	4908.81	5579.98	5021.49	4819.44	5174.27	5230.77	5198.99	5407.3	5189.9	4919.19	4788.47	5349.8	5031.91	5656.8	4786.88	5570.55	5148.22	5039	5267.09	5120.17	5171.45	-0.040798	0.605378	1	Unchanged	0.0143685	0.844295	1	Unchanged
ENSG00000006747	SCIN	44.9393	53.7072	19.6041	40.7129	49.0871	50.3381	36.4145	27.6692	60.386	101.105	58.0667	70.1313	42.4456	45.0765	28.1791	41.5137	78.2322	54.0484	35.4227	97.0604	51.2034	35.1891	43.0648	55.1619	52.6061	0.356503	0.23524	0.80765	Unchanged	-0.0683013	0.803456	1	Unchanged
ENSG00000006756	ARSD	2190.88	1093.91	2244.14	2217.49	2224.99	1202.2	2152.77	2932.95	1869.02	2014.42	2681.09	1414.7	1944.23	3308.5	2880.11	1963.53	2401.13	2339.41	2272.05	1380.78	2177.26	3233.67	1862.27	2289.71	2330.99	0.29808	0.176951	0.747152	Unchanged	0.0257827	0.899011	1	Unchanged
ENSG00000006757	PNPLA4	408.564	358.006	453.742	533.279	391.703	352.405	503.248	440.916	524.363	358.685	438.505	351.672	285.344	462.77	478.842	486.445	455.414	325.338	405.652	354.049	356.464	451.326	416.283	420.688	414.191	0.0150854	0.921791	1	Unchanged	-0.022341	0.875188	1	Unchanged
ENSG00000006831	ADIPOR2	5503.31	5453.69	6342.48	5442.91	5255.43	5730	5805.39	5518.15	5244.73	6020.49	5616.47	5303.1	5829.75	6180.29	5610.35	5437.78	5199.99	7364.94	5902.67	6172.42	6472.71	5893.41	5621.3	5689.8	6006.78	0.0174709	0.854358	1	Unchanged	0.0781957	0.374662	1	Unchanged
ENSG00000006837	CDKL3	44.9428	37.7859	56.9834	48.6617	34.063	45.3085	37.4172	47.0425	25.1717	45.5847	39.0452	37.0714	41.4729	46.0757	32.1981	56.3699	41.0381	30.619	34.4051	55.6207	42.3412	53.2699	44.6242	39.8602	43.2328	-0.162748	0.403139	0.957515	Unchanged	0.117219	0.517568	1	Unchanged
ENSG00000007001	UPP2	16.3681	30.8342	24.5524	25.8206	20.0372	27.1823	19.6882	23.527	29.1807	21.7974	27.0303	15.0309	14.7959	28.0452	19.1168	26.703	28.3642	24.4681	22.2554	15.186	16.7269	22.1143	24.1325	22.387	21.8668	-0.109084	0.626438	1	Unchanged	-0.0326394	0.876739	1	Unchanged
ENSG00000007038	PRSS21	205.294	10.9223	160.068	558.176	50.0953	155.062	357.522	414.229	347.217	143.657	20.0267	218.417	163.892	260.433	383.26	451.884	355.776	119.364	21.2804	272.099	122.071	250.291	189.936	240.674	247.003	0.341473	0.571207	1	Unchanged	0.0373147	0.94633	1	Unchanged
ENSG00000007047	MARK4	2465.65	1905.4	2226.44	2147.97	2502.49	2424.5	2516.17	2310.99	1929.41	2271.06	2415.78	2161.12	2470.54	2374.95	2441.51	2349.13	1893.91	2323.09	2278.12	2094.91	2601.7	2372.24	2278.74	2306.25	2294.32	0.0173483	0.865204	1	Unchanged	-0.00750011	0.936798	1	Unchanged
ENSG00000007062	PROM1	56.1781	68.6241	26.4781	29.7778	61.109	92.6087	35.4651	25.588	26.1713	30.7181	32.0365	40.0735	33.5792	9.01881	42.2357	8.8741	25.4061	17.3608	22.2617	41.4448	42.3838	5.03809	55.796	29.0813	25.6256	-0.937065	0.0107858	0.297896	downRegulation	-0.181681	0.604448	1	Unchanged
ENSG00000007080	CCDC124	3074.41	2833.25	2771.51	2660.38	3380.06	2813.15	3762.94	2589.27	2530.28	2778.38	2664.07	3055.82	3132.11	3285.47	3586.31	2928.49	2413.81	3284.76	2962.97	3031.59	3096.02	3293.99	2922.13	2974.79	3074.74	0.0257971	0.824645	1	Unchanged	0.0476386	0.658328	1	Unchanged
ENSG00000007129	CEACAM21	1389.13	2236.58	1945.56	2153.93	1283.31	2015.72	2212.86	1144.8	2295.75	2105.59	2188.52	1167.23	2125.93	1919.2	1955.62	1794.47	1931.07	1949.84	1992.84	1229.04	1907.44	2048.57	1837.37	1894.98	1851.11	0.0445421	0.80957	1	Unchanged	-0.0338049	0.843285	1	Unchanged
ENSG00000007168	PAFAH1B1	12115.8	11375.8	11571.2	11752.8	12316.1	12520.2	12647.8	12325.3	13085.1	13230	12424.3	12199.2	13155.4	13512.5	13410.7	13538.1	12809	14503.5	10865.6	11924	13775.5	13176	11942	12822.5	13000.3	0.102634	0.21714	0.775976	Unchanged	0.0198716	0.795945	1	Unchanged
ENSG00000007171	NOS2	14.3154	16.9045	24.5746	21.8518	15.0281	15.1069	18.7291	13.3015	14.0901	7.91607	27.0273	8.0175	12.834	5.01106	10.0632	20.7861	15.6531	4.11133	24.2431	13.1485	6.87469	3.02456	17.9635	13.3658	12.2381	-0.423305	0.239279	0.815079	Unchanged	-0.125585	0.715284	1	Unchanged
ENSG00000007202	KIAA0100	12355.9	8903.51	9914.4	10553.2	10551.9	11529.5	10988.4	11784.1	10723	10209.9	11597.4	11363.7	10772.8	12907.5	12449	11712	10917	11273.8	11477.6	9779.58	10418.6	13243.3	10634.7	11293.3	11408.9	0.0866924	0.391749	0.950874	Unchanged	0.0146847	0.875288	1	Unchanged
ENSG00000007237	GAS7	12375.3	8486.83	8964.69	11013.9	11889.3	8759.63	8552.97	13743.2	7011.09	8370.81	10741.4	10979.9	10702.7	13655.7	12546.6	13030.9	9797.03	9058.86	9674.92	9041.15	11830.7	12062.2	10248.3	10469.7	10880.3	0.0308403	0.848931	1	Unchanged	0.0554998	0.711049	1	Unchanged
ENSG00000007255	TRAPPC6A	1971.31	2248.51	1865.02	2128.11	2409.32	1820.4	2074.97	1959.08	2227.32	2010.46	2090.41	1788.41	1882.02	1892.15	1855.03	1925.97	1792.29	1787.71	1969.58	1979.58	1780.41	1798.28	2073.78	1990.6	1861.1	-0.0590549	0.521036	1	Unchanged	-0.0970498	0.255596	1	Unchanged
ENSG00000007264	MATK	4630.04	8378.44	10447.7	6398.23	6763.13	5006.08	9947.47	6851.17	8293.33	12132.2	7225.32	9775.62	9234.39	6451.74	8828.48	7040.44	9112.95	18023.8	4825.34	11861.3	10441.2	6239.2	6937.28	8738.9	9546.59	0.333075	0.18252	0.747152	Unchanged	0.127529	0.578981	1	Unchanged
ENSG00000007312	CD79B	3042.75	3905.31	3466.87	2237.34	2170.9	2552.38	2304.41	4374.35	3539.75	2070.89	3172.65	2113.03	2319.44	3157.26	1832.91	3400.11	2559.43	1651.09	4992.18	2768.59	2183.15	3669.93	2895.92	2881.47	2882.17	-0.00722383	0.975766	1	Unchanged	0.000356444	0.998708	1	Unchanged
ENSG00000007314	SCN4A	29.6385	56.6983	35.3522	44.6935	16.0325	36.2474	22.6205	85.8301	51.3259	35.663	41.0477	16.0351	29.6049	71.1137	23.1479	58.3543	31.2492	24.5073	64.7112	26.317	32.4827	63.3137	36.4437	44.1551	40.5104	0.275925	0.428042	0.972752	Unchanged	-0.123817	0.698638	1	Unchanged
ENSG00000007341	ST7L	536.248	582.76	583.37	656.41	567.018	661.499	550.491	654.728	642.129	616.316	579.668	652.243	658.613	713.186	597.553	672.313	514.018	561.918	549.304	693.909	623.341	708.652	597.884	633.422	615.126	0.0832137	0.436796	0.977754	Unchanged	-0.0422609	0.669094	1	Unchanged
ENSG00000007350	TKTL1	327.911	366.951	581.417	588.883	1037.85	279.921	2662.12	411.31	455.947	772.869	207.242	928.769	1079.27	240.405	2313.69	481.467	545.27	961.653	186.172	609.976	1321.57	316.649	530.489	844.742	842.056	0.671034	0.196957	0.747152	Unchanged	-0.00455106	0.99234	1	Unchanged
ENSG00000007376	RPUSD1	2497.32	2167.95	2386.53	2361.48	2428.36	2039.89	2336.93	2281.33	2393.39	2377.08	2293.64	2308.4	2183.19	2096.49	2236.29	2095.03	2107.95	2276.18	2516.84	1991.73	2088.63	2009.37	2313.59	2283.81	2165.25	-0.0186844	0.830225	1	Unchanged	-0.0769214	0.340827	1	Unchanged
ENSG00000007384	RHBDF1	7.18484	6.95206	3.89302	59.6551	7.01557	13.0939	7.86503	8.20265	17.101	12.8839	16.0172	14.0256	8.87848	6.01207	13.0751	3.93754	12.7122	7.15753	20.204	12.1362	8.85358	10.0535	16.2991	11.3732	11.0162	-0.514028	0.262593	0.827935	Unchanged	-0.0455166	0.916784	1	Unchanged
ENSG00000007392	LUC7L	8559.34	8975.12	9471.48	9050.67	8295.88	8863.33	8464.35	8322.24	9673.19	9170.45	8655.97	8763.7	8315.09	7394.31	8553.85	8513.6	9432.53	8178.77	10108.9	10050.7	8067.98	7320.77	8869.3	8594.91	8778.38	-0.0453404	0.640378	1	Unchanged	0.0304695	0.734727	1	Unchanged
ENSG00000007402	CACNA2D2	1345.2	1997.9	1702	2013.92	1450.6	1155.88	1797.25	1281.88	1834.8	2726.88	1481.71	2335.45	3000.82	1060.77	1968.71	2080.19	2062	4260.62	1016.69	3469.55	3519.5	1120.8	1610.92	1939.94	2437.26	0.268114	0.364121	0.915831	Unchanged	0.329222	0.226682	1	Unchanged
ENSG00000007516	BAIAP3	1983.47	847.283	1721.69	339.602	1200.15	929.333	1303.85	3208.09	2051.19	3009.28	2529.91	1521.9	1550.24	357.601	1332.93	2619.08	1481.52	1458.32	2402.51	1842	1220.07	338.765	1170.26	1941.51	1586.9	0.730293	0.079774	0.59636	Unchanged	-0.290949	0.443498	1	Unchanged
ENSG00000007520	TSR3	2653.6	2542.87	2632.05	2499.51	2972.33	2410.41	2953.42	2793.85	2561.47	2704.07	2505.89	2584.93	2791.45	2404	2644.72	2629.91	2267.23	3070.59	2602.84	2497.49	2629.26	2384.3	2618.46	2662.38	2590.79	0.0240091	0.795738	1	Unchanged	-0.0393564	0.646608	1	Unchanged
ENSG00000007541	PIGQ	2293.05	2411.6	2486.71	2310.83	2357.23	1950.28	2221.7	2369.3	2290.73	2402.85	2386.75	2413.6	2228.61	1924.2	2132.68	2058.45	2131.4	2179.3	2430.86	2149.52	2046.29	1895.78	2301.62	2279.72	2128.04	-0.0138153	0.879947	1	Unchanged	-0.0993374	0.24124	1	Unchanged
ENSG00000007545	CRAMP1	2277.72	2349.94	2360.01	2243.3	2173.9	2138.56	2120.27	2204.61	2160.9	2656.51	2467.84	2266.32	2281.93	2330.88	2265.47	2071.3	2353.25	2707.54	2107.16	2196.06	2288.54	2256.64	2257.24	2311.16	2280.74	0.0340524	0.703148	1	Unchanged	-0.0191323	0.816998	1	Unchanged
ENSG00000007866	TEAD3	8.20166	17.9027	24.5865	23.8451	9.01851	10.0763	13.7887	6.1708	16.0994	8.90915	13.0151	21.0365	16.7965	8.01519	8.05388	7.89772	16.6351	15.2848	12.1408	12.1401	10.8255	16.0788	15.6051	12.9789	12.3821	-0.264493	0.381052	0.937994	Unchanged	-0.0679361	0.813473	1	Unchanged
ENSG00000007908	SELE	5.10682	4.97216	5.89785	5.96047	4.00782	3.02497	4.91986	14.2482	3.02462	6.93972	5.00605	4.00867	3.94261	2.00504	3.02452	6.91956	4.87073	3.08089	13.1282	10.105	3.925	11.0507	4.82835	5.51184	7.01309	0.184465	0.658905	1	Unchanged	0.341398	0.350891	1	Unchanged
ENSG00000007923	DNAJC11	3580	3336.46	3130.96	3380.35	3555.38	3418.27	3367.03	3534.52	3506.55	3581.98	3355.87	3674	3291.08	3549.91	3690.94	3899.4	3761.48	3776.3	3245.21	3401.81	3323.49	3465.88	3400.23	3482.62	3570.56	0.034547	0.6642	1	Unchanged	0.0359935	0.624857	1	Unchanged
ENSG00000007944	MYLIP	3992.65	4318	3893.08	4213.52	3257.85	3729.39	4718.19	4152.42	4141.63	3484.86	4023.64	4235.07	3845.02	4172.95	5201.92	3527.63	4783.7	5068.37	4318.51	5134.57	4115.22	3950.38	3900.75	4096.72	4512.54	0.0707131	0.531967	1	Unchanged	0.139455	0.18245	1	Unchanged
ENSG00000007952	NOX1	21.4618	18.8898	33.4148	26.814	29.0511	19.1364	11.7959	14.3466	26.162	27.7558	11.0145	25.0463	26.6738	20.0336	22.1367	21.7408	23.4385	45.839	39.4336	29.3334	23.6236	18.1004	24.7946	20.3535	27.9557	-0.283412	0.278269	0.827935	Unchanged	0.454426	0.0589326	1	Unchanged
ENSG00000007968	E2F2	1385.02	1318.67	1222.72	976.159	1445.59	1702.58	1699.8	904.375	593.834	1295.06	1171.35	1024.95	1316.24	1357.26	1025.09	1328.82	664.497	833.192	1000.47	620.097	1149.2	1447.46	1341.79	1170.36	1008.6	-0.197157	0.362531	0.913331	Unchanged	-0.214585	0.286386	1	Unchanged
ENSG00000008018	PSMB1	6239.74	5957.88	6238.36	6459.8	7371.22	6172.01	6720.28	5707.42	6381.03	6049.22	6420.4	6508.4	6146.71	6035.05	6019.78	6148.66	6064.88	6419.61	6844.46	6211.87	5951.77	5972.82	6406.5	6246.06	6204.23	-0.0365821	0.651385	1	Unchanged	-0.00970802	0.897023	1	Unchanged
ENSG00000008056	SYN1	73.4765	30.8213	39.274	27.7944	52.0922	43.296	25.5887	64.3589	38.2431	19.8023	37.0424	32.0617	38.5154	17.0315	27.1633	13.8205	21.4763	14.3132	13.1731	70.7327	46.3211	23.1236	44.4591	34.0805	28.7655	-0.382309	0.278157	0.827935	Unchanged	-0.243529	0.464141	1	Unchanged
ENSG00000008083	JARID2	5608.51	5328.38	5628.47	5593.86	5232.39	5705.84	5392.76	6204.58	5107.85	5115.83	5791.67	5239.98	5384.42	6737.21	6546.91	5619.7	5766.81	6341.09	6174.79	5686.88	6022.67	6859.39	5516.24	5621.79	6127.28	0.0273349	0.765692	1	Unchanged	0.124217	0.143282	1	Unchanged
ENSG00000008086	CDKL5	628.148	480.326	513.635	601.792	509.916	597.062	559.361	619.943	545.511	487.496	590.681	600.143	654.668	663.103	664.948	565.527	602.972	601.678	474.451	524.996	552.434	678.496	555.146	590.113	583.188	0.088163	0.442931	0.977754	Unchanged	-0.0169956	0.872763	1	Unchanged
ENSG00000008128	CDK11A	592.409	637.46	538.19	545.183	533.959	575.92	422.459	538.112	607.906	738.21	553.638	529.009	554.931	500.835	461.749	487.418	560.954	580.254	626.167	550.276	508.122	434.245	570.52	555.637	526.148	-0.0381086	0.760069	1	Unchanged	-0.0786867	0.496709	1	Unchanged
ENSG00000008130	NADK	18528.2	14583.9	16037.9	14975.2	16824.2	15718	12925.5	17301.2	12549.7	11493	14993.3	14474.6	16081.2	19001.6	16651	13700.3	13507.7	12028.5	16442.5	13961.3	15422	18976.9	16111.2	14852.5	15086.3	-0.117359	0.371015	0.924723	Unchanged	0.0225303	0.853106	1	Unchanged
ENSG00000008226	DLEC1	750.732	896.025	744.436	793.449	672.207	690.705	873.507	795.931	904.821	1206.88	1120.29	1150.19	1115.8	703.173	994.914	1219.07	926.434	1095.25	972.146	1104.59	915.802	666.447	757.926	983.824	986.832	0.376303	0.0121363	0.318693	upRegulation	0.00436895	0.974671	1	Unchanged
ENSG00000008256	CYTH3	1776.19	1487.73	1595.93	1149.94	1401.51	1547.53	1530.37	1963.15	1752.27	1708.25	1583.83	1610.07	1773.42	1429.38	1752.42	1385.14	1676.97	2239.44	1626.65	1942.15	1664.21	1475.62	1493.14	1668.84	1720.32	0.160491	0.204309	0.758246	Unchanged	0.0438141	0.707157	1	Unchanged
ENSG00000008277	ADAM22	379.991	530.055	608.925	566.043	469.844	516.516	728.752	776.461	817.251	650.993	746.86	739.409	676.38	605.009	767.562	807.762	894.215	938.187	669.685	743.484	664.689	557.886	511.895	717.639	755.434	0.48715	0.000336669	0.0695946	upRegulation	0.0740698	0.550094	1	Unchanged
ENSG00000008282	SYPL1	3307.3	2882.97	3294	3583.92	3448.19	3325.64	3316.8	3726.84	4130.55	2479.13	3793.37	3114.94	3248.62	3336.56	3437.43	3569.17	3615.87	2277.24	4382.22	3127.69	3209.26	3598.56	3307	3393.35	3402.18	0.0371754	0.783312	1	Unchanged	0.00376714	0.97597	1	Unchanged
ENSG00000008283	CYB561	2663.83	3288.72	2222.49	2408.14	4203.54	3458.54	3136.58	3772.88	4156.72	3319.39	3759.33	3997.62	3962.54	2384.97	2868.05	3496.01	3298.26	3087.95	3571.94	4090.65	3106.85	2488.85	3040.88	3561.25	3251.07	0.227893	0.15737	0.747152	Unchanged	-0.131463	0.376307	1	Unchanged
ENSG00000008294	SPAG9	5624.84	4768.49	4673.85	5034.77	5664.16	5543.73	4985.05	5355.49	4643.86	4934.5	5452.28	5788.03	5456.5	6067.1	5472.53	5195.56	5163.84	6003.52	5051.92	5229.66	5255.56	5525.51	5218.31	5335.35	5362.26	0.0320131	0.726857	1	Unchanged	0.00725348	0.931831	1	Unchanged
ENSG00000008300	CELSR3	671.069	538.002	571.568	643.493	720.292	1171.95	628.29	815.33	528.407	1046.38	543.628	676.289	876.846	668.113	713.237	511.139	509.125	944.283	491.652	766.738	665.685	651.361	719.396	722.91	656.652	0.00706513	0.97203	1	Unchanged	-0.138711	0.457405	1	Unchanged
ENSG00000008311	AASS	535.231	465.406	822.057	890.784	583.047	432.958	327.901	979.985	824.291	632.169	659.76	514.983	490.733	791.316	398.382	1278.42	989.029	755.668	627.2	615.027	514.01	758.915	621.58	652.642	742.082	0.0702954	0.7859	1	Unchanged	0.185291	0.438639	1	Unchanged
ENSG00000008323	PLEKHG6	69.4546	57.6752	80.5477	49.6437	87.154	62.428	89.6416	47.09	46.3068	51.515	87.0987	97.1809	55.2851	57.0963	84.4951	14.7981	78.1975	87.6739	67.7772	71.8162	79.7769	50.2654	67.8172	66.4018	66.8501	-0.030284	0.910919	1	Unchanged	0.0094852	0.969838	1	Unchanged
ENSG00000008324	SS18L2	1406.48	1391.26	1688.26	1413.11	1764.16	1402.55	1604.24	1317.66	1602.3	1347.57	1525.76	1671.18	1455.46	1382.3	1442.58	1236.84	1499.11	1568.44	1956.41	1734.78	1372.72	1442.44	1510.97	1488.31	1531.67	-0.021807	0.851211	1	Unchanged	0.041373	0.700774	1	Unchanged
ENSG00000008382	MPND	913.126	844.306	543.073	962.271	1092.96	801.458	1046.86	862.407	821.284	842.232	795.918	764.458	942.994	943.57	1037.16	842.359	886.374	961.659	684.865	765.745	973.916	914.719	859.532	877.465	883.35	0.0298596	0.833139	1	Unchanged	0.00963049	0.94145	1	Unchanged
ENSG00000008394	MGST1	1268.54	594.684	976.217	906.653	1404.52	654.466	928.669	1095.62	613.958	376.504	1229.41	913.741	928.181	972.618	1132.72	994.629	708.49	297.84	1547.69	747.538	826.192	745.852	967.513	882.338	875.119	-0.132932	0.644136	1	Unchanged	-0.0118427	0.964624	1	Unchanged
ENSG00000008405	CRY1	1752.72	1674.69	1888.6	1900.7	1667.99	1632.11	2016.87	1796.43	2213.23	2141.26	1794.07	1856.54	1999.53	1977.29	1854.02	1972.43	2003.38	2319	1792.56	2137.38	2197.95	1843.51	1752.8	1974.4	2015.03	0.171736	0.0712047	0.566692	Unchanged	0.029365	0.737899	1	Unchanged
ENSG00000008438	PGLYRP1	21.4649	18.8891	33.4107	26.8127	28.0499	27.1844	25.5986	19.4648	34.2147	30.7196	26.0304	24.047	37.5387	26.0439	24.1472	23.7209	31.2806	13.2945	32.3651	42.4611	26.5835	31.159	25.9686	27.9572	28.1265	0.105979	0.637172	1	Unchanged	0.008339	0.967712	1	Unchanged
ENSG00000008441	NFIX	711.9	584.748	479.248	709.044	541.974	677.609	494.357	632.213	562.619	451.824	620.715	474.907	535.178	802.332	639.8	560.583	653.801	322.3	694.956	363.165	536.676	895.605	617.42	571.768	583.361	-0.110796	0.574013	1	Unchanged	0.0290064	0.873955	1	Unchanged
ENSG00000008513	ST3GAL1	10466.3	10322.6	12246.9	12691.2	11320.3	12824.3	11528.1	13591.8	15574.1	11884.4	14161.3	12553.9	11210.2	14036.4	12998.3	15384	14240.7	12904.5	12864.5	13617.3	11043.9	14217.3	11645.3	13067.5	13408.8	0.166233	0.123305	0.717819	Unchanged	0.0371997	0.708661	1	Unchanged
ENSG00000008516	MMP25	663.944	866.183	994.881	829.193	1563.8	779.311	830.18	1181.54	839.399	858.087	726.838	845.612	853.131	885.474	1087.46	1089.55	945.993	712.86	689.924	940.73	825.205	898.637	949.552	877.533	898.794	-0.113827	0.511678	1	Unchanged	0.034581	0.829849	1	Unchanged
ENSG00000008517	IL32	15529.4	31190.6	33295.5	26203.6	32377.1	22746.8	33704.8	22032.7	34567.3	26037.9	14953.2	28924.1	25699.7	20191.6	23682.8	33013.3	26080.2	28426.8	14267.6	32778.9	23688.9	20219.3	26890.5	25763.9	25269.7	-0.0617464	0.772511	1	Unchanged	-0.0279417	0.887742	1	Unchanged
ENSG00000008710	PKD1	7934.24	7320.31	9182.74	8920.58	6494.65	8980.12	7790.73	9989.74	10528.7	9038.66	9832.33	9307.73	8960.87	9308.5	9947.12	9389.58	9704.21	9533.04	8786.73	8733.64	7156.09	9350.24	8138.77	9344.66	9075.08	0.199319	0.0706913	0.564919	Unchanged	-0.0422274	0.678012	1	Unchanged
ENSG00000008735	MAPK8IP2	39.8605	73.6	57.9488	48.6558	52.0939	52.3579	37.4051	51.1499	53.3414	38.6342	48.0556	48.0921	55.301	66.1076	34.2127	59.3263	52.7693	55.0675	56.647	50.5805	68.9518	48.2515	54.0862	49.7609	53.2258	-0.120767	0.508895	1	Unchanged	0.0975093	0.565763	1	Unchanged
ENSG00000008838	MED24	5424.66	5505.4	5636.33	5423.05	5659.15	5557.83	5083.53	5160.1	5258.82	6131.47	5354.17	5243.99	5850.49	5203.66	5254.23	5623.67	5237.14	6184.02	4911.31	4948.46	5308.74	5187.77	5534.4	5410.78	5331.92	-0.0325854	0.695811	1	Unchanged	-0.021192	0.783729	1	Unchanged
ENSG00000008853	RHOBTB2	1701.6	1176.46	1182.46	961.267	859.544	1026.99	1058.65	1409.7	1452.33	995.81	1304.5	1095.09	1064.43	1238.06	1067.35	1148.86	1217.67	1070.79	1218.97	1029.75	1154.12	1194.16	1151.39	1202.32	1137.71	0.0624536	0.659155	1	Unchanged	-0.079631	0.543175	1	Unchanged
ENSG00000008869	HEATR5B	6206.03	6300.98	6260.95	6824.25	6473.61	7054.01	6676.93	6956.51	7312.02	6837.95	7419.55	6905.16	6931.71	7621.69	6884.93	7518.98	6952.23	8419.41	7196.5	7210.26	6617.45	7382.09	6519.97	7082.69	7272.73	0.119427	0.144376	0.734742	Unchanged	0.0381922	0.613255	1	Unchanged
ENSG00000008952	SEC62	8913.77	9203.84	9729.77	9814.33	10168.2	9102.96	10335.5	9490.53	11436.5	8288.57	10691.3	10053.2	8521.46	10133.9	10313.3	10341.7	9980.76	9451.48	12931.2	11261.5	8814.4	10398.6	9488.82	9868.86	10436.6	0.0566497	0.590418	1	Unchanged	0.0806961	0.407117	1	Unchanged
ENSG00000008988	RPS20	58021.7	54384.7	62411.1	69269.3	66886	56529.8	63532.4	59789.2	92218.9	49464.9	59888	59694.7	54735.8	49891.1	57233.2	68015.9	74966.7	56267.2	72739.9	82896.7	54043.6	58467.6	61250.4	61151.9	65578.8	-0.00232374	0.987167	1	Unchanged	0.100834	0.450982	1	Unchanged
ENSG00000009307	CSDE1	40385.1	34859.3	35842.1	39351.6	41846.1	40002.3	40827.8	42348.8	44638	38250.3	41556.9	38646.6	38948.9	42189.2	42559	46917.3	41117.3	40681.7	38449.8	40622.4	40973.1	43163.7	38714.4	40925.8	41810.5	0.0801411	0.329058	0.865896	Unchanged	0.0308563	0.684394	1	Unchanged
ENSG00000009335	UBE3C	6288.76	5278.66	5654	5903.69	6887.35	6096.5	6537.1	5836.32	6133.44	6351.44	6584.59	6136.69	6292.85	7067.77	6932.21	6962.35	6197.78	7377.19	5807.58	6317.07	6505.2	6957.9	6018.16	6367.52	6632.16	0.0814217	0.369168	0.922088	Unchanged	0.0587369	0.483369	1	Unchanged
ENSG00000009413	REV3L	2709.77	1984.96	2414.02	2801.4	2751.94	3229.98	3067.65	2775.45	3155.29	2636.68	3025.49	2973.67	2757.87	3547.91	3270.44	3259.71	3128.21	3176.66	2585.65	2800.96	2817.33	3956.4	2648.68	2992.5	3124.42	0.176085	0.152973	0.747152	Unchanged	0.0622374	0.583953	1	Unchanged
ENSG00000009694	TENM1	637.388	889.058	1026.32	990.075	838.505	1083.37	1011.37	1236.83	1464.41	1809.34	1375.58	1190.27	1108.87	953.59	998.943	1664.98	1238.2	1606.14	836.608	1298.81	818.296	783.049	910.785	1268.78	1155.63	0.478184	0.0161365	0.375798	upRegulation	-0.134756	0.459236	1	Unchanged
ENSG00000009724	MASP2	747.663	831.383	651.128	721.948	680.221	722.921	516.005	1155.96	825.308	1039.43	803.926	789.505	837.335	682.137	686.082	963.988	855.117	657.784	635.293	699.991	780.901	793.091	725.877	831.2	759.031	0.195398	0.20622	0.760199	Unchanged	-0.130907	0.35856	1	Unchanged
ENSG00000009780	FAM76A	1377.87	1481.77	1395.58	1487.59	1485.66	1324.01	1415.15	1321.75	1512.73	1544.76	1531.76	1460.78	1528.53	1380.3	1425.48	1669.9	1577.3	1618.41	1441.53	1549.68	1597.25	1428.37	1425.41	1461.97	1538.49	0.0365392	0.66161	1	Unchanged	0.0735922	0.340208	1	Unchanged
ENSG00000009790	TRAF3IP3	30249.8	28051.1	29257.1	31655.5	25934.5	29921.7	28680.3	29796.4	33076.7	31165.7	30522.2	27952.3	29078.6	29575.2	29152.3	31173.4	32759.8	30308.3	30655.4	28734.8	26523	29783.7	29178.3	29980.9	29886.3	0.0391495	0.633769	1	Unchanged	-0.0045576	0.952197	1	Unchanged
ENSG00000009830	POMT2	911.088	871.157	1017.48	758.685	919.65	851.8	760.251	1161.09	836.381	913.576	901.038	928.77	975.578	797.329	838.989	911.573	830.664	808.707	1036.88	968.038	793.693	787.064	888.31	909.252	871.95	0.0335422	0.771156	1	Unchanged	-0.0603946	0.571512	1	Unchanged
ENSG00000009844	VTA1	3205.15	2686.07	2684.1	3015.9	3372.05	2908.8	3267.57	2833.76	3009.35	2642.63	2992.45	3065.84	2995.84	3373.62	3289.55	3306.18	3224.96	3388.78	3038.84	3167.13	3251.61	3390.49	2978.68	3022.63	3257.19	0.0211619	0.810378	1	Unchanged	0.107814	0.186361	1	Unchanged
ENSG00000009954	BAZ1B	8193.68	7163.18	8476.59	8534.28	8877.93	9528.85	9814.51	8258.82	9691.31	9072.35	9905.41	8672.52	9035.91	10625.7	9705.69	10196.4	8969.29	10934.2	8819.11	9223.22	9468.28	10809.8	8462.42	9384.57	9765.74	0.149223	0.121476	0.717819	Unchanged	0.0574329	0.518508	1	Unchanged
ENSG00000010017	RANBP9	3413.52	3482.64	3116.23	3407.16	3317.95	3732.4	3693	3465.98	3468.3	3717.72	3494.03	3230.16	3662.36	3694.15	3443.47	3827.22	3368.61	3784.46	3346.37	3460.48	3959.65	3708.13	3411.65	3553.21	3612.3	0.0586739	0.473224	0.987724	Unchanged	0.0237873	0.753138	1	Unchanged
ENSG00000010030	ETV7	68.4937	196.907	294.688	176.761	123.224	263.781	96.4706	106.45	176.14	231.863	106.125	184.353	105.623	778.27	57.3597	351.01	153.387	193.784	165.921	85.0028	60.0214	911.616	187.309	223.162	247.263	0.252605	0.645167	1	Unchanged	0.14789	0.769762	1	Unchanged
ENSG00000010072	SPRTN	966.234	802.537	777.819	830.188	1009.81	859.854	901.092	637.373	937.023	811.513	927.068	944.799	814.618	1062.77	962.722	940.242	1026.13	1149.29	812.322	756.645	939.441	979.051	874.407	879.532	945.73	0.00850457	0.946189	1	Unchanged	0.104658	0.369236	1	Unchanged
ENSG00000010165	METTL13	3408.41	3027.17	3195.78	3389.29	3337.99	3212.87	3975.65	2850.15	3548.82	3286.69	3433.96	3363.41	3374.02	4067.77	3617.5	3411.96	3371.54	3785.47	3037.83	3442.27	3579.53	4007.67	3261.92	3487.56	3531.72	0.0965144	0.324963	0.860639	Unchanged	0.018135	0.841343	1	Unchanged
ENSG00000010219	DYRK4	817.124	938.786	837.739	749.75	803.442	836.695	783.9	719.19	910.851	741.164	784.904	750.43	787.964	696.16	701.173	932.34	864.878	813.802	891.214	917.462	736.575	858.429	830.589	771.821	839.484	-0.105852	0.294822	0.831274	Unchanged	0.121206	0.195777	1	Unchanged
ENSG00000010244	ZNF207	20448.4	18916.9	17204.6	19248.3	19427.9	19544	18510.3	21269.5	18663	20266.1	20561.7	19344.9	19401.9	20400	19117.6	20925.6	19988.9	19159.9	18143	18116.7	19543.2	20088.6	19131.7	19802.2	19385.4	0.0496967	0.520605	1	Unchanged	-0.0306794	0.668125	1	Unchanged
ENSG00000010256	UQCRC1	9128.24	7675.34	7591.7	7986.12	10426.7	7442.66	8321.56	7732.98	7006.05	7088.64	7924.13	7835.93	8000.11	7849.07	7841.61	7072.09	6661.97	7190.58	8417.49	7234.53	7339.27	7132.8	8375.13	7719.81	7361.29	-0.117536	0.23283	0.803812	Unchanged	-0.0686117	0.452835	1	Unchanged
ENSG00000010270	STARD3NL	2414.59	2724.86	2598.67	2344.59	2463.42	2268.44	2479.72	2269.06	1932.43	2908.19	2419.79	2717.18	2638.4	2701.5	2488.8	2250.24	2226.18	4617.56	2450.1	2542.01	3012.33	2603.43	2469.1	2508.28	2773.83	0.0227206	0.880735	1	Unchanged	0.145143	0.300326	1	Unchanged
ENSG00000010278	CD9	1341.15	4792.4	2131.17	1606.74	1200.16	3401.13	1651.51	2303.78	945.09	1435.76	1914.2	1937.69	1546.3	1041.74	2165.87	1778.65	707.471	1034.12	2995.3	3387.59	2276.74	817.23	2412.12	1597.01	1895.37	-0.594893	0.0868628	0.626794	Unchanged	0.24709	0.44563	1	Unchanged
ENSG00000010292	NCAPD2	6609.46	4832.14	4811.34	5543.21	5110.17	6047.16	7293.43	5355.51	6704.11	6440.62	6558.56	4977.49	7307.93	8715.51	6363.83	7657.4	6181.16	6828.55	5933.02	5025.35	7416.09	8977.31	5492.25	6669.14	6797.84	0.280111	0.0559989	0.558215	Unchanged	0.0275724	0.838102	1	Unchanged
ENSG00000010295	IFFO1	8979.13	8567.38	9195.5	8633.59	9498.04	7615.84	7855.74	9042.43	7980.32	8342.09	9356.78	9602.29	8692.29	6973.61	8851.61	7315.3	8261.76	8405.16	11393.6	9272.78	8028.59	6568.9	8748.25	8480.69	8512.21	-0.0448136	0.709264	1	Unchanged	0.00534797	0.961698	1	Unchanged
ENSG00000010310	GIPR	990.77	1114.8	1277.74	1067.53	784.41	1305.88	1182.74	1069.07	1268.15	1997.61	1133.31	897.713	1438.69	884.475	961.723	1058.88	1269.47	2106.81	995.422	917.481	1319.56	806.168	1090.19	1233.97	1179.44	0.178715	0.402199	0.957515	Unchanged	-0.0652187	0.740398	1	Unchanged
ENSG00000010318	PHF7	593.44	676.244	567.65	653.429	561.007	678.616	478.591	769.287	647.162	732.254	662.763	581.108	727.738	598.998	525.127	706.921	669.432	649.606	542.224	568.491	678.494	595.071	621.731	649.738	616.921	0.063505	0.601896	1	Unchanged	-0.0746284	0.507489	1	Unchanged
ENSG00000010319	SEMA3G	100.1	92.4833	76.583	78.4432	138.245	118.803	83.6866	88.008	127.819	207.129	149.17	81.1575	100.708	95.16	75.4581	125.569	78.1467	149.877	204.292	81.9504	80.7274	103.537	100.776	116.605	112.445	0.210353	0.413246	0.958792	Unchanged	-0.0525284	0.824318	1	Unchanged
ENSG00000010322	NISCH	14044.3	13451.2	16725.3	15153	14292.6	14846	14500.2	15914	16481	15978.7	17518.2	15980.4	15253.7	15920.5	16315	15690.5	15838.5	15501.9	16681.2	15359.2	13128.6	15810.6	14752.1	15943.3	15540.7	0.112028	0.191182	0.747152	Unchanged	-0.0369048	0.641196	1	Unchanged
ENSG00000010327	STAB1	28589	17420.2	23561.8	22080.5	38773.6	17830.4	17598.4	24668	14573.7	11839.8	28435.8	29557.3	20573	23120.5	25869.8	17434.5	15755.4	7890.21	29838	19959.7	15249.7	18373.8	24709.2	21295.8	18796.4	-0.21448	0.404645	0.957515	Unchanged	-0.180112	0.451274	1	Unchanged
ENSG00000010361	FUZ	769.123	908.951	796.488	950.356	744.336	720.912	833.135	1065.96	918.907	865.023	911.049	817.558	748.457	826.376	810.819	821.603	780.829	713.868	824.449	782.933	777.943	774.999	815.028	873.308	785.93	0.0994882	0.333379	0.872182	Unchanged	-0.151965	0.110211	1	Unchanged
ENSG00000010379	SLC6A13	12.2677	14.9173	15.7177	19.8692	12.0226	11.0805	23.658	8.21835	22.1349	25.7805	10.0129	16.0308	17.7765	6.01297	17.1026	8.88081	20.534	22.418	17.1988	24.2623	17.7246	12.0677	14.3125	16.2031	17.5236	0.178013	0.545196	1	Unchanged	0.110746	0.677236	1	Unchanged
ENSG00000010404	IDS	1563.77	1573.26	1483.96	1525.33	1422.55	1819.38	1449.61	2085.92	1644.58	2104.6	1883.17	1815.46	1903.75	2058.43	1901.3	2336.28	1715.08	2644.29	1339.37	1797.51	2065.01	1869.65	1564.71	1868.19	1958.56	0.255727	0.0648767	0.558215	Unchanged	0.0681561	0.592992	1	Unchanged
ENSG00000010539	ZNF200	1351.32	1230.16	1644.07	1383.32	1441.59	1401.54	1681.07	949.396	1450.32	1270.28	1264.46	1480.82	1358.69	1444.4	1615.6	1231.9	1510.85	1839.68	1598.32	1247.24	1293.94	1417.31	1408.67	1362.43	1469.35	-0.0481192	0.713191	1	Unchanged	0.108924	0.369102	1	Unchanged
ENSG00000010610	CD4	29668.6	21522.4	21223.4	29890.8	27547.4	30726.1	24962.7	25352.4	22653.7	17569	24211.9	24854.4	28275.9	30557.9	27949.1	23080.9	22608.9	15516.2	23921.2	19317.4	27350.2	30084.2	26763.1	24804.7	23728.5	-0.10963	0.48126	0.995949	Unchanged	-0.0639901	0.657596	1	Unchanged
ENSG00000010626	LRRC23	451.411	307.291	298.554	276.063	301.542	272.863	292.47	461.346	340.19	400.314	252.292	400.763	324.855	394.656	293.752	555.677	292.177	378.34	251.906	391.462	316.091	403.077	317.954	358.361	360.31	0.172568	0.343607	0.887115	Unchanged	0.00789657	0.962489	1	Unchanged
ENSG00000010671	BTK	11364.1	9637.44	6827.61	7875.89	8290.87	7942.06	6599.13	9458.78	6647.75	5960.04	8372.64	8239.7	7076.86	8676.44	7689.71	6823.93	7237.59	5557.91	10017.8	7062.58	7822.78	9368.33	8656.32	7628.92	7697.58	-0.182272	0.227784	0.793476	Unchanged	0.0129313	0.926567	1	Unchanged
ENSG00000010704	HFE	976.438	813.478	619.688	856.011	925.659	740.041	749.426	897.171	685.413	495.414	896.032	734.4	888.688	1044.74	815.85	803.803	871.724	559.9	895.257	603.905	919.758	1021.26	821.886	798.91	811.432	-0.0408823	0.809288	1	Unchanged	0.0224898	0.886053	1	Unchanged
ENSG00000010803	SCMH1	971.361	1016.35	1032.2	986.098	987.773	1228.35	1023.2	1086.44	1356.71	1185.08	978.127	1009.92	1057.53	890.484	1061.31	1175.56	1215.73	1108.52	1110.73	1109.66	949.279	969.003	1037.02	1073.44	1087.47	0.0497795	0.65051	1	Unchanged	0.01876	0.853486	1	Unchanged
ENSG00000010810	FYN	21666	23397	25357.1	23955.4	24758.4	25513.7	26764.9	25292	26981.5	32051.5	24880.7	25118.9	25176.3	25451.4	25849.7	27019.9	25570	38067.9	21289.1	26203.9	27301.9	24806	24107.9	26464.6	27013.5	0.134559	0.249076	0.827935	Unchanged	0.0296148	0.783573	1	Unchanged
ENSG00000010818	HIVEP2	6466.49	5620.75	6597.81	7410.15	6661.95	9014.34	8388.52	8505.36	10479.4	7431.48	8352.62	6574.53	7571.56	9841.38	8641.36	10421.8	8334.08	7054.96	7182.34	7129.34	6755.31	10628.8	6961.92	8393.1	8268.5	0.269715	0.0647272	0.558215	Unchanged	-0.0215734	0.872543	1	Unchanged
ENSG00000011007	ELOA	3087.69	2550.82	2814.72	3066.54	3292.91	3014.52	3211.44	2502.32	2893.61	2720.91	3204.69	3234.16	2975.11	3207.34	3208.07	2761.4	3029.5	3209.3	3399.97	3241.98	3038.91	3313.09	2971.2	2993.7	3150.28	0.0109093	0.908685	1	Unchanged	0.0735169	0.403584	1	Unchanged
ENSG00000011009	LYPLA2	5056.96	5082.75	5477.23	5120.17	5787.38	4915.46	5270.65	4926.85	5090.73	5191.14	5227.02	5428.34	5093.13	4821.03	5153.63	4651.78	4737.75	5661.89	6048.33	5098.16	4814.39	4810.82	5239.99	5131.11	5122.09	-0.0302939	0.72851	1	Unchanged	-0.00256063	0.974733	1	Unchanged
ENSG00000011021	CLCN6	3236.8	2981.43	2861.87	2710.04	2366.25	2712.46	2220.71	2971.85	2464.85	2598.04	2719.13	3143.99	3064.97	2931.88	2798.64	2571.58	2735.35	2451.6	3261.38	2566.28	2969.98	2881.87	2811.47	2764.43	2779.58	-0.0243462	0.823618	1	Unchanged	0.00790037	0.937757	1	Unchanged
ENSG00000011028	MRC2	555.623	251.589	552.943	279.033	492.884	698.738	614.543	337.628	460.964	451.833	358.414	381.729	813.693	244.411	566.352	321.313	366.463	281.493	315.631	357.08	555.429	364.885	471.802	457.902	391.081	-0.0430838	0.86941	1	Unchanged	-0.227519	0.349369	1	Unchanged
ENSG00000011105	TSPAN9	1230.83	3754.17	1684.31	1434.95	559.008	2786.95	768.109	1804.57	807.204	1659.71	2173.5	1742.32	1483.11	901.504	1121.68	748.409	556.971	1064.7	2779.82	3189.31	2357.51	758.929	1908.37	1417.5	1572.17	-0.428953	0.28678	0.827935	Unchanged	0.149392	0.690283	1	Unchanged
ENSG00000011114	BTBD7	2769.02	2394.69	2544.64	2765.65	2885.18	2930.95	2578.2	2852.17	2791.95	2628.76	2714.13	2866.46	3057.07	3095.15	2988.77	3246.86	2826.23	3351.04	2723.22	2751.39	3153.14	2977.36	2715.02	2822.99	3002.25	0.0562686	0.532377	1	Unchanged	0.0888254	0.286311	1	Unchanged
ENSG00000011132	APBA3	2411.54	2538.89	2983.66	2547.17	2813.05	2635.94	2983.94	2582.11	3051.62	3178.7	2939.39	2575.91	2937.59	2865.77	2599.45	2895.87	2643.48	2893.16	2925.53	2730.15	2622.36	2805.47	2655.04	2889.38	2764.44	0.122013	0.161064	0.747152	Unchanged	-0.0638013	0.427517	1	Unchanged
ENSG00000011143	MKS1	870.249	990.494	921.211	1069.52	1058.9	1042.09	912.902	996.419	1127.24	897.718	1018.17	1011.93	967.673	978.629	828.932	1003.52	1082.82	915.782	789.057	1040.87	974.894	964.978	992.077	988.836	950.107	-0.00477343	0.962323	1	Unchanged	-0.0575336	0.538877	1	Unchanged
ENSG00000011198	ABHD5	1689.38	1421.1	1485.93	1560.09	1477.65	1259.58	1510.68	1905.85	1337.61	1155.33	1663.92	1630.11	1453.48	1871.11	1902.3	1492.92	1479.56	1122.83	1731.85	1605.31	1572.63	1681.67	1482.29	1566.01	1573.63	0.079243	0.554379	1	Unchanged	0.00703494	0.954715	1	Unchanged
ENSG00000011243	AKAP8L	5981.32	6140.87	6046.85	5930.5	5238.4	5706.84	5622.21	6388.73	7075.49	6415.85	6153.09	6082.59	5630.28	5759.59	5836.69	6053.75	6116.68	6189.13	5580.98	6380.79	5033.98	5780.83	5840.8	6140.98	5871.6	0.0722913	0.415291	0.960917	Unchanged	-0.0647098	0.430368	1	Unchanged
ENSG00000011258	MBTD1	3804.72	3984.85	3673.09	3740.82	3505.29	3836.11	3335.51	3859.83	3806.47	3613.68	3599.15	3392.46	3664.33	3993.65	3505.84	3621.57	3601.2	3391.85	3732.79	3759.89	3997.07	3720.19	3757.48	3658.14	3666.3	-0.0386666	0.625505	1	Unchanged	0.00323872	0.964808	1	Unchanged
ENSG00000011260	UTP18	2950.82	2684.08	2750.88	2928.51	3172.69	2826.24	3195.68	2979.03	3312.3	2851.7	2992.45	2752.24	2993.87	3237.39	3137.65	3405.05	3129.19	2947.22	3144.04	2832.32	2968	3296	2885.54	3039.33	3107.43	0.0749217	0.372515	0.926464	Unchanged	0.0319783	0.68044	1	Unchanged
ENSG00000011275	RNF216	8004.73	7920.97	8737.83	11146	8075.49	9194.58	8506.69	8307.93	10248.9	10514.1	8756.09	8324.86	9082.32	9635.04	9739.89	9320.37	9977.84	10189.8	8940.49	9200.97	8362.41	9371.35	8846.6	9171.99	9387.89	0.0521076	0.613433	1	Unchanged	0.033563	0.724987	1	Unchanged
ENSG00000011295	TTC19	2971.25	2948.61	2574.1	2569.02	2877.16	2815.16	2617.59	2855.23	2805.04	2951.79	2489.87	2808.35	2717.39	2755.59	2630.64	2794.03	2551.62	2883.98	2739.41	3238.94	2889.23	2727.07	2792.55	2750.11	2806.86	-0.0220804	0.795728	1	Unchanged	0.0294611	0.709173	1	Unchanged
ENSG00000011304	PTBP1	19689.5	17904.5	18642.4	19089.4	18508.2	19718.2	18856	18212.8	19562.8	18819.5	18845.7	18997.2	19398.9	19377.3	19750.4	19957.7	18326.6	20664.1	21594.5	17531	19687.9	20498.8	18925.4	19008.8	19751.4	0.00634518	0.932513	1	Unchanged	0.0552851	0.425414	1	Unchanged
ENSG00000011332	DPF1	29.5861	25.8613	16.6834	14.889	9.01936	26.1716	25.6399	14.3278	10.0715	27.77	12.0146	13.0258	15.7996	2.0066	6.04594	14.8285	10.728	11.2349	19.2114	16.1833	38.4885	5.03526	20.3684	15.082	15.2195	-0.430348	0.28539	0.827935	Unchanged	0.012931	0.972873	1	Unchanged
ENSG00000011376	LARS2	1108.23	914.907	1338.62	1318.77	1501.69	1288.77	1710.61	1264.46	1502.66	1292.08	1245.44	1442.75	1449.54	1433.39	1485.83	1418.77	1344.7	1674.48	1085.46	1245.21	1368.79	1562.06	1245.17	1417.62	1398.16	0.187117	0.144939	0.735957	Unchanged	-0.0199604	0.866073	1	Unchanged
ENSG00000011405	PIK3C2A	3971.19	3249.93	3228.19	3755.72	3458.2	3689.11	3458.61	3310.49	3348.53	3720.7	3496.03	3619.9	3587.31	4400.32	3757.33	3602.78	3819.14	4125.06	3020.64	3234.91	3837.54	4242.89	3558.72	3617.74	3705.04	0.0237453	0.820193	1	Unchanged	0.0343988	0.721953	1	Unchanged
ENSG00000011422	PLAUR	2769	1980.98	2080.1	2223.44	2813.04	2440.61	2306.41	2416.35	1559.03	1710.22	1983.29	2283.35	2206.89	2398.99	2966.62	1519.6	1925.19	1931.5	2085.91	1653.88	2130	2258.65	2384.53	2108.07	2058.92	-0.177761	0.242634	0.820582	Unchanged	-0.0340349	0.809633	1	Unchanged
ENSG00000011426	ANLN	85.8131	84.5259	71.6696	81.4238	155.273	115.783	229.562	75.7331	33.2316	114.945	79.0924	78.1512	119.488	89.1496	63.3859	179.008	59.574	115.215	81.947	47.5677	106.361	93.4827	99.0814	102.419	93.3177	0.047792	0.882829	1	Unchanged	-0.134123	0.655116	1	Unchanged
ENSG00000011451	WIZ	4208.16	3511.48	4020.76	3742.81	3796.81	4084.8	3828.9	3703.33	3656.51	4315.22	3738.31	3922.47	4130.4	3792.31	4059.13	3771.85	3673.52	4177.07	3829.91	3451.38	3776.48	3953.4	3894.14	3885.93	3836.59	-0.00302009	0.971023	1	Unchanged	-0.0184563	0.810528	1	Unchanged
ENSG00000011454	RABGAP1	3338.96	3207.17	3295.96	3580.94	3397.09	3726.36	3509.83	3107.93	3272.04	3124.19	3439.96	3281.25	3447.1	3918.52	3709.05	3459.42	3490.77	3702.88	3552.73	3317.86	3506.66	4054.92	3424.42	3387.6	3599.28	-0.0155799	0.855894	1	Unchanged	0.0874266	0.271036	1	Unchanged
ENSG00000011478	QPCTL	685.362	758.785	748.375	633.563	681.222	629.287	726.782	738.616	792.09	855.125	754.869	669.276	685.268	524.876	571.4	647.591	653.788	629.218	705.078	668.626	687.354	587.031	689.432	718.363	643.761	0.0592644	0.59426	1	Unchanged	-0.158147	0.12489	1	Unchanged
ENSG00000011485	PPP5C	3741.4	4016.68	4347.81	3957.31	4135.42	3746.5	4362.67	4008.18	3965.5	3835.63	3376.89	4084.78	4248.89	4104.83	4153.69	4126.79	4017.52	4057.77	3031.77	4147.31	4183.18	4157.45	3990.85	3998.42	3984.43	0.00272698	0.977352	1	Unchanged	-0.00505293	0.954689	1	Unchanged
ENSG00000011523	CEP68	2939.6	2767.61	3039.63	3669.33	3179.7	3434.37	3177.94	3316.62	4032.92	2720.9	3699.26	2556.87	3355.27	3539.89	3249.31	3293.33	3540.64	2295.59	3105.6	2325.55	3047.77	3472.91	3171.71	3299.96	3041.34	0.0571801	0.668619	1	Unchanged	-0.117715	0.340847	1	Unchanged
ENSG00000011566	MAP4K3	1040.8	847.287	950.68	1010.93	952.709	962.552	906.998	954.471	945.077	719.356	880.014	1104.1	958.79	908.513	919.466	904.649	1060.35	884.168	978.211	866.894	808.462	918.74	960.826	922.165	917.617	-0.0592434	0.568092	1	Unchanged	-0.00708092	0.941345	1	Unchanged
ENSG00000011590	ZBTB32	487.176	322.204	395.793	243.285	425.763	406.767	713.033	469.571	484.114	686.689	596.686	351.673	359.404	241.406	372.213	507.219	404.594	271.295	541.176	365.169	295.404	248.29	380.165	487.822	375.67	0.359678	0.128986	0.717819	Unchanged	-0.376783	0.0840955	1	Unchanged
ENSG00000011600	TYROBP	28689.1	20726.8	23110	21459.8	25056.9	18399.2	19535.5	24501.2	16533.3	16215.5	20446.6	22937.7	19329.8	23321.8	22983.6	14200.5	18087.1	18702	23828.1	17851.7	18174.4	19966	22907	20352.7	19224.2	-0.170569	0.220272	0.781273	Unchanged	-0.0822953	0.524055	1	Unchanged
ENSG00000011638	LDAF1	974.408	949.723	762.102	967.234	950.705	794.412	892.23	893.091	999.421	916.552	791.913	904.723	758.332	773.288	825.91	874.992	891.268	825.018	927.628	756.639	792.711	802.14	899.764	866.194	837.038	-0.0548297	0.591644	1	Unchanged	-0.0493482	0.602764	1	Unchanged
ENSG00000012048	BRCA1	462.701	442.538	441.94	443.89	550.987	554.771	773.093	575.963	395.554	592.536	532.614	630.2	629.98	583.972	535.183	806.797	427.033	608.811	371.276	612.988	544.558	589.038	482.805	589.239	561.961	0.287416	0.0802713	0.598467	Unchanged	-0.0684126	0.650678	1	Unchanged
ENSG00000012061	ERCC1	3663.75	3251.93	2715.52	3001.99	3531.33	3055.8	3114.92	3126.33	2863.41	2979.53	2857.29	3017.75	3252.58	2720.53	3152.74	2622	2905.4	2827.89	2737.38	2525.82	3058.61	2704.96	3203.39	2991.54	2816.85	-0.0986712	0.294666	0.830996	Unchanged	-0.086799	0.32051	1	Unchanged
ENSG00000012124	CD22	3108.16	7995.59	6282.6	4360.49	2286.11	3309.54	2153.71	11010.6	6245.15	3539.35	7759.94	3020.76	2899.05	8378.94	2979.73	9490.46	5238.1	1545.05	12418.3	4820	2824.2	10309.2	4557.08	5625.94	6203.12	0.303982	0.475455	0.989994	Unchanged	0.140897	0.719348	1	Unchanged
ENSG00000012171	SEMA3B	45.9348	37.7916	35.3559	44.6954	15.0307	29.2036	48.2731	39.8932	26.1765	47.5715	47.053	38.0726	31.5885	21.0379	26.1632	37.569	36.1527	40.7867	53.5939	34.3976	48.2697	25.1369	34.6687	37.4583	37.7587	0.111504	0.645845	1	Unchanged	0.011364	0.959352	1	Unchanged
ENSG00000012174	MBTPS2	674.119	539.994	537.198	664.352	693.243	708.821	697.239	584.16	603.887	589.557	705.813	689.313	685.272	855.422	729.334	736.577	667.463	803.582	518.965	564.451	705.075	791.078	636.288	676.333	689.566	0.0881241	0.497959	1	Unchanged	0.0279342	0.816047	1	Unchanged
ENSG00000012211	PRICKLE3	1061.22	782.645	930.058	912.613	853.532	1003.83	786.847	819.443	775.993	839.26	959.104	757.444	895.595	1033.72	845.023	728.656	795.484	803.603	1003.49	641.331	877.408	924.768	923.983	858.426	827.47	-0.106111	0.375317	0.930552	Unchanged	-0.0529924	0.633497	1	Unchanged
ENSG00000012232	EXTL3	3868.04	3217.12	3714.34	3934.47	3677.6	3617.62	4221.84	4024.54	3271.04	4644.19	3575.12	3894.42	3950.68	3975.62	4458.5	3465.35	3606.08	6612.28	2870.93	3467.57	4420.51	3780.51	3671.53	3944.68	4085.21	0.103528	0.493133	1	Unchanged	0.0504887	0.717569	1	Unchanged
ENSG00000012660	ELOVL5	10110.8	9196.88	10219.8	9039.74	10849.5	10944.5	11859.9	9813.8	11534.2	9757.04	11272	9863.79	10730.3	10526.5	11089.9	12162.9	10810.5	10170.4	11591.9	10067.9	11023.2	10646.9	10060.2	10669.7	10945.4	0.0848639	0.342115	0.884997	Unchanged	0.0368107	0.655741	1	Unchanged
ENSG00000012779	ALOX5	20110.3	13648.1	11598.7	13776.6	14590.2	12574.6	9759.34	19167.2	11317.8	7054.93	12363.2	13402.5	12724.9	14231.7	13642.1	11939.4	12627.2	5611.99	13881.1	11954.4	12523.9	14489.7	14383.1	12502.7	12083.7	-0.202132	0.328723	0.865607	Unchanged	-0.0491696	0.798067	1	Unchanged
ENSG00000012822	CALCOCO1	13630.6	13976.3	13611.1	13064.6	11417.5	12847.4	12664.5	14522.7	14075.5	15203.8	15169.5	14367.4	13701.5	11503.2	13133.1	12525.7	13532.1	14918.6	13830.5	14720.9	13143.3	11218.9	13091.2	13901	13377.9	0.0865843	0.373876	0.928648	Unchanged	-0.0553393	0.538688	1	Unchanged
ENSG00000012963	UBR7	2120.43	2092.37	2054.57	2113.21	2301.13	1989.54	2491.55	2091.06	2407.48	2576.25	2351.71	2228.25	2286.87	2114.52	2108.54	2429.21	2163.65	2747.31	2187.08	2154.58	2337.77	2331.03	2111.88	2318.46	2307.4	0.13466	0.140435	0.724809	Unchanged	-0.00693707	0.934425	1	Unchanged
ENSG00000012983	MAP4K5	2892.61	3143.53	2929.63	2724.93	2581.63	3043.72	2535.85	3078.25	2895.62	3530.46	2991.45	2980.68	2902.03	3046.07	2908.29	2831.6	2974.78	3741.61	2823.37	3388.65	3077.31	3060.79	2886.01	2995.05	3100.8	0.053497	0.589973	1	Unchanged	0.0500446	0.58564	1	Unchanged
ENSG00000013016	EHD3	2877.31	6271.17	3401.04	2943.4	2034.65	4409	1975.48	3817.85	2035.1	3254	3665.22	3239.17	2589.02	2427.04	2403.29	2566.63	1600.7	2547.47	4287.12	5162.85	3800.14	1852.57	3656.1	2875.36	3027.6	-0.34655	0.194791	0.747152	Unchanged	0.0744254	0.764681	1	Unchanged
ENSG00000013275	PSMC4	5145.81	4316.01	4640.47	4629.6	5630.1	4645.62	5386.87	3974.44	4065.14	4705.62	4241.89	4818.18	4889.73	4611.68	4619.46	4182.15	4066.37	5228.48	4457.1	4238.36	4830.16	4484.13	4834.6	4586.69	4513.27	-0.0759172	0.454593	0.977754	Unchanged	-0.0233037	0.804459	1	Unchanged
ENSG00000013288	MAN2B2	8560.36	6712.68	8263.47	8613.73	10180.3	8678.07	9323.1	8076.72	7497.21	9458.8	6449.43	7911.07	9335.11	9966.59	9783.15	9875.03	7637.28	11064.8	5997.78	7252.75	9526.39	10214.7	8501.43	8502.25	8918.98	0.000144541	0.999212	1	Unchanged	0.0690287	0.61044	1	Unchanged
ENSG00000013297	CLDN11	13.2512	10.9423	6.86473	6.94761	11.0187	3.02983	5.91089	9.17645	2.01923	1.97275	6.00672	3.00716	5.92634	8.01185	6.03954	5.92486	9.78263	6.13043	11.1177	10.1092	9.85446	5.03038	8.67574	5.25392	7.99865	-0.71049	0.045038	0.51978	downRegulation	0.596208	0.0749792	1	Unchanged
ENSG00000013306	SLC25A39	5346.01	5204.07	5280.8	5265.16	6125.99	5117.84	5324.81	5095.65	5425.89	5811.42	5497.33	5815.08	5211.62	4981.29	4876.99	5408.13	5056.34	5105.1	5238.05	6268.5	4788.78	6624.17	5389.98	5395.39	5420.76	0.00145052	0.988132	1	Unchanged	0.00675768	0.940332	1	Unchanged
ENSG00000013364	MVP	23736.3	18797.5	22677.9	22602.8	23924.9	21473.2	21253.9	20955.5	18017.9	20799.2	22219.6	21599.2	22404.6	22273.1	20580.3	18090	16966.2	20492.8	23576.3	17718.1	21517.6	22264.9	22202.1	21190.4	20150.8	-0.0672857	0.506464	1	Unchanged	-0.0725763	0.43947	1	Unchanged
ENSG00000013374	NUB1	6738.18	6731.58	7090.83	7318.79	7337.16	7451.72	7046.23	7017.9	8261.12	7409.68	6995.06	7081.49	7232.87	8644.39	7279.27	7994.54	7820.04	8625.42	7271.36	7139.46	7564.78	9806.59	7111.38	7461.09	7937.68	0.0692544	0.474868	0.989396	Unchanged	0.0893284	0.318816	1	Unchanged
ENSG00000013375	PGM3	1464.68	1320.66	1339.59	1487.59	1304.34	1336.1	1472.27	1594.87	1535.87	1428.82	1511.74	1418.7	1404.11	1346.24	1447.6	1384.16	1532.35	1360.41	1549.76	1467.74	1287.05	1201.2	1375.49	1464.08	1403.79	0.0900273	0.31355	0.845363	Unchanged	-0.0606411	0.462633	1	Unchanged
ENSG00000013392	RWDD2A	495.365	391.819	451.773	399.203	418.752	450.063	453.995	343.759	540.467	453.817	472.544	433.827	392	372.622	408.429	477.544	501.356	387.533	426.894	440.018	344.644	396.045	434.496	432.879	422.808	-0.00526031	0.96584	1	Unchanged	-0.0339332	0.765561	1	Unchanged
ENSG00000013441	CLK1	14330.3	15480	20200.1	18397.3	15219.3	18314.7	20825.6	11191.8	16577.6	11523.7	14193.4	23992.7	15682.3	19176.9	16501.1	10543.4	17842.8	21298.4	28220.5	16748.1	13694.8	19795.1	16990.3	16645.5	18080.5	-0.0295752	0.883053	1	Unchanged	0.1193	0.521831	1	Unchanged
ENSG00000013503	POLR3B	681.272	581.763	613.811	711.027	702.259	682.646	834.14	584.164	811.211	630.184	580.67	725.382	662.557	758.262	748.45	766.233	787.674	849.479	598.879	850.699	685.37	840.333	662.13	698.321	765.89	0.0768346	0.521655	1	Unchanged	0.133164	0.228779	1	Unchanged
ENSG00000013523	ANGEL1	2930.37	2084.41	2122.33	2272.1	2845.1	2310.73	2183.3	2012.29	2506.11	2228.45	2187.52	2298.38	2012.36	2547.24	2368.08	2523.14	2419.7	2375.1	1814.82	2364.98	2076.81	2703.95	2427.51	2246.96	2330.82	-0.111468	0.339779	0.881558	Unchanged	0.0528687	0.625479	1	Unchanged
ENSG00000013561	RNF14	2268.53	2321.1	2261.8	2184.71	2567.61	2331.87	2509.28	1980.58	2172.97	2161.07	2135.46	2453.67	2334.27	2291.82	2306.71	2327.37	2299.49	2961.46	1937.22	2483.33	2625.33	2212.42	2322.6	2254.89	2394.17	-0.04266	0.676248	1	Unchanged	0.0864336	0.361059	1	Unchanged
ENSG00000013563	DNASE1L1	1702.65	1320.66	1056.73	1200.59	1415.54	1482.09	1165.01	1411.75	1011.51	1156.33	1297.49	1359.59	1401.16	1331.22	1384.22	1108.32	1100.38	1079.97	1186.6	1072.24	1269.34	1304.73	1363.04	1266.76	1188.23	-0.105621	0.38462	0.942854	Unchanged	-0.0923112	0.413095	1	Unchanged
ENSG00000013573	DDX11	840.649	1078	887.801	836.137	719.294	3043.66	3045.08	1038.4	939.052	1311.9	3284.78	957.829	1276.72	941.571	2875.06	1228.93	891.211	1074.9	3382.7	1128.9	1107.81	1017.26	1234.26	1599.42	1588.35	0.373861	0.348711	0.893881	Unchanged	-0.0100117	0.97821	1	Unchanged
ENSG00000013583	HEBP1	1911.02	1716.46	1385.74	1647.47	1678.01	1479.07	1391.52	1828.1	1361.76	1046.34	1497.73	1375.62	1474.22	1539.56	1708.15	1219.04	1314.41	989.233	1715.65	1252.29	1563.78	1511.8	1636.3	1439.36	1409.29	-0.185003	0.190871	0.747152	Unchanged	-0.0304155	0.816947	1	Unchanged
ENSG00000013619	MAMLD1	42.9564	127.295	94.2651	94.3331	209.368	126.861	131.964	109.481	117.76	141.698	157.18	102.197	177.761	86.1461	109.66	257.105	128.982	142.776	156.795	128.474	155.592	101.532	115.846	128.023	147.614	0.144024	0.582966	1	Unchanged	0.205229	0.395187	1	Unchanged
ENSG00000013725	CD6	16032.9	21796.9	22032.7	23550.2	18561.3	23517.1	23199.9	19482.3	26469.2	24603.2	22428.8	22502.9	23525.4	21066.1	20670.9	24926.8	20413	20303.1	18918.9	23579	20412.7	21637.6	20915.2	22909.7	21357.8	0.131407	0.237674	0.812099	Unchanged	-0.1012	0.324897	1	Unchanged
ENSG00000013810	TACC3	11796.1	9438.54	10433	10716	9482.01	9848.03	10862.3	10880.8	10595.1	9212.06	9841.34	9802.68	9298.56	11843.7	11518.5	9941.27	9124.68	6822.46	10478.1	9651.1	8525.88	11224.9	10285.6	10292.1	9660.86	0.00090637	0.993884	1	Unchanged	-0.0913075	0.40432	1	Unchanged
ENSG00000014123	UFL1	4231.67	3971.92	3994.23	4638.54	4672.38	4744.29	4894.45	4381.59	5154.14	4393.49	5381.2	4620.8	5006.24	5142.56	4996.7	5534.69	5249.85	5500.77	4331.67	4705.69	4634.18	5265.16	4375.51	4871.81	5027.34	0.155012	0.10198	0.666567	Unchanged	0.0453356	0.604267	1	Unchanged
ENSG00000014138	POLA2	441.248	512.158	446.859	443.893	465.835	362.474	385.051	416.367	402.59	428.055	388.448	439.837	415.706	387.646	411.447	409.315	404.58	405.883	395.539	440.018	421.468	460.373	445.411	407.962	418.578	-0.12675	0.193488	0.747152	Unchanged	0.0370458	0.682693	1	Unchanged
ENSG00000014164	ZC3H3	3487.03	2503.08	2728.3	2831.19	2246.03	2941.02	2237.45	2519.7	2366.22	2539.58	2860.29	3089.89	2379.68	3082.13	2323.82	2612.12	2182.2	2408.76	2547.2	2803.98	2382.08	3182.41	2789.44	2634.37	2555.32	-0.0825046	0.505879	1	Unchanged	-0.043954	0.702318	1	Unchanged
ENSG00000014216	CAPN1	15726.5	17283.9	15038.1	15191.7	13978.1	17361.2	14328.8	15011.7	12167.2	15473.3	17632.3	13560.8	16213.5	14945.9	14702.4	13943.5	10994.2	15365.3	18420.1	13421.1	17771.6	14152	15763.2	14916.7	14846.3	-0.0796328	0.511615	1	Unchanged	-0.00683164	0.951567	1	Unchanged
ENSG00000014257	ACP3	990.694	338.108	371.199	792.463	878.573	500.414	687.405	745.743	299.944	332.911	566.653	603.149	569.741	817.357	1085.42	682.205	400.639	331.477	447.141	396.543	629.254	705.635	645.242	577.863	584.79	-0.159071	0.588436	1	Unchanged	0.0171933	0.949762	1	Unchanged
ENSG00000014641	MDH1	4572.81	4570.6	4326.19	4681.24	5504.87	4526.81	5178.09	4166.76	4375.13	4354.85	4361.02	4601.77	5275.81	4575.62	4481.64	4803.05	3953.98	4820.57	4694.82	4439.65	4948.33	4637.93	4697.09	4611.13	4597.5	-0.0266271	0.77547	1	Unchanged	-0.00429222	0.960412	1	Unchanged
ENSG00000014824	SLC30A9	2878.31	2827.28	2697.85	2951.35	3183.71	2982.3	3150.38	2931.97	3159.31	2849.72	2888.33	2984.69	2988.93	3270.44	3069.25	3514.8	3048.07	3453.02	2422.79	3230.86	3042.85	3249.77	2920.13	3027.97	3128.92	0.052324	0.576444	1	Unchanged	0.0473137	0.584893	1	Unchanged
ENSG00000014914	MTMR11	3310.32	2640.33	1971.07	2183.71	2751.94	2175.81	1955.81	2346.79	1612.38	1476.37	2427.8	2176.15	2424.13	2356.92	2605.48	1638.25	2063.97	1259.49	3045.89	1408.08	2170.37	2190.3	2505.53	2097.04	2047.73	-0.256739	0.178587	0.747152	Unchanged	-0.0343236	0.846591	1	Unchanged
ENSG00000014919	COX15	2139.83	2001.87	1879.75	2090.37	2319.16	2061.03	2138.99	1957.04	2072.33	1861.83	2084.4	2066.94	2073.59	2145.57	2077.35	2023.85	1930.08	1986.57	1924.06	1974.53	2158.56	2157.13	2082	2050.08	2029.01	-0.0222536	0.783214	1	Unchanged	-0.0149047	0.842332	1	Unchanged
ENSG00000015133	CCDC88C	19299.4	19739.3	22054.3	21517.4	18787.7	21614.1	21695.1	19245	22629.5	24923.2	22135.5	25187	23551	24269.4	24728	24688.6	22950	33479.8	18926	25167.1	22950.4	25055.3	20502	22954.5	24743.1	0.163008	0.156525	0.747152	Unchanged	0.108249	0.308081	1	Unchanged
ENSG00000015153	YAF2	1370.72	1375.36	1412.28	1241.31	1304.34	1360.26	1370.84	1479.27	1395.98	1372.35	1421.64	1236.36	1401.15	1377.29	1373.16	1311	1303.65	1608.21	1541.67	1537.54	1460.37	1434.4	1344.04	1381.86	1446.25	0.0400113	0.640339	1	Unchanged	0.0656519	0.406845	1	Unchanged
ENSG00000015171	ZMYND11	4990.57	5470.59	5706.06	5312.82	5919.62	5659.52	5957.05	5824.04	6774.56	7243.23	6042.96	6241.89	6245.45	5608.34	6177.72	7094.84	6344.37	8569.31	5182.42	7051.44	6683.44	5987.9	5509.87	6242.19	6636.43	0.18003	0.102558	0.668782	Unchanged	0.0883471	0.385149	1	Unchanged
ENSG00000015285	WAS	16811.2	14520.3	15274.8	15268.2	16696	15771.3	14450	15297.2	13128.4	14766.9	15015.3	15119.8	15920.2	16153.9	15879.4	13521.3	13192	14856.4	15443	13006.4	16123.2	16133.2	15723.6	14981.5	14769.4	-0.0697523	0.434369	0.977754	Unchanged	-0.0205716	0.803569	1	Unchanged
ENSG00000015475	BID	7682.93	5096.67	4494.12	4429	6200.12	5587.03	4851.13	5108.93	3668.6	3460.09	4259.91	5065.65	4838.38	5133.55	5464.48	3517.74	4265.73	4338.22	4989.19	4199.92	5009.38	5027.94	5581.64	4548.28	4601.57	-0.295351	0.0426926	0.515561	downRegulation	0.016806	0.901292	1	Unchanged
ENSG00000015479	MATR3	267.635	327.179	422.324	417.088	325.585	372.534	429.393	277.261	358.303	239.775	286.331	447.85	314.982	363.605	323.929	223.422	391.892	430.333	506.784	390.45	246.16	345.785	355.391	339.687	357.344	-0.0652268	0.727971	1	Unchanged	0.07296	0.674634	1	Unchanged
ENSG00000015520	NPC1L1	11.2282	12.9327	15.7432	7.94081	2.00642	8.05818	18.7562	7.17319	7.0489	7.92386	4.00602	12.0213	7.89509	6.01135	10.053	8.90663	1.92752	2.06247	9.09501	5.06317	7.88403	6.03211	9.65158	8.85449	6.37799	-0.12249	0.738145	1	Unchanged	-0.466268	0.191894	1	Unchanged
ENSG00000015532	XYLT2	2287.95	2757.67	2790.18	2637.54	2396.3	2500.02	2537.82	2678.26	2872.47	3034.03	2875.31	2786.31	2907.96	2991.98	2643.72	2565.64	2671.83	2921.71	2835.5	2798.93	2694.25	2709.98	2561.61	2835.52	2730.19	0.146519	0.0784897	0.591187	Unchanged	-0.0546266	0.477256	1	Unchanged
ENSG00000015568	RGPD5	71.5223	139.24	76.5887	85.3993	92.1655	89.6115	76.794	157.486	91.5935	98.0918	126.144	89.1714	104.666	97.1625	101.61	183.922	260.084	95.8855	67.8021	81.9546	77.7661	145.748	92.4213	105.139	126.847	0.185637	0.490318	1	Unchanged	0.270758	0.272992	1	Unchanged
ENSG00000015676	NUDCD3	4845.53	4818.22	5169.83	5471.71	5360.62	5183.28	5753.2	4891.05	6025.74	5204.02	5093.87	5382.25	5068.44	5910.84	5173.76	5533.69	5307.5	5856.68	4604.8	5535.14	4930.59	5913.51	5141.53	5416.18	5356.96	0.0750737	0.407001	0.957515	Unchanged	-0.015868	0.849645	1	Unchanged
ENSG00000016391	CHDH	77.6342	79.5564	49.0723	39.7063	87.156	162.069	60.0568	68.5548	102.649	79.2702	66.0769	89.1685	110.619	33.059	26.1703	153.324	56.6639	56.1044	39.4733	110.22	63.0184	27.1526	82.5323	76.1818	66.516	-0.115339	0.750399	1	Unchanged	-0.195407	0.562491	1	Unchanged
ENSG00000016864	GLT8D1	2961.04	2981.43	3139.81	3160.88	3302.92	2835.3	3277.41	2857.3	3250.9	3177.7	3219.71	3293.27	3208.14	2991.98	3190.97	3310.13	3035.37	3437.72	2906.32	3461.48	2948.31	3007.52	3063.56	3159.55	3162.23	0.04451	0.589813	1	Unchanged	0.00119268	0.987539	1	Unchanged
ENSG00000017260	ATP2C1	4888.43	5444.74	4936.08	4940.43	4998.97	5545.74	5062.85	4981.07	5018.27	4959.27	5588.44	5189.89	4945.01	5398.99	5119.43	5334.97	5136.48	5626.21	5497.01	5230.67	5220.11	5442.08	5125.73	5142.97	5325.87	0.00484395	0.948454	1	Unchanged	0.0504065	0.467339	1	Unchanged
ENSG00000017427	IGF1	7.14961	5.96494	2.92675	4.96095	14.0209	6.04331	2.93584	6.14943	8.0515	15.8777	11.0116	5.01104	8.89051	3.00701	5.02929	6.93012	7.84517	2.05554	6.06397	1.02283	3.93478	3.01845	6.84442	7.61683	4.48752	0.152807	0.694486	1	Unchanged	-0.745224	0.0505729	1	Unchanged
ENSG00000017483	SLC38A5	938.69	1172.48	1327.83	1090.37	1256.25	1224.33	1412.2	1167.28	1192.67	1682.5	1351.56	1234.35	1316.23	1494.49	1026.11	1294.2	1068.13	1520.49	1193.69	1228.01	1175.77	1521.85	1168.33	1356.41	1253.53	0.21532	0.0883541	0.632699	Unchanged	-0.11385	0.328337	1	Unchanged
ENSG00000017797	RALBP1	6461.37	5357.22	5998.73	5769.63	5652.14	6301.89	6472.11	6198.45	6274.34	5933.29	6312.27	5522.52	5709.28	6471.77	6383.95	6543.15	5781.46	7519.95	6063.51	6264.47	6365.36	6796.06	5923.5	6111.76	6464.74	0.0451438	0.60628	1	Unchanged	0.0809952	0.317429	1	Unchanged
ENSG00000018189	RUFY3	5376.63	4098.22	3840.03	4037.74	5135.21	4833.9	3263.61	5073.11	4221.14	3735.55	4216.86	4662.88	4121.5	4554.58	3935.39	4243.45	4602.91	3589.7	4391.34	3866.11	3737.08	4793.73	4553.62	4231.16	4144.96	-0.105959	0.381572	0.938705	Unchanged	-0.0296706	0.791658	1	Unchanged
ENSG00000018280	SLC11A1	30469.3	20586.6	20838.4	16495.6	17223.9	17758.9	13701.5	27615.2	13164.7	13104.2	12194	23638	17777.6	19717.8	22733.1	8930.81	16265.5	10478.4	12194.8	17234.6	15060.6	15816.6	20562.1	17614.1	14839.3	-0.223254	0.316801	0.848812	Unchanged	-0.247305	0.23282	1	Unchanged
ENSG00000018408	WWTR1	43.9406	51.7107	44.1783	34.7456	79.1383	75.5022	79.7981	38.9068	63.4044	76.3114	65.0742	53.1018	41.4565	32.0565	45.2774	73.1691	69.3914	101.924	66.7646	54.6322	54.1483	52.2746	54.8693	56.2637	64.6977	0.0365111	0.879559	1	Unchanged	0.200749	0.364617	1	Unchanged
ENSG00000018510	AGPS	4262.3	3532.36	3676.03	3913.61	4588.23	4223.75	4436.53	3981.58	3682.68	3687	4040.66	3997.62	4147.18	4856.08	4333.76	4295.85	3774.17	4718.58	3849.13	3710.34	4436.26	4737.44	4032.71	4103.67	4231.94	0.0251784	0.806902	1	Unchanged	0.0443967	0.641368	1	Unchanged
ENSG00000018610	STEEP1	1348.25	1232.15	1316.02	1513.41	1493.68	1234.41	1428.95	1480.29	1411.07	1212.81	1342.55	1371.61	1295.5	1319.2	1425.47	1407.89	1384.78	1435.87	1442.54	1270.5	1512.57	1272.57	1356.32	1357.75	1394.02	0.00148505	0.986848	1	Unchanged	0.0380783	0.64787	1	Unchanged
ENSG00000018625	ATP1A2	9.21381	13.9225	16.7068	9.92454	12.0223	20.1273	12.8087	6.16404	13.081	11.892	5.00731	15.0267	16.8051	6.01194	6.04386	12.854	11.7231	18.3273	3.05474	13.1482	18.7342	13.0667	13.6529	10.8496	12.119	-0.327615	0.305068	0.837549	Unchanged	0.157444	0.60082	1	Unchanged
ENSG00000018699	TTC27	1246.12	1307.73	1258.08	1243.3	1517.72	1503.23	1337.35	1481.33	1686.84	1376.31	1377.59	1343.56	1464.35	1558.59	1394.29	1874.57	1418.97	1583.74	1286.76	1594.18	1432.79	1615.33	1346.03	1453.24	1525.08	0.110547	0.298966	0.835605	Unchanged	0.0696295	0.478473	1	Unchanged
ENSG00000018869	ZNF582	286.005	289.389	367.323	338.632	322.579	303.065	299.38	262.928	318.042	279.421	291.336	303.578	247.833	320.533	284.695	270.893	336.187	395.652	273.139	301.441	278.673	325.679	317.832	290.381	308.295	-0.130421	0.270284	0.827935	Unchanged	0.0862326	0.43252	1	Unchanged
ENSG00000019102	VSIG2	2103.09	5082.77	2153.74	1968.22	1177.12	4903.35	1136.43	2432.7	1189.66	2499.97	2725.14	2239.26	2375.76	819.369	1468.74	1035.13	753.402	1479.75	3719.58	3252.06	3773.6	793.107	2898.05	1927.29	2034.42	-0.58848	0.139344	0.722858	Unchanged	0.0780447	0.833369	1	Unchanged
ENSG00000019144	PHLDB1	80.713	102.43	93.292	100.297	110.197	121.823	92.5557	123.778	135.868	96.1058	126.145	96.1849	133.311	116.193	128.761	121.614	127.061	80.5899	103.187	89.0267	104.378	120.62	101.459	115.018	109.405	0.180511	0.238775	0.814106	Unchanged	-0.0715574	0.611372	1	Unchanged
ENSG00000019169	MARCO	1393.19	2698.03	2107.66	975.165	1128.03	262.811	252.063	190.354	602.883	237.78	1406.61	994.892	1794.26	378.634	284.71	383.584	719.255	201.982	1423.26	931.615	1822.89	322.679	1427.48	732.185	761.246	-0.963079	0.0710617	0.566233	Unchanged	0.0561465	0.910136	1	Unchanged
ENSG00000019186	CYP24A1	7.16833	1.9798	8.83014	1.97459	24.0363	19.1144	13.7757	16.3749	14.0951	28.7557	1.00345	13.0265	42.5273	10.019	8.05168	8.89314	9.76728	6.13961	5.07254	11.1257	19.7338	14.0679	10.5173	17.4472	10.3565	0.723152	0.150872	0.747152	Unchanged	-0.745291	0.106303	1	Unchanged
ENSG00000019485	PRDM11	921.312	851.264	1048.9	915.59	1036.86	1119.62	960.168	1117.13	1170.52	1364.43	1076.24	1050	1046.66	1006.68	1075.39	1202.25	1152.2	1267.59	891.228	1060.1	1061.55	951.915	982.257	1098.98	1082.78	0.161965	0.15372	0.747152	Unchanged	-0.0214064	0.838004	1	Unchanged
ENSG00000019582	CD74	294332	223701	178422	211975	281515	257817	185956	260762	190423	172314	182799	187982	226080	231902	178460	207740	190309	140676	205711	137002	226221	252946	241293	204777	192383	-0.236734	0.131319	0.717819	Unchanged	-0.0900728	0.536587	1	Unchanged
ENSG00000019991	HGF	1046.87	702.098	422.272	789.481	478.862	713.858	545.561	909.423	478.085	358.671	700.807	868.652	834.386	847.409	753.474	562.555	672.358	320.265	533.123	540.173	969.027	836.307	692.241	692.874	648.41	0.00133117	0.99577	1	Unchanged	-0.0956333	0.680856	1	Unchanged
ENSG00000019995	ZRANB1	981.566	742.864	1003.72	1055.62	970.742	1071.29	1040.93	1086.44	1224.87	1019.6	1022.18	880.68	994.331	1133.89	1039.18	1033.18	1079.87	1169.7	933.712	1013.57	1078.29	1094.65	970.966	1050.36	1055.27	0.113373	0.283166	0.827935	Unchanged	0.00674293	0.944866	1	Unchanged
ENSG00000020129	NCDN	2194.99	1981.98	2195.02	2323.74	2175.9	2279.51	2283.75	2111.51	2170.96	2142.25	2187.52	2190.17	2306.62	2440.06	2242.33	2120.74	1952.56	2028.38	2077.82	1806.62	1972.43	2303.88	2191.86	2229.11	2063.09	0.0243241	0.774315	1	Unchanged	-0.111667	0.15521	1	Unchanged
ENSG00000020181	ADGRA2	375.905	342.089	445.865	832.202	591.059	472.217	538.69	451.164	276.794	231.839	595.685	357.684	532.224	1027.7	849.031	639.688	493.498	387.556	676.748	229.652	605.618	742.825	509.89	501.473	578.077	-0.0240106	0.936833	1	Unchanged	0.205048	0.464956	1	Unchanged
ENSG00000020256	ZFP64	908.022	799.553	877.023	854.023	869.56	929.324	960.183	757.054	909.851	1122.66	862.995	842.606	887.691	938.562	943.611	1116.24	945.982	1173.76	713.193	814.301	1028.07	1116.76	872.917	910.2	981.49	0.0603938	0.623989	1	Unchanged	0.108743	0.339356	1	Unchanged
ENSG00000020426	MNAT1	329.928	376.905	377.128	385.304	418.75	384.618	418.544	394.885	393.531	400.309	339.392	442.843	383.118	366.611	375.234	364.818	397.738	543.52	386.435	435.972	451.017	386.999	378.772	392.404	417.717	0.0509416	0.652912	1	Unchanged	0.0900336	0.388898	1	Unchanged
ENSG00000020577	SAMD4A	1408.49	1434.03	865.212	972.19	1009.81	1596.86	744.485	946.302	685.419	697.553	946.091	804.535	1218.49	2252.74	773.608	790.933	880.484	728.171	1095.56	741.48	1340.25	2742.1	1214.43	1036.95	1136.57	-0.227907	0.457757	0.977754	Unchanged	0.132328	0.64261	1	Unchanged
ENSG00000020633	RUNX3	18584.4	23889.2	30157.7	22939.5	28401.9	22590.8	24501.8	24379.5	24747.1	43362.2	26065	25245.1	29943.6	25404.3	24716.9	29213.8	27800.1	58442.3	19466.2	31975.8	37906.6	25769	24427.3	27956.1	31911.3	0.19467	0.346015	0.890052	Unchanged	0.190905	0.31663	1	Unchanged
ENSG00000020922	MRE11	5061.02	3850.59	4118.96	3751.74	5389.67	3876.39	3976.6	4365.22	4491.89	5609.29	4639.35	5207.92	5335.05	5589.3	4432.35	4859.4	5381.78	6327.81	4327.62	4854.38	5298.89	5626.02	4341.4	4901.83	5138.53	0.175169	0.16925	0.747152	Unchanged	0.068031	0.562836	1	Unchanged
ENSG00000021300	PLEKHB1	1281.88	1707.51	1733.43	2042.72	1559.8	1638.15	1703.69	1930.43	2950.95	1830.12	1602.85	1290.46	1838.58	2036.39	1649.81	2058.46	2088.43	1291.09	1673.18	1402.01	1583.46	2099.83	1660.58	1897.94	1730.78	0.192703	0.254187	0.827935	Unchanged	-0.132968	0.393789	1	Unchanged
ENSG00000021355	SERPINB1	12821.6	12923.2	12148.7	12407.2	14901.7	11636.2	12109.1	12818.4	10218.7	10840.1	12903.9	12309.5	13259.1	13207	14432.8	14953.9	10745.9	11710.3	12677.3	13713.4	13950.8	12370.8	12806.4	12208.2	13069.4	-0.0690165	0.508345	1	Unchanged	0.0983436	0.309249	1	Unchanged
ENSG00000021488	SLC7A9	28.5955	21.8741	26.5147	38.7411	15.0298	30.2028	24.6251	26.583	22.1429	26.7597	16.0196	24.0454	14.7962	22.0369	17.1092	20.7536	26.3866	17.3608	25.2915	33.368	16.7206	48.2302	26.8263	22.1261	25.6526	-0.276705	0.28139	0.827935	Unchanged	0.212226	0.375853	1	Unchanged
ENSG00000021574	SPAST	2421.74	2023.75	2154.74	2228.41	2493.47	2461.75	2460.03	2385.67	2037.1	2157.11	2245.59	2171.14	2263.17	2780.63	2535.07	2659.58	2231.07	2349.61	2174.94	2258.77	2670.62	2578.3	2297.31	2312.55	2432.25	0.009564	0.923066	1	Unchanged	0.0728102	0.42691	1	Unchanged
ENSG00000021762	OSBPL5	4182.65	6334.8	6870.88	4404.18	3995.17	3345.78	4987.01	4380.59	3825.61	10302.1	6803.84	5659.78	6977.14	7460.42	6051.98	5048.23	5813.7	14987.8	4929.53	5910.44	7888.77	7349.92	4855.58	6299.56	7247.55	0.375597	0.148039	0.744205	Unchanged	0.202236	0.396782	1	Unchanged
ENSG00000021776	AQR	4852.68	4206.62	4628.68	5003.99	5321.55	5394.72	5323.82	5236.82	5354.43	5006.83	5422.25	5457.4	5001.29	6223.36	6386.96	6168.43	5814.7	6555.23	4871.86	5264.06	5209.27	6500.53	4901.37	5378.28	5846.38	0.133959	0.187588	0.747152	Unchanged	0.120397	0.199596	1	Unchanged
ENSG00000021826	CPS1	13.3199	37.7961	22.5715	31.7794	28.0508	42.2757	25.621	11.2854	24.1503	23.7872	17.0202	22.0413	16.7793	15.0264	13.0862	19.7687	22.4769	16.3359	16.197	39.4147	25.6113	23.1188	29.2989	19.4639	22.0012	-0.586721	0.0267314	0.420704	downRegulation	0.175312	0.488287	1	Unchanged
ENSG00000022267	FHL1	2542.28	5654.6	2672.31	1892.74	1350.43	3885.44	2173.44	3751.34	1741.21	3290.67	2682.09	2823.38	2487.32	1496.49	2457.61	1622.42	1171.68	2158.92	3029.72	4576.15	3303.84	1213.27	2999.63	2555.74	2441.7	-0.231033	0.464042	0.978362	Unchanged	-0.0658545	0.822246	1	Unchanged
ENSG00000022277	RTF2	6078.35	5391.03	5435.97	5511.43	6461.59	5388.68	6250.53	5450.63	5435.95	5127.72	5605.46	5564.6	5456.5	5463.1	5889	5836.23	5243.97	5905.63	5820.73	5306.54	5717.41	5572.75	5711.18	5544.31	5661.53	-0.0427649	0.602337	1	Unchanged	0.0301746	0.691506	1	Unchanged
ENSG00000022556	NLRP2	778.352	646.393	2797.17	397.199	1109.99	2180.82	1309.8	2458.14	1131.27	978.967	607.703	994.897	996.302	457.767	1160.89	1200.28	1252.88	1195.18	497.733	927.586	1061.56	451.342	1318.32	1116.86	968.432	-0.239219	0.532347	1	Unchanged	-0.205707	0.563522	1	Unchanged
ENSG00000022567	SLC45A4	1350.3	1402.2	1530.13	1485.6	1681.01	1603.92	1381.67	1325.84	1722.07	1319.82	1651.9	1533.92	1456.45	1617.69	1625.66	1599.7	1598.8	1504.2	1622.6	1442.46	1419	1668.61	1508.86	1501.17	1560.13	-0.00739338	0.939056	1	Unchanged	0.0555816	0.534627	1	Unchanged
ENSG00000022840	RNF10	9750.28	9395.78	8988.27	9176.79	9804.59	10071.5	9736.71	9700.24	9072.34	9422.13	9388.82	8570.33	9508.89	10237	8909.96	9600.17	8410.29	9364.79	9756.85	9366.86	10440.2	10946.5	9531.21	9454.56	9599.45	-0.0116435	0.889768	1	Unchanged	0.0219392	0.777924	1	Unchanged
ENSG00000022976	ZNF839	857.988	1063.09	975.237	924.53	923.657	907.177	987.75	1083.37	1083.97	1124.64	1059.22	999.906	973.595	893.489	990.891	1165.67	1065.22	1008.58	896.283	999.403	1004.43	977.042	941.947	1025.74	1013.44	0.122858	0.189248	0.747152	Unchanged	-0.0173306	0.840935	1	Unchanged
ENSG00000023041	ZDHHC6	5179.52	5038.99	5037.24	4872.9	5617.08	5547.76	4563.55	5434.26	5583.9	5695.49	5884.78	5694.85	5403.18	5406	5265.3	5705.72	6292.59	6212.59	6204.12	5834.56	5145.26	5563.71	5215.58	5458.25	5777.98	0.0656091	0.45992	0.977754	Unchanged	0.0821271	0.317044	1	Unchanged
ENSG00000023171	GRAMD1B	1553.55	1393.25	1148.06	1476.67	1686.02	1862.67	1813.03	1576.47	1437.24	1402.07	1163.34	1397.66	1744.79	1851.08	1844.96	1582.89	1407.25	1462.39	1025.78	1060.11	1675.05	1936.99	1520.04	1548.21	1499.43	0.0265199	0.869898	1	Unchanged	-0.0461806	0.757945	1	Unchanged
ENSG00000023191	RNH1	19340.2	15211.5	15422.1	15440	18964	15618.3	14656.8	16365.2	12614.1	12703.9	14024.2	17169.7	16331	14772.6	15550.4	12672	12580.3	12564.9	14660.1	13129.8	14849.9	13887.6	16666	14829.7	13736.9	-0.168417	0.11723	0.707078	Unchanged	-0.110431	0.268566	1	Unchanged
ENSG00000023228	NDUFS1	4291.92	3699.43	3930.4	4262.18	4763.54	4393.91	4787.11	4116.63	4240.27	4299.36	4533.22	4557.68	4377.25	5043.4	4944.39	4744.72	4402.55	5207.06	3684.25	4245.44	4661.76	5059.1	4223.56	4494.36	4618.66	0.0896676	0.368661	0.921669	Unchanged	0.039349	0.669456	1	Unchanged
ENSG00000023287	RB1CC1	4678.01	3919.21	4164.14	4759.7	4134.42	4614.41	4900.36	4769.31	5430.92	4373.67	4848.59	4864.27	4579.66	6053.08	5074.16	5256.86	5201.96	5527.28	4483.4	5063.77	4751.37	5580.79	4378.31	4977.48	5117.45	0.185039	0.05838	0.558215	Unchanged	0.0400113	0.657192	1	Unchanged
ENSG00000023318	ERP44	5992.54	4895.79	4777.96	5106.27	5626.09	5025.21	5076.64	5393.34	4746.52	4749.21	4949.7	5412.31	5313.33	6026.03	5484.6	5469.43	4968.38	5199.94	5342.24	4788.64	5358.96	5994.93	5237.31	5208.38	5325.89	-0.00797736	0.931202	1	Unchanged	0.0321883	0.706748	1	Unchanged
ENSG00000023330	ALAS1	2504.47	2234.58	2087.95	2446.88	2861.13	2263.41	2653.06	1833.27	2042.14	2014.42	2654.06	2257.3	2465.6	3066.1	2667.85	2051.52	2230.1	2144.64	2671.62	1857.2	2475.64	3100.99	2399.74	2373.24	2399.95	-0.0159937	0.909426	1	Unchanged	0.0161257	0.901426	1	Unchanged
ENSG00000023445	BIRC3	10397.9	15887.7	12345.1	13068.6	16463.5	13783.8	12854.6	13995.9	15163.5	10030.5	15479.8	12182.2	13721.2	19627.7	13756.8	18846.4	13537	10099.1	19133.3	13291.6	12306.3	22758.4	13657.8	14131.9	15466.1	0.0492345	0.786836	1	Unchanged	0.130152	0.439709	1	Unchanged
ENSG00000023516	AKAP11	6915.9	6045.4	6057.64	7241.33	6961.49	7689.33	6828.59	7584.64	7377.44	7351.22	7298.41	7128.58	7276.32	8249.73	7179.68	7639.6	7195.57	8144.07	6112.08	6569.96	7182.7	7773.1	6818.52	7386.87	7224.6	0.115507	0.220579	0.781555	Unchanged	-0.0320415	0.713002	1	Unchanged
ENSG00000023572	GLRX2	1537.2	1530.49	1342.54	1441.91	1484.66	1449.87	1434.85	1461.9	1510.72	1619.07	1642.89	1581.01	1570.99	1487.48	1405.36	1490.94	1586.1	1718.34	1623.61	1551.7	1581.49	1432.39	1464.45	1538.61	1548.74	0.0713107	0.391116	0.950038	Unchanged	0.0094438	0.902172	1	Unchanged
ENSG00000023608	SNAPC1	239.022	270.496	256.325	287.987	302.542	264.804	298.408	169.859	299.923	182.306	242.279	255.487	264.632	305.507	265.579	236.289	284.388	248.839	271.108	268.059	249.133	321.654	270.196	252.3	268.131	-0.0987378	0.483441	0.998818	Unchanged	0.0876206	0.502528	1	Unchanged
ENSG00000023697	DERA	1978.44	1614.03	1787.44	1786.5	1775.18	1859.66	1620.98	1874.15	1503.67	1621.05	1601.85	1592.03	1669.73	1857.09	1631.7	1665.94	1438.51	1652.07	1616.54	1758.05	1882.83	1934.98	1800.21	1667.57	1697.58	-0.110403	0.24529	0.825137	Unchanged	0.0257364	0.770371	1	Unchanged
ENSG00000023734	STRAP	4983.41	4599.43	4674.84	4571.01	5438.76	4807.72	5115.05	4774.42	4618.7	4807.67	4539.23	4806.16	4756.42	4688.81	4778.4	5043.31	4020.43	5001.07	4761.59	4636.9	5338.29	4535.4	4845.86	4763.31	4764.42	-0.0247772	0.770886	1	Unchanged	0.000329661	0.996662	1	Unchanged
ENSG00000023839	ABCC2	304.388	374.92	321.146	338.631	343.616	296.019	312.171	294.651	412.648	350.765	397.457	342.653	334.732	402.669	382.272	355.925	412.416	331.446	402.611	373.259	267.827	442.277	329.787	355.968	371.004	0.110109	0.385079	0.943341	Unchanged	0.05963	0.609651	1	Unchanged
ENSG00000023892	DEF6	15906.3	16321.3	18292.8	17467.8	17066.6	16878.9	17317.7	15751.4	17873.9	17977.3	16206.7	16281	17814.1	16763.9	15998.1	15937.7	17338.6	19047.7	16551.7	17025.2	16943.5	16959.5	16988.9	16998.2	16975.2	0.000789638	0.991912	1	Unchanged	-0.00195846	0.978335	1	Unchanged
ENSG00000023902	PLEKHO1	24308.3	24711.7	24095.1	21996.1	22054.6	22380.3	17219.2	23595.8	18316.8	15155.3	18931.8	18744.7	20204.7	22676.8	19479.8	16263.9	16582.1	12794.4	26242.8	20790.2	21175.9	22002.5	23257.7	19355.6	19416.5	-0.264954	0.0615007	0.558215	Unchanged	0.00452782	0.97257	1	Unchanged
ENSG00000023909	GCLM	1375.84	1795.03	1586.11	1503.48	1502.7	1566.66	1679.08	1311.54	1616.4	2023.35	1679.94	1901.62	1973.87	1585.64	1656.85	1761.84	1456.09	2999.16	1693.42	1841.01	2423.47	1605.29	1554.97	1721.43	1929.64	0.146718	0.34596	0.88998	Unchanged	0.164677	0.251741	1	Unchanged
ENSG00000024048	UBR2	8057.82	7471.47	7419.84	8157.92	7692.8	8489.78	8244.74	8824.54	8040.7	8511.52	9016.39	8572.33	8564.91	9788.29	8810.37	8443.4	8383.91	9624.82	8276.89	8289.57	8567.24	9610.58	7881.61	8695.43	8750.85	0.141768	0.0844061	0.616537	Unchanged	0.0091628	0.903843	1	Unchanged
ENSG00000024422	EHD2	66.4235	194.947	85.4321	48.644	29.0572	156.041	52.1796	119.596	29.2026	79.278	79.09	72.1366	59.2392	30.0538	66.3932	25.6789	13.6175	63.2272	114.262	106.171	88.6576	18.1073	96.7574	65.097	62.0143	-0.570747	0.198867	0.747749	Unchanged	-0.0698504	0.866534	1	Unchanged
ENSG00000024526	DEPDC1	49.0378	38.7773	35.3285	44.6815	90.156	66.4455	102.508	27.661	19.1378	58.4707	48.0553	27.0549	63.2145	28.0495	19.1259	72.2151	17.5414	31.633	43.4959	24.2959	67.0076	48.245	54.0711	46.769	40.445	-0.208773	0.56428	1	Unchanged	-0.209029	0.537026	1	Unchanged
ENSG00000024862	CCDC28A	2070.38	2034.69	2049.66	2138.04	2100.77	1978.47	2127.18	1562.17	1977.72	1749.86	1815.09	1934.69	1992.62	1948.24	1988.82	1912.12	1910.54	1995.74	2133.46	2195.04	1953.72	2259.66	2062	1888.45	2043.64	-0.126802	0.155345	0.747152	Unchanged	0.113869	0.169044	1	Unchanged
ENSG00000025039	RRAGD	768.051	521.101	444.875	642.509	556.999	454.098	621.413	553.46	590.799	345.793	570.658	574.094	728.735	672.118	709.21	506.199	570.714	343.713	720.244	482.517	683.421	739.81	564.606	582.134	594.479	0.0441491	0.814123	1	Unchanged	0.0302846	0.861556	1	Unchanged
ENSG00000025156	HSF2	1168.49	1350.5	1314.06	1560.09	1134.04	1209.23	1259.55	1301.29	1940.46	1506.12	1278.47	1315.51	1321.17	1549.58	1319.85	1535.43	1951.62	1586.8	1453.67	1572.94	1241.74	1498.73	1289.4	1434.02	1520.1	0.153311	0.238014	0.812684	Unchanged	0.0841183	0.482754	1	Unchanged
ENSG00000025293	PHF20	6538.99	4848.05	6067.48	5920.57	6211.14	6124.69	6012.2	6213.8	6497.78	5692.51	5841.73	6243.9	6086.48	6547.9	6922.14	6235.66	5972.03	6917.26	5639.66	6143.08	6436.27	6615.13	5951.82	6142.04	6360.15	0.0453903	0.613287	1	Unchanged	0.0503432	0.544504	1	Unchanged
ENSG00000025423	HSD17B6	27.5911	44.7603	33.3935	31.7769	21.0402	33.2256	42.3617	31.7209	39.2485	40.6326	25.0301	27.0532	36.538	27.0465	41.2386	38.5672	32.2477	22.4599	35.4022	28.3296	33.4823	26.1391	31.9646	33.7039	32.2333	0.0761299	0.709707	1	Unchanged	-0.0640886	0.734533	1	Unchanged
ENSG00000025434	NR1H3	747.647	628.506	607.92	589.869	717.286	562.836	594.821	538.116	587.779	521.19	568.655	516.986	583.568	669.113	564.358	498.287	765.224	621.056	634.27	457.232	642.054	729.76	642.344	572.528	614.03	-0.165898	0.18991	0.747152	Unchanged	0.100986	0.390261	1	Unchanged
ENSG00000025708	TYMP	31448.9	20488.1	27105.3	24798.5	26215	30022.3	18532.9	30646.5	18136.6	15567.5	29320.8	23108	26096.6	53358.8	24979.5	13446.1	19768	13758.1	38939.4	13816.6	23195.6	52419.4	26679.7	26846	25040.3	0.00896346	0.976251	1	Unchanged	-0.100451	0.718581	1	Unchanged
ENSG00000025770	NCAPH2	2978.41	3453.81	3417.75	3324.74	3337.99	3129.3	3325.66	3279.8	3685.7	3805.92	3266.76	3523.71	3431.3	2932.88	2852.96	3465.36	3296.3	3873.17	3334.22	3559.6	3112.76	2866.79	3273.67	3406.47	3295.15	0.0573563	0.554018	1	Unchanged	-0.0479467	0.592772	1	Unchanged
ENSG00000025772	TOMM34	1142.96	1348.51	1026.28	1339.63	1574.82	1454.9	1479.18	1211.26	1382.89	1455.59	1182.36	1050	1320.19	1280.13	1217.24	1162.69	1250.89	1297.18	1380.82	944.793	1340.24	1374.09	1314.52	1295.2	1245.99	-0.0213196	0.863194	1	Unchanged	-0.0558937	0.625862	1	Unchanged
ENSG00000025796	SEC63	5803.59	4956.45	5380	5246.29	5807.42	5696.77	5535.56	5566.23	5877.79	5566.67	5828.71	5458.4	5615.48	5600.32	5844.74	6199.08	5571.36	5925.01	5824.77	5652.49	6191.07	5595.87	5481.75	5631.15	5850.55	0.038802	0.60317	1	Unchanged	0.0551465	0.424429	1	Unchanged
ENSG00000025800	KPNA6	5005.89	4712.8	5199.29	5314.81	5201.33	5186.3	5174.13	4971.87	5308.13	5156.46	5229.02	5190.89	5305.43	5826.7	5365.9	5283.55	5434.55	5559.92	5487.91	4635.9	5484.02	5877.32	5103.4	5270.33	5391.13	0.0464322	0.558833	1	Unchanged	0.0326945	0.656282	1	Unchanged
ENSG00000026025	VIM	47941.4	42505.8	40684.9	43199.7	48576.1	37351.2	44601.6	48739.5	39693.2	33015.6	44050.7	44384.6	42461.2	37339.2	51388.5	41114.6	36634.6	27888.4	52043.6	39261.9	40246.4	35051.8	43376.5	41785.7	40453.7	-0.0539053	0.692132	1	Unchanged	-0.0467363	0.711027	1	Unchanged
ENSG00000026036	RTEL1-TNFRSF6B	675.131	668.289	514.612	565.044	466.84	674.587	375.18	632.217	578.722	760.007	640.738	566.079	755.397	427.715	473.821	530.924	553.131	638.374	564.469	631.191	520.924	411.128	594.084	592.007	540.495	-0.00501589	0.975439	1	Unchanged	-0.131324	0.384497	1	Unchanged
ENSG00000026103	FAS	3611.66	2904.85	2913.91	3116.19	4279.67	3074.93	2954.39	2939.14	2415.54	3329.3	4377.04	3468.61	3713.71	2957.93	3066.23	5029.49	2164.59	3740.6	4109.09	3530.27	3156.09	2954.25	3316.87	3269.46	3468.83	-0.0207612	0.902821	1	Unchanged	0.0853837	0.587683	1	Unchanged
ENSG00000026297	RNASET2	24565.7	19017.3	17482.5	14363.5	17224.9	22259.5	17680.1	20996.4	14409.7	17516.5	13762.9	19181.5	21269.1	17482.1	18987.9	16240.2	14720.5	14174.2	14942.3	17362.1	20227.6	17866.2	19152.2	17787.3	16815.1	-0.106663	0.446071	0.977754	Unchanged	-0.081087	0.532246	1	Unchanged
ENSG00000026508	CD44	43690.4	34299.4	33191.4	40690.3	44213.3	42164	41126.2	44197.3	43715.1	33589.3	42575	37262	39300.4	38907.8	45613.1	47230.7	38171.8	32778.3	44298.8	38707.6	41634.8	38484.5	39708.1	40084.2	40865	0.0135988	0.902836	1	Unchanged	0.0278339	0.787196	1	Unchanged
ENSG00000026559	KCNG1	29.6806	134.265	216.187	163.879	11.0252	21.1643	33.4416	224.899	36.2502	73.3125	114.131	21.0458	20.6983	259.416	27.1801	273.922	31.2021	18.4183	311.498	102.183	19.647	382.927	96.0334	97.8993	145.872	0.0285382	0.968289	1	Unchanged	0.574462	0.388313	1	Unchanged
ENSG00000026652	AGPAT4	2985.55	2985.41	2724.37	3351.55	2233.01	2918.87	2464.93	4057.26	2657.09	4337.03	3640.19	3794.23	3722.59	3170.28	2975.69	3581.04	3096.93	3561.12	2180.01	4436.59	3716.42	2705.97	2866.46	3480.45	3281.72	0.27999	0.0855103	0.621335	Unchanged	-0.0848133	0.571576	1	Unchanged
ENSG00000026751	SLAMF7	7846.42	11038.7	11356.2	7711.04	11995.5	8903.61	12029.3	6324.33	7673.35	15814.2	9868.37	11118.2	9841.65	9942.55	10372.7	9645.64	9729.59	22990.1	7293.63	10469.4	11392.5	10332.3	9808.56	10326.5	11528.2	0.0742374	0.742664	1	Unchanged	0.158815	0.447568	1	Unchanged
ENSG00000026950	BTN3A1	19921.4	32221.9	22767.3	28930.6	24308.6	23474.8	24354.1	25122.2	27114.3	30995.2	25464.3	24545.8	25266.2	24985.6	23678.8	25867.1	29173.2	35216.6	22019.4	26529.7	25473.3	26573.1	25270.8	25981	26816.4	0.0399845	0.750914	1	Unchanged	0.0456582	0.695217	1	Unchanged
ENSG00000027001	MIPEP	391.212	482.321	381.043	434.955	532.954	475.233	538.686	496.171	594.82	613.353	476.55	510.974	484.819	472.788	467.785	594.209	560.953	628.175	420.837	540.162	534.714	488.523	449.62	523.52	529.42	0.219514	0.0711145	0.566339	Unchanged	0.0161721	0.88498	1	Unchanged
ENSG00000027075	PRKCH	9620.6	10852.7	14910.4	14502.5	12719.8	12886.7	16265	10891.1	14875.6	19568.6	12552.5	13040.8	12982.6	13818	14434.8	15270.3	14531.9	28343.1	10613.7	14513.6	14834.1	13731.8	12582.1	14249.3	15784.2	0.179511	0.333885	0.87287	Unchanged	0.147584	0.389353	1	Unchanged
ENSG00000027644	INSRR	9.21091	12.9278	10.7937	20.8673	10.0192	13.0893	5.88333	16.363	20.1225	20.8194	13.0155	22.0391	11.8403	9.01702	9.05824	4.92652	21.5544	20.3551	3.0546	9.11225	22.6905	5.03359	12.818	14.8875	11.9731	0.213549	0.56497	1	Unchanged	-0.31062	0.367145	1	Unchanged
ENSG00000027697	IFNGR1	11635.8	8205.39	7620.18	9142.03	10294.5	8331.71	8986.29	9683.86	7536.47	5894.64	9635.1	9959.98	9309.43	12017	11430.9	7432.95	9455	7843.27	10533.7	8586.97	9207.32	11369.7	9204.92	9127.85	9482.48	-0.0121281	0.937288	1	Unchanged	0.0549904	0.700058	1	Unchanged
ENSG00000027847	B4GALT7	1656.72	1760.22	1816.9	1666.34	1896.4	1877.78	1589.46	1729.92	1663.7	1994.62	1571.81	1789.41	1708.24	1601.67	1571.34	1665.94	1656.46	1779.53	1427.37	1695.34	1465.29	1661.57	1779.06	1706.1	1615.36	-0.0604104	0.504633	1	Unchanged	-0.0788637	0.347789	1	Unchanged
ENSG00000027869	SH2D2A	2376.84	3429.94	4947.91	3325.73	3735.7	3390.08	4010.1	3660.37	3329.42	6205.81	4178.81	4903.34	4867.02	3349.58	3263.41	3616.61	3405.73	7293.5	2811.25	5500.74	5331.41	3471.92	3534.36	4313.06	4336.82	0.287246	0.18233	0.747152	Unchanged	0.00791975	0.96814	1	Unchanged
ENSG00000028116	VRK2	1206.27	1224.2	1074.42	1093.35	1268.27	1214.26	1231	1170.34	1035.67	1201.92	1360.57	1172.23	1118.74	1677.79	1164.93	1394.05	1128.72	1368.56	1195.71	1100.57	1272.28	1861.59	1180.13	1246.03	1310.8	0.0784045	0.558184	1	Unchanged	0.0730921	0.554669	1	Unchanged
ENSG00000028137	TNFRSF1B	65039.7	40689.8	38701	40494.6	52142.5	51518.7	41784.1	48104.2	31521.7	34430.5	39082	46167	51020.2	48637	46140.3	35599.7	37357.7	43551.4	36070.5	35019.5	53901.8	48556.5	48097.7	42593.3	42024.7	-0.175339	0.253778	0.827935	Unchanged	-0.0193906	0.891851	1	Unchanged
ENSG00000028203	VEZT	2584.16	3006.29	2590.8	3015.9	3255.84	2709.44	2779.1	2426.61	2851.33	2821.98	2883.32	3001.72	2612.72	3048.07	2874.09	2958.16	2850.66	3345.93	2617.01	2996.18	2619.4	3198.5	2860.4	2803.11	2932.49	-0.0291897	0.761724	1	Unchanged	0.0650742	0.465472	1	Unchanged
ENSG00000028277	POU2F2	25726	20501.1	18266.3	14139.1	16092.9	18174.7	15367.8	18792.8	15003.5	12670.2	14494.7	17288.9	17086.4	16731.9	18221.3	12498	15482.7	11804.2	19884.9	14047.3	18372.3	17221.8	18816.7	15929.5	15941.6	-0.240305	0.108842	0.687764	Unchanged	0.00109361	0.993733	1	Unchanged
ENSG00000028310	BRD9	5773.98	6193.58	6100.87	6002.99	5991.75	6053.2	5619.26	6832.71	6416.26	7022.26	6188.13	6234.88	6286.93	5486.13	6042.92	6216.88	6262.29	6658.24	5887.5	7126.29	5706.57	5508.42	6019.4	6260.82	6176.14	0.0567234	0.526293	1	Unchanged	-0.0196473	0.812411	1	Unchanged
ENSG00000028528	SNX1	16380.2	14164.3	14296.6	14922.6	14826.6	14903.4	14482.5	16925.8	14200.3	14992.8	15732.1	14757.1	15387	16975.3	16164.1	16323.3	15424.1	15146	14578.1	13523.3	15310.8	17339.5	14915.6	15431.6	15476.1	0.049066	0.566713	1	Unchanged	0.00416145	0.958107	1	Unchanged
ENSG00000028839	TBPL1	1055.12	1337.57	1307.2	1113.21	1161.08	1086.4	1240.85	1097.71	1132.28	1229.66	1150.33	1227.34	1132.57	1450.41	1271.56	1300.12	1075.94	1404.25	1303.95	1358.5	1230.92	1603.27	1176.76	1207.64	1318.56	0.0373325	0.729182	1	Unchanged	0.126696	0.203669	1	Unchanged
ENSG00000029153	ARNTL2	131.744	88.502	74.6112	106.254	143.255	129.879	192.082	96.1882	82.5408	131.788	117.135	75.1467	109.597	165.272	154.909	157.225	83.0384	83.6478	131.498	60.7166	81.7134	134.69	112.374	121.219	110.93	0.109443	0.656761	1	Unchanged	-0.127948	0.574136	1	Unchanged
ENSG00000029363	BCLAF1	15525.3	14505.4	15438.8	16793.5	15193.3	16263.7	15259.5	18007.1	20010.7	16664.4	18648.5	16842.1	16449.5	17726.5	17497	19844	19243.3	18804	16749	19068.5	16184.2	17260	15620	17451	18081.3	0.159914	0.0726321	0.56826	Unchanged	0.0511872	0.533599	1	Unchanged
ENSG00000029364	SLC39A9	3659.67	3287.72	3412.83	3446.88	3793.81	3551.17	3601.41	3309.47	3499.5	2957.72	3611.16	3980.58	3544.85	3975.62	3740.23	3443.6	3628.57	3936.4	3793.49	3453.4	3573.62	3975.51	3525.35	3560.04	3693.1	0.014137	0.873943	1	Unchanged	0.0529284	0.520957	1	Unchanged
ENSG00000029534	ANK1	1075.56	2320.13	1272.81	1057.59	601.083	1807.29	1024.18	1313.55	1262.12	1082.02	1407.62	1172.23	1052.58	1597.66	1322.86	1259.59	853.106	825.054	1743.97	1984.61	1380.61	1369.06	1355.74	1238.99	1342.36	-0.129912	0.589381	1	Unchanged	0.115589	0.604738	1	Unchanged
ENSG00000029639	TFB1M	683.322	664.306	765.071	690.169	726.303	695.736	636.179	630.181	743.777	611.361	642.74	599.142	622.074	614.023	539.211	637.702	675.29	650.631	697.998	660.535	673.565	665.433	704.151	637.435	650.046	-0.143646	0.118662	0.711604	Unchanged	0.0283024	0.740888	1	Unchanged
ENSG00000029725	RABEP1	5042.65	4418.44	4754.39	5025.83	4675.39	5125.89	5304.13	4636.32	5473.19	4847.3	5056.83	5266.03	5042.77	6215.35	5375.96	5419	5677.89	6504.24	4854.66	5026.35	5178.75	6440.22	4840.43	5230.24	5559.63	0.111746	0.261865	0.827935	Unchanged	0.088104	0.338227	1	Unchanged
ENSG00000029993	HMGB3	250.233	169.053	194.444	216.483	322.575	205.402	390.03	268.02	123.811	237.805	320.367	211.404	218.213	187.314	237.405	317.407	168.07	150.954	193.217	144.666	177.244	185.961	226.365	244.621	196.866	0.111927	0.620129	1	Unchanged	-0.313145	0.134486	1	Unchanged
ENSG00000030066	NUP160	4162.22	4066.4	4267.26	4779.56	4621.29	5031.24	4805.82	4510.49	5233.65	4642.2	4760.48	4469.52	4423.65	5854.75	4901.13	5450.65	4956.66	4952.13	4540.05	4548.9	4740.54	5939.64	4487.99	4837.57	5003.71	0.108208	0.282924	0.827935	Unchanged	0.0487199	0.600733	1	Unchanged
ENSG00000030110	BAK1	2714.89	2995.35	2496.51	3079.45	3244.82	2693.33	3052.89	2281.35	2130.71	2927.02	2851.28	2665.08	3144.95	3107.17	2130.67	2636.83	2032.68	2654.53	2999.38	2263.83	2886.28	3202.52	2870.73	2770.06	2600.84	-0.0514804	0.694535	1	Unchanged	-0.0909594	0.454129	1	Unchanged
ENSG00000030419	IKZF2	1992.77	2174.91	3120.2	1905.66	1864.35	2302.67	3295.15	3048.58	3531.7	3117.26	1839.12	2432.64	2597.91	2733.55	3413.29	4222.71	3663.76	4314.72	1891.71	3348.2	2567.2	2869.81	2226.76	2824.49	3286.43	0.343016	0.0657154	0.558215	Unchanged	0.218522	0.202267	1	Unchanged
ENSG00000030582	GRN	46969.1	31580.5	34221.6	42161	47306.9	32845.6	37076.7	39323.7	24360.7	19742	44836.7	33413.7	37974.3	54726.1	46668.4	34620.9	27506.9	16236.2	46458.6	23094.5	35480.2	48495.2	39180.8	36431.7	34820.1	-0.10495	0.661164	1	Unchanged	-0.0652738	0.768792	1	Unchanged
ENSG00000031003	FAM13B	4444.11	3812.81	4137.63	3785.51	4270.66	4446.26	4642.35	3906.91	4249.32	3960.48	4453.13	4430.44	4428.6	4091.81	4577.21	4421.42	4102.53	5045.93	4275.01	4085.62	4753.35	4446.94	4149.5	4270.38	4463.5	0.0414511	0.634357	1	Unchanged	0.0637928	0.428722	1	Unchanged
ENSG00000031081	ARHGAP31	2892.58	1625.95	1611.61	2038.73	2902.2	2965.17	2344.81	2365.21	1813.67	1935.15	2246.59	2122.04	2766.77	3176.28	3078.29	2717.91	2185.14	2342.48	1957.45	1332.22	3002.49	2861.76	2339.38	2346.32	2434.72	0.00429117	0.982729	1	Unchanged	0.05336	0.771215	1	Unchanged
ENSG00000031691	CENPQ	417.748	413.702	330.955	383.316	380.683	444.018	455.977	417.382	369.377	312.113	308.356	455.867	379.169	369.616	442.628	429.096	362.553	451.755	277.195	455.184	357.452	370.916	395.07	383.482	393.347	-0.0428665	0.752797	1	Unchanged	0.0365951	0.771666	1	Unchanged
ENSG00000031698	SARS1	8719.69	7780.75	8297.85	8398.23	9360.79	8103.16	8996.15	8615.84	8645.59	9129.83	8764.1	8244.71	8343.73	8786.63	8643.38	9331.25	8195.3	9627.88	8002.75	8535.37	8675.57	8609.42	8443.41	8690.82	8702.61	0.0416709	0.597606	1	Unchanged	0.00195221	0.978674	1	Unchanged
ENSG00000031823	RANBP3	5209.14	4806.29	5114.83	5131.1	5072.1	5091.66	5072.7	4939.13	5214.53	5393.28	4918.67	4762.07	5092.14	5192.64	5175.77	5083.84	4853.07	5175.46	4776.76	4720.86	5180.72	5264.16	5070.85	5073.15	5028.83	0.000660728	0.992668	1	Unchanged	-0.0126616	0.849154	1	Unchanged
ENSG00000032219	ARID4A	5385.84	5017.11	5059.83	5536.26	4867.73	5308.13	5059.89	5649.09	6127.4	5233.74	5744.62	5411.31	5253.09	5830.71	5471.53	5385.39	5691.57	6214.63	5994.72	5852.77	5539.16	5675.28	5195.82	5538.73	5728.13	0.0921958	0.249086	0.827935	Unchanged	0.0485085	0.511624	1	Unchanged
ENSG00000032389	EIPR1	1546.41	1582.2	1617.53	1668.33	1878.37	1569.69	1827.79	1912	1775.41	1686.45	1613.86	1607.06	1578.88	1608.68	1650.81	2212.7	1516.69	1829.51	1458.73	1828.86	1593.3	1604.28	1643.75	1701.27	1711.86	0.0495917	0.641568	1	Unchanged	0.00896753	0.927473	1	Unchanged
ENSG00000032444	PNPLA6	15821.5	11898.9	12548.4	12310.9	14939.8	13236.1	11551.7	12708.9	10453.2	11063	11412.1	12787.4	13538.6	12188.3	12766.9	11069.4	10358	11036.2	11572.7	11049.1	12869.6	11944.6	13459.2	11962.9	11583.3	-0.170023	0.0873039	0.628389	Unchanged	-0.0465209	0.614307	1	Unchanged
ENSG00000032742	IFT88	871.254	816.46	764.07	944.395	881.581	860.86	914.877	979.02	985.334	934.385	974.122	828.58	877.816	846.41	1016.04	1080.64	1007.56	1031.01	896.28	924.551	994.589	813.2	856.437	917.568	970.484	0.0994609	0.298512	0.835231	Unchanged	0.0809424	0.358929	1	Unchanged
ENSG00000033011	ALG1	1165.42	1034.25	1135.32	1156.9	1217.18	1122.64	1354.11	953.473	1113.16	1154.36	1059.22	1270.42	1060.49	1176.96	1080.42	1210.16	1126.78	1469.5	1028.8	1190.58	1052.68	1155.96	1138.62	1142.77	1164.36	0.00530746	0.960499	1	Unchanged	0.0269122	0.786128	1	Unchanged
ENSG00000033030	ZCCHC8	3842.5	3759.11	3573.89	3471.7	3705.65	3868.33	3672.32	3273.67	3773.26	3618.64	3771.34	3677.01	3844.04	3802.33	3930.36	3658.15	3969.63	3772.23	4220.38	3617.27	4143.79	3902.13	3703.53	3679.08	3901.74	-0.00953275	0.902604	1	Unchanged	0.0847654	0.239808	1	Unchanged
ENSG00000033050	ABCF2	935.612	977.565	989.964	917.576	1271.28	946.445	1080.33	903.338	971.247	1076.08	893.03	1188.26	1020.01	979.631	1066.34	1027.25	969.435	988.186	975.183	1164.27	944.36	999.156	1006.41	1013.99	1016.77	0.0108633	0.917501	1	Unchanged	0.00388814	0.968049	1	Unchanged
ENSG00000033100	CHPF2	6892.41	5991.7	6824.69	6539.24	6656.94	6837.54	7006.85	6300.77	6192.82	7198.63	7070.14	7763.79	6975.16	7133.88	7282.28	6310.8	6240.78	7441.44	7222.8	6699.43	6235.37	6742.79	6623.75	6955.26	6771.96	0.0704629	0.415245	0.960907	Unchanged	-0.038549	0.629791	1	Unchanged
ENSG00000033122	LRRC7	145.055	196.91	163.026	161.866	143.258	197.337	128.009	171.857	187.198	175.388	131.152	144.276	177.744	141.236	124.745	175.013	186.698	130.541	100.164	115.326	134.907	135.701	167.909	157.107	137.887	-0.0959829	0.536407	1	Unchanged	-0.187599	0.196067	1	Unchanged
ENSG00000033170	FUT8	1069.42	1039.22	1376.93	1205.56	1029.85	1367.3	1896.77	948.365	1330.55	982.927	1142.32	1180.25	1150.34	1209.01	1223.27	1066.79	1101.37	1001.45	1268.54	1111.68	1058.59	1259.5	1181.38	1230.07	1136.4	0.0582758	0.685145	1	Unchanged	-0.114302	0.39007	1	Unchanged
ENSG00000033178	UBA6	4045.78	4459.22	4334.05	4085.41	4609.27	4846.99	4508.41	3811.77	4451.62	3800.95	4447.12	4620.8	4462.17	4536.55	4422.29	4153.48	4397.67	4339.24	4986.15	4705.68	4503.22	4695.22	4396.78	4329.93	4525.37	-0.0221	0.799794	1	Unchanged	0.0636766	0.43007	1	Unchanged
ENSG00000033327	GAB2	5052.82	2530.92	2550.51	3520.37	3849.91	3984.11	2983.93	4454.18	2606.77	2390.94	3772.35	3513.69	3407.6	4551.57	4034.98	3525.67	3359.82	2160.98	3224.97	2153.59	3817.85	4283.09	3581.44	3460.13	3320.12	-0.0497071	0.804208	1	Unchanged	-0.0595765	0.748482	1	Unchanged
ENSG00000033627	ATP6V0A1	4224.49	3799.88	3353.9	3531.29	3558.38	3354.84	3161.2	5087.39	2579.59	1693.37	3442.97	3121.95	3328.6	3825.37	3711.05	3247.85	2836.98	1144.27	3881.48	2442.88	2918.77	3445.77	3637.13	3280.05	2953.63	-0.14908	0.505474	1	Unchanged	-0.151214	0.466846	1	Unchanged
ENSG00000033800	PIAS1	5812.78	4443.3	5214.02	5248.28	5265.45	5609.18	5494.19	5584.65	5848.61	4842.35	5604.46	5427.34	5688.55	6752.24	6398.03	5910.38	6263.27	5997.42	5201.64	5006.12	5649.45	6821.19	5265.5	5655.3	5905.94	0.103036	0.318368	0.851237	Unchanged	0.0625685	0.511944	1	Unchanged
ENSG00000033867	SLC4A7	3963.04	4093.25	3860.67	4019.87	4646.33	4609.37	5282.47	3920.22	4530.13	4652.11	5164.95	4883.3	5035.86	3939.56	4393.12	5362.66	4154.32	5037.78	4209.26	5048.59	4673.58	3832.78	4198.76	4676.08	4589.01	0.155348	0.157096	0.747152	Unchanged	-0.0271282	0.78894	1	Unchanged
ENSG00000034053	APBA2	3377.8	3882.42	6682.32	5605.78	4131.41	4200.6	4650.21	3542.75	6342.78	8868.27	6897.94	3442.56	3308.83	6061.09	5776.33	5474.37	5971.08	7577.03	4457.1	3761.93	3515.5	5164.65	4646.72	5389.3	5212.25	0.213877	0.362034	0.91279	Unchanged	-0.0481938	0.823741	1	Unchanged
ENSG00000034152	MAP2K3	9728.82	8160.64	7989.46	7215.51	7900.17	8790.83	7208.73	7462.9	5870.76	7489.94	6897.95	7607.49	8289.43	7213.01	7658.52	6050.77	5729.65	7622.97	7857.07	7500.57	8778	7101.64	8297.57	7255.03	7287.4	-0.193696	0.0904161	0.641458	Unchanged	0.00641407	0.951854	1	Unchanged
ENSG00000034510	TMSB10	107988	110501	106889	111041	124147	97050.6	108898	94126.7	108856	89333.4	97591.4	98559.8	91399.9	92398.8	98808.3	93714.9	92981.5	94704.3	116468	98133.5	85409.5	98131.3	109603	97645.5	97293.9	-0.166656	0.0754277	0.578446	Unchanged	-0.00520441	0.9523	1	Unchanged
ENSG00000034533	ASTE1	1068.4	1207.29	1247.28	1330.69	1273.28	1197.15	1305.85	802.084	1273.18	1033.46	1139.31	1388.64	1193.79	1297.16	1351.03	1144.89	1301.71	1477.67	1221	1316.01	1109.79	1334.89	1220.68	1179.19	1282.12	-0.0498775	0.679352	1	Unchanged	0.12066	0.280368	1	Unchanged
ENSG00000034677	RNF19A	6039.55	6528.71	7588.78	6506.47	6789.18	7402.38	7744.46	6868.54	7750.84	8700.79	7538.68	7708.69	7822.37	7231.04	7430.17	8005.41	7681.26	12360.9	6999.25	7878.89	8083.74	7335.85	6809.18	7670.68	8221.93	0.171869	0.162756	0.747152	Unchanged	0.100112	0.378271	1	Unchanged
ENSG00000034693	PEX3	692.518	700.107	775.87	817.285	712.278	735.004	786.852	741.697	963.186	824.4	759.876	828.578	731.674	755.258	818.869	937.283	876.606	925.966	738.474	867.9	768.089	831.29	738.844	798.94	845.56	0.112741	0.253065	0.827935	Unchanged	0.0818168	0.368169	1	Unchanged
ENSG00000034713	GABARAPL2	5281.66	6118.99	5225.8	4926.52	4999.97	5744.09	5194.82	5067	4802.88	4903.79	4853.59	4911.36	4726.79	4645.73	4935.34	4449.1	4298.96	4850.15	5448.45	5202.35	5062.56	4422.82	5382.84	4888.25	4833.71	-0.139047	0.114228	0.698885	Unchanged	-0.0161971	0.842865	1	Unchanged
ENSG00000035115	SH3YL1	2808.87	2864.08	3724.17	4263.18	3396.09	2722.54	2033.58	3881.31	3935.3	4071.47	3154.63	3425.53	2579.13	4440.39	2058.25	3009.57	3610.02	3168.51	3194.62	3591.97	2459.86	4618.82	3296.49	3440.17	3213.95	0.0615327	0.745828	1	Unchanged	-0.0981216	0.576286	1	Unchanged
ENSG00000035141	FAM136A	2703.65	3036.13	2691.96	2641.51	2791.01	2648.03	2863.8	2992.32	2750.69	3037.99	2939.39	2810.35	2577.17	2638.39	2574.31	2955.19	2793.99	2875.82	3081.32	3244	2516.99	2666.76	2752.05	2826.26	2838.55	0.0383788	0.664063	1	Unchanged	0.00624624	0.939091	1	Unchanged
ENSG00000035403	VCL	25926.2	49608.3	28576.5	24361.5	16799.1	41514.6	17566.8	31245.9	17045.6	30331.4	30614.3	29490.2	26013.7	22172.9	24667.6	21274.6	15662.5	30206.3	38705.7	42060.8	36215.8	19243.3	31131	25560.1	28504.6	-0.284459	0.254994	0.827935	Unchanged	0.1573	0.498362	1	Unchanged
ENSG00000035499	DEPDC1B	108.265	79.5513	91.3246	89.3695	120.214	132.895	210.826	82.8913	35.2446	140.716	96.1114	95.1826	121.46	80.1356	52.3229	154.274	57.6179	123.364	84.9798	79.9202	100.449	89.4629	103.603	107.821	92.7988	0.0576573	0.840322	1	Unchanged	-0.216318	0.414887	1	Unchanged
ENSG00000035664	DAPK2	218.631	462.432	475.351	365.437	618.104	428.92	417.542	472.639	369.384	728.31	618.711	481.918	474.948	345.578	427.549	689.131	395.756	828.02	402.632	826.397	555.393	308.604	428.146	488.629	554.185	0.19056	0.44166	0.977754	Unchanged	0.181561	0.426449	1	Unchanged
ENSG00000035681	NSMAF	5214.25	4758.55	4677.78	4961.28	5669.17	5233.62	4936.8	5047.56	4928.69	4906.76	5065.84	5488.46	5292.59	5154.58	5272.34	5593.02	4928.32	5360.04	5199.61	5365.21	5140.34	5208.87	5085.78	5102.66	5258.47	0.00479469	0.950331	1	Unchanged	0.0433876	0.542537	1	Unchanged
ENSG00000035687	ADSS2	4776.07	4068.38	4453.86	4697.13	5277.47	4951.7	5156.41	5004.59	4936.74	4555	4856.6	4913.36	5156.33	5092.48	5177.78	5114.49	4891.19	5466.1	4561.3	4561.04	5412.14	5151.58	4704.1	4958.94	5041.95	0.0761208	0.376797	0.932741	Unchanged	0.0239517	0.763526	1	Unchanged
ENSG00000035720	STAP1	591.405	1017.36	807.314	557.095	464.837	566.864	497.292	1340.07	1024.58	756.024	1067.23	537.027	406.787	1110.85	509.04	1234.89	868.771	566.028	1642.79	871.954	490.364	1508.77	667.48	842.482	961.575	0.335857	0.277782	0.827935	Unchanged	0.190733	0.502636	1	Unchanged
ENSG00000035862	TIMP2	6686.05	3996.78	4097.35	4749.76	5724.27	4973.86	4340	5485.39	3513.6	2370.13	4673.38	4806.16	5525.63	6649.07	6214.93	4305.73	4376.16	2403.71	5481.83	3440.26	6061.1	5728.55	5038.01	4670.42	4751.54	-0.109296	0.621511	1	Unchanged	0.0248454	0.90368	1	Unchanged
ENSG00000035928	RFC1	3968.14	3541.31	3831.21	4238.34	4035.24	4428.14	4757.57	3709.48	4885.41	4212.16	4261.91	4151.91	4220.24	4935.22	4674.79	4921.7	4526.67	5368.19	3764.16	4219.14	4479.58	5073.17	4007.06	4391.74	4628.42	0.132254	0.204918	0.759312	Unchanged	0.075719	0.431823	1	Unchanged
ENSG00000036054	TBC1D23	3214.35	3051.04	3036.68	3266.15	3416.13	3475.65	3345.36	2953.46	3255.94	2794.23	3437.96	3573.81	3272.32	3693.15	3388.14	3307.16	3279.68	3581.52	3527.44	3653.68	3562.79	3656.87	3243.33	3290.78	3494.66	0.0209645	0.81011	1	Unchanged	0.0867054	0.282752	1	Unchanged
ENSG00000036257	CUL3	5149.9	4305.07	4611	5103.29	5264.44	5317.19	5610.41	4663.95	5497.35	5021.7	5260.06	4953.44	5094.11	6154.24	5761.24	5795.7	5448.23	5907.67	4871.86	4553.96	5710.51	6090.42	4958.48	5281.91	5517.45	0.0911714	0.361755	0.912475	Unchanged	0.0629403	0.495668	1	Unchanged
ENSG00000036448	MYOM2	14651.9	14664.5	4563.83	279.026	7846.08	4715.11	404.702	9094.5	1413.11	9645.12	254.297	1643.14	16924.6	738.235	332.999	340.072	2372.73	17275.1	211.46	1652.89	22033.9	713.699	7786.74	5014.72	5616.6	-0.634845	0.484299	0.999784	Unchanged	0.163528	0.846741	1	Unchanged
ENSG00000036530	CYP46A1	57.2216	89.508	67.7576	52.6223	88.1565	85.5776	71.8934	60.3715	62.4042	88.1996	48.0569	55.1068	105.689	51.087	60.3616	65.2519	57.6433	78.508	62.7226	75.8583	89.6369	38.2067	73.474	67.851	66.0237	-0.114347	0.584681	1	Unchanged	-0.0396537	0.838875	1	Unchanged
ENSG00000036549	ZZZ3	2516.74	2533.91	2621.25	2875.88	2924.25	2987.33	2913.03	2869.57	3484.4	2891.34	2785.21	2965.65	2867.47	3432.71	2960.6	3664.09	3279.69	3165.45	2738.4	3085.2	2691.28	3532.22	2743.23	3026.17	3139.62	0.14161	0.166263	0.747152	Unchanged	0.0531022	0.573806	1	Unchanged
ENSG00000036565	SLC18A1	46.9436	28.837	13.7125	19.8506	25.0466	58.3731	28.5496	21.5157	20.1394	26.7457	15.0196	40.0748	25.6609	87.1323	25.1592	3.92485	44.9605	49.9536	16.2121	31.3702	37.4126	122.582	32.1272	33.1048	41.4468	0.0428041	0.928609	1	Unchanged	0.323194	0.463139	1	Unchanged
ENSG00000037042	TUBG2	837.562	963.644	877.016	1084.42	931.672	959.531	914.872	745.809	1154.42	1083.02	1019.17	851.624	1176.03	912.52	886.272	1146.89	1139.51	993.281	824.462	903.311	1064.51	865.469	942.307	982.184	977.962	0.0598124	0.635029	1	Unchanged	-0.00619206	0.957613	1	Unchanged
ENSG00000037241	RPL26L1	713.958	653.366	645.238	695.135	875.568	618.213	806.569	606.66	659.239	538.03	647.746	714.36	611.209	680.132	693.12	672.308	618.595	670.008	792.07	678.744	579.015	682.521	700.246	657.993	673.297	-0.0897204	0.436943	0.977754	Unchanged	0.0330706	0.757427	1	Unchanged
ENSG00000037280	FLT4	371.809	379.884	604.033	340.608	396.713	563.828	825.252	1393.28	1583.15	703.502	464.538	849.62	515.407	1027.71	1119.64	486.413	1177.66	375.335	359.147	1398.91	357.421	964.972	442.812	920.308	779.937	1.05521	0.0019991	0.157552	upRegulation	-0.238722	0.437483	1	Unchanged
ENSG00000037474	NSUN2	6440.97	6173.68	7690.91	6449.86	9420.9	7981.32	7816.36	6108.45	9521.21	6698.24	7702.87	6617.61	7952.71	7029.7	8312.41	6606.41	10100	7250.75	7768.05	6249.31	8005.95	7110.69	7359.61	7430.89	7675.45	0.0139087	0.918941	1	Unchanged	0.0467181	0.711898	1	Unchanged
ENSG00000037637	FBXO42	3004.96	2459.33	3008.21	2967.24	2805.03	3001.43	3026.29	3030.17	2876.5	2664.43	2680.09	2943.61	2942.52	3193.32	2978.71	2951.24	2898.55	2969.65	3066.15	2776.68	3108.83	3038.68	2874.36	2919.62	2973.56	0.0225359	0.785069	1	Unchanged	0.0264184	0.729693	1	Unchanged
ENSG00000037749	MFAP3	1962.12	1787.06	2149.84	2104.28	2061.7	2156.68	2402.92	1476.25	2042.13	1970.82	2129.45	2484.73	2188.13	2605.34	2370.09	1972.43	2244.76	2664.71	2320.6	1987.68	2137.87	2643.63	2036.95	2162.47	2292.72	0.0862883	0.489718	1	Unchanged	0.0843364	0.465	1	Unchanged
ENSG00000037757	MRI1	2782.29	2770.6	2584.91	2817.29	2447.39	2484.92	2804.71	2575.97	3420.99	3035.02	2931.38	2569.9	2384.62	2554.25	2616.55	3014.52	3435.1	2795.26	2783.91	2580.44	2126.04	2491.86	2647.9	2784.6	2730.46	0.07262	0.52948	1	Unchanged	-0.0283139	0.790881	1	Unchanged
ENSG00000037897	METTL1	232.895	298.345	210.151	270.11	357.638	240.642	303.327	202.588	304.957	277.442	222.257	333.633	263.639	263.439	236.406	261.019	260.939	191.742	214.465	285.243	213.68	231.194	268.297	271.41	236.836	0.016743	0.909606	1	Unchanged	-0.196511	0.151448	1	Unchanged
ENSG00000038002	AGA	2013.17	1847.73	1585.11	2214.51	1613.9	1893.89	1655.44	1958.05	2348.09	1910.39	1942.24	2087.98	2284.91	1333.22	1564.31	1921.02	2390.41	2118.11	1724.78	2199.08	2239.31	1440.44	1861.39	1940.04	1949.68	0.0597111	0.685673	1	Unchanged	0.0071717	0.958076	1	Unchanged
ENSG00000038210	PI4K2B	1664.9	1959.11	1919.04	2123.15	2096.76	1814.35	1857.32	1572.4	1711.01	2094.69	2035.34	1749.33	2199	2882.8	1582.41	2022.85	1692.59	2624.93	1855.28	1815.72	2133.93	3098.97	1929.55	2012.74	2103.34	0.0608898	0.706966	1	Unchanged	0.0634964	0.671595	1	Unchanged
ENSG00000038219	BOD1L1	11795.1	10065.1	10960.3	12161.9	11738.1	12400.4	11129.2	13882.3	12148.1	11663.5	13636.7	12892.6	12058.4	14796.6	13847.3	15741.9	13044.5	14058.9	12760.3	12960.9	13294	15138.1	11520.1	12775.9	13855.7	0.149265	0.120538	0.717051	Unchanged	0.117059	0.187256	1	Unchanged
ENSG00000038274	MAT2B	11991.2	12501.5	12614.2	13323.8	13420.1	12983.4	14116.1	11121.2	14326.1	12739.5	13139.1	12765.3	13320.3	14350.9	13168.3	13480.8	13496	16620.6	13328.8	13422.1	13571.7	14595.3	12805.7	13234.8	13960.4	0.0475562	0.594175	1	Unchanged	0.076996	0.351052	1	Unchanged
ENSG00000038358	EDC4	5447.13	4953.46	5234.64	5604.78	7037.62	5748.12	5887.13	5742.2	6172.69	6242.45	6356.32	5781.02	5949.23	6097.15	6168.67	6053.74	5810.79	6353.32	5704.4	5572.58	5195.48	6166.81	5670.96	6028.52	5878.22	0.0882159	0.338932	0.880213	Unchanged	-0.0364306	0.669199	1	Unchanged
ENSG00000038382	TRIO	6542.03	4070.37	5221.89	3821.25	4168.48	5066.48	4156.82	6028.61	4318.78	5772.78	6537.53	4511.6	4136.3	5447.07	5715.97	5510.96	5191.21	6815.26	5687.19	3320.91	4121.12	5340.55	4815.08	5113.69	5212.9	0.0868032	0.608733	1	Unchanged	0.0277216	0.859624	1	Unchanged
ENSG00000038427	VCAN	51212	27762.7	32026.6	52998.2	49526.8	34364.9	38165.9	49420.9	28209.4	18089.2	54114.3	51770.6	39149.4	78174.1	69978.9	58182.4	42131.7	14230.3	54367.2	34303.4	45175	66703.1	41315.2	44636.7	48134	0.111559	0.711145	1	Unchanged	0.108825	0.695864	1	Unchanged
ENSG00000038532	CLEC16A	3036.62	2642.31	2848.11	3042.71	2958.31	3328.65	2981.97	3054.73	3276.06	3044.92	3157.64	3000.72	3034.35	3558.92	3402.22	3574.12	3144.82	3357.16	2888.12	2864.69	3003.45	3479.95	2976.12	3138.66	3214.32	0.0767239	0.399976	0.957515	Unchanged	0.0343669	0.683329	1	Unchanged
ENSG00000038945	MSR1	875.279	628.509	481.217	631.584	292.529	554.778	498.286	627.121	566.65	267.507	898.033	575.097	855.125	1209.01	532.172	435.989	875.65	302.934	761.73	282.252	1133.48	1488.65	577.316	687.103	726.607	0.251111	0.473981	0.988532	Unchanged	0.080637	0.802885	1	Unchanged
ENSG00000039068	CDH1	75.6208	100.437	113.92	50.6281	285.498	82.5722	130.002	104.361	97.6332	127.825	56.0673	30.0629	293.374	89.1504	100.601	178.991	89.8872	107.082	29.3702	26.3344	271.917	66.3519	118.113	116.059	108.817	-0.0253871	0.957235	1	Unchanged	-0.0929172	0.832264	1	Unchanged
ENSG00000039123	MTREX	4650.44	3986.84	4512.79	4692.17	5187.3	4907.4	5609.43	4713.04	5016.25	4531.22	4702.42	5001.53	4821.59	5417.02	5472.53	5267.74	4947.86	6003.52	4461.15	4809.88	5269.35	5518.47	4656.16	4976.56	5218.81	0.0960171	0.317673	0.850227	Unchanged	0.0685624	0.439974	1	Unchanged
ENSG00000039319	ZFYVE16	3109.11	1981.98	2210.72	2721.96	2335.19	2674.2	2404.88	2731.44	2162.91	2040.18	2567.96	2798.33	2361.91	3130.21	2751.35	2367.91	2646.43	2526.03	2011.07	2082.77	2616.46	2884.88	2505.53	2524.73	2485.86	0.0110266	0.933216	1	Unchanged	-0.0223614	0.854338	1	Unchanged
ENSG00000039523	RIPOR1	7443.92	4910.7	5013.66	4806.36	5192.32	5419.89	3838.73	6010.19	4237.25	4247.83	4808.54	4754.06	5531.56	5209.67	5042.97	3667.04	4364.44	3597.86	5922.88	3749.79	5426.92	5109.36	5464.48	4829.73	4610.16	-0.178133	0.233529	0.804773	Unchanged	-0.0671172	0.628791	1	Unchanged
ENSG00000039560	RAI14	28.6311	32.8113	19.6034	72.5134	84.1432	26.1897	95.5662	109.374	55.3594	28.7147	50.0587	74.1395	62.2074	16.0313	106.615	51.4004	68.4123	59.1577	31.3849	114.26	63.0202	24.1375	43.982	61.4314	64.7985	0.480963	0.231338	0.800367	Unchanged	0.0768301	0.833812	1	Unchanged
ENSG00000039600	SOX30	74.5228	35.793	47.131	57.5991	58.1036	45.3134	55.1477	50.1387	64.4095	54.4964	65.0741	34.0681	65.1798	51.0857	43.2615	51.4115	54.7328	69.3137	37.4429	44.5149	57.1224	48.2505	53.0771	54.95	50.7563	0.0506633	0.790018	1	Unchanged	-0.114317	0.517488	1	Unchanged
ENSG00000039650	PNKP	5768.87	5679.43	6003.65	5330.7	5268.45	5273.9	4749.67	6367.24	6164.64	6254.34	6000.91	5527.53	5865.3	5107.5	4898.12	5829.31	5986.71	6149.35	5561.76	5046.58	5100.95	5072.17	5554.17	5754.64	5455.62	0.0511446	0.600421	1	Unchanged	-0.0769714	0.394158	1	Unchanged
ENSG00000039987	BEST2	19.4421	76.6066	24.5322	16.8687	19.0372	46.3049	19.6917	23.5207	14.0981	29.7398	32.0346	21.0402	24.693	2.00699	15.0951	14.8196	12.6755	12.2638	46.4732	20.2314	27.5928	11.0648	33.7986	20.8531	20.027	-0.693359	0.0888037	0.634775	Unchanged	-0.0579058	0.880928	1	Unchanged
ENSG00000040199	PHLPP2	1219.55	1108.84	1050.85	1087.39	1108.99	1417.64	1116.75	1395.39	1394.97	1411.98	1158.34	1233.35	1638.15	1269.11	1179.01	1326.82	1245.02	1493.98	1077.36	1135.97	1603.18	1243.42	1165.54	1327.26	1288.1	0.187461	0.127107	0.717819	Unchanged	-0.0431815	0.703083	1	Unchanged
ENSG00000040275	SPDL1	706.819	803.535	699.253	747.766	789.416	814.542	825.256	808.195	816.252	957.179	990.14	1017.94	854.118	782.304	749.461	915.525	903.962	1164.58	899.312	1127.85	881.338	739.823	760.222	881.423	922.732	0.213395	0.0796297	0.595693	Unchanged	0.0660108	0.555687	1	Unchanged
ENSG00000040341	STAU2	1807.88	1604.08	1886.64	1638.53	1763.16	1914.03	2100.59	1666.51	1901.22	1781.57	1735	1782.4	1804.02	1890.15	2029.06	1935.85	1832.35	2682.02	1776.37	1897.65	1867.06	1938	1769.05	1832.68	1994.8	0.050999	0.629619	1	Unchanged	0.122224	0.211168	1	Unchanged
ENSG00000040487	SLC66A1	1016.28	841.322	775.853	896.725	990.777	870.93	755.331	1029.13	766.935	791.697	828.955	909.733	934.109	748.247	881.235	831.49	737.822	676.141	805.231	751.578	899.079	736.804	898.647	845.517	789.922	-0.087892	0.429665	0.975032	Unchanged	-0.0980198	0.343012	1	Unchanged
ENSG00000040531	CTNS	1616.86	1474.8	1315.04	1318.77	1362.44	1490.14	1245.76	1475.19	1363.77	1437.74	1409.62	1533.92	1543.35	1673.79	1363.1	1201.25	1274.34	1257.42	1523.46	1337.26	1549.99	1543.96	1429.68	1460.39	1381.35	0.0306965	0.762583	1	Unchanged	-0.080268	0.393491	1	Unchanged
ENSG00000040608	RTN4R	138.942	250.615	206.246	227.414	162.293	191.304	243.251	95.2014	226.456	295.292	135.158	275.523	344.647	186.312	236.406	226.406	198.363	329.354	108.27	290.299	335.83	179.935	196.136	225.23	238.108	0.199457	0.448584	0.977754	Unchanged	0.0800982	0.741043	1	Unchanged
ENSG00000040633	PHF23	3308.32	3356.34	3659.35	3528.31	3573.41	3124.27	3957.93	2372.41	3448.17	2933.94	3463.99	3190.08	3457.96	3522.86	3651.7	2710.97	3264.04	3454.05	4462.13	2730.16	3444.62	3559.36	3425	3293.42	3409.63	-0.0565073	0.658965	1	Unchanged	0.0500042	0.673428	1	Unchanged
ENSG00000040933	INPP4A	14491.6	14091.7	15626.4	15679.3	15445.7	15356.5	15218.1	13768.8	16254.5	18230.9	16171.6	15886.3	16327	16072.8	16092.7	16148.3	16473.7	22317.2	13146.7	15546.4	16405.8	15647.7	15115.2	15991.3	16472.3	0.0812837	0.452048	0.977754	Unchanged	0.0427541	0.668754	1	Unchanged
ENSG00000041353	RAB27B	2266.51	4701.89	3230.18	2150.94	1007.81	2705.41	1779.52	2388.74	1824.74	2585.17	2358.72	2372.52	2130.86	2385.97	2203.1	1787.53	1472.68	3548.86	3392.88	3812.47	3444.64	2465.72	2677.12	2228.28	2765.99	-0.264746	0.300238	0.836148	Unchanged	0.311844	0.189552	1	Unchanged
ENSG00000041357	PSMA4	8855.54	8172.58	7656.52	8519.39	9273.64	8155.51	8479.13	7238.87	7431.79	7071.79	7726.9	8021.28	7846.07	8637.38	7651.48	7022.65	7512.19	8464.3	9296.56	7400.43	7882.85	9260.77	8438.86	7806.65	8061.41	-0.112335	0.240145	0.816675	Unchanged	0.0463159	0.601571	1	Unchanged
ENSG00000041515	MYO16	20.469	39.7784	20.5901	35.7463	90.1509	32.2252	49.2335	10.294	25.1758	49.5395	11.0159	37.0733	224.368	20.0374	38.2324	92.9905	24.3868	29.6053	12.1696	29.3531	136.043	12.0759	39.8267	53.3421	46.8571	0.419735	0.483625	0.998889	Unchanged	-0.186523	0.7343	1	Unchanged
ENSG00000041802	LSG1	6606.34	3548.27	3337.19	3642.51	3781.79	3518.96	3534.43	3586.72	3780.31	5618.22	3683.24	5937.31	3493.49	5360.92	3978.65	4058.56	3907.07	5722.04	3743.93	5545.25	3483.99	5448.1	4072.51	4374.33	4485.95	0.103153	0.58854	1	Unchanged	0.0363436	0.836594	1	Unchanged
ENSG00000041880	PARP3	1095.98	1347.51	873.069	1116.19	1602.87	1272.66	1053.73	1088.5	1122.22	1141.47	1254.44	1026.96	1194.78	1255.09	908.406	1235.87	990.928	1059.57	1252.35	992.328	1113.74	1325.84	1218.05	1142.15	1109.88	-0.0927831	0.479449	0.994189	Unchanged	-0.0413488	0.734097	1	Unchanged
ENSG00000041982	TNC	27.55	15.9073	9.79141	18.866	28.0478	20.1375	27.6175	9.23425	3.03193	11.884	22.0237	23.0406	13.8199	9.01704	18.1056	19.7818	21.5244	14.2855	16.1861	19.2125	12.7909	6.04021	20.05	14.9586	15.9909	-0.418448	0.203527	0.756919	Unchanged	0.0951209	0.760017	1	Unchanged
ENSG00000041988	THAP3	1090.86	1173.48	1174.61	1132.08	1093.96	1097.47	1060.62	1047.58	1141.34	1094.9	1123.29	1205.3	1084.19	1039.73	1041.19	1025.27	1031.98	1047.33	1127.93	1090.44	1054.66	991.115	1127.08	1099.62	1051.24	-0.0356158	0.651445	1	Unchanged	-0.0649291	0.374738	1	Unchanged
ENSG00000042062	RIPOR3	281.932	714.062	361.415	229.382	208.378	384.616	229.44	310.993	268.732	293.295	304.351	316.603	315.979	330.549	211.264	159.154	159.243	207.048	411.694	487.519	370.284	322.662	363.298	296.243	291.109	-0.29428	0.27954	0.827935	Unchanged	-0.0252357	0.920644	1	Unchanged
ENSG00000042088	TDP1	1823.21	1586.18	2104.67	1944.39	2080.73	2107.34	2151.79	2008.19	2483.97	2137.29	2013.32	1958.73	2042.98	2246.74	2093.44	2307.61	2089.38	2275.16	1846.17	2051.41	1935.99	2257.65	1941.09	2130.38	2107.1	0.134227	0.17518	0.747152	Unchanged	-0.0158505	0.862309	1	Unchanged
ENSG00000042286	AIFM2	596.511	614.582	744.45	561.068	763.368	688.687	726.792	557.561	658.232	728.291	621.717	591.127	662.563	578.965	578.441	664.402	589.279	676.118	629.214	683.797	667.658	552.856	661.444	640.656	630.221	-0.0460118	0.674226	1	Unchanged	-0.0237917	0.814692	1	Unchanged
ENSG00000042317	SPATA7	257.389	258.564	201.315	253.229	267.479	237.619	211.716	265.984	250.613	267.534	265.306	309.588	294.259	234.391	243.45	244.201	268.748	270.244	207.39	389.412	271.79	197.023	245.932	262.424	261.532	0.093652	0.520404	1	Unchanged	-0.00491013	0.970871	1	Unchanged
ENSG00000042429	MED17	660.849	632.483	637.384	721.951	706.267	657.476	632.233	689.516	740.761	669.822	733.845	617.177	675.395	808.344	683.062	688.125	732.948	789.311	704.073	686.839	710.982	693.579	669.401	695.887	711.115	0.0559362	0.543971	1	Unchanged	0.0312499	0.713569	1	Unchanged
ENSG00000042445	RETSAT	3055.01	2821.32	2919.81	2752.73	3215.77	3207.83	3131.66	2930.95	2882.54	3624.59	3341.85	3186.07	3390.82	3217.36	3043.09	3100.53	2919.07	3614.14	3129.88	3024.51	3120.64	2898.96	2995.41	3213.23	3106.35	0.101296	0.254054	0.827935	Unchanged	-0.0488334	0.551802	1	Unchanged
ENSG00000042493	CAPG	9714.52	6758.43	8576.77	8432.99	10915.6	7188.94	8786.4	7119.18	5559.76	4269.61	10107.6	7812.89	5739.88	10365.3	10159.4	9250.19	5272.29	3425.55	11507.9	6983.68	5187.59	8254.58	8597.87	7470.08	7505.14	-0.202853	0.403377	0.957515	Unchanged	0.00675632	0.97609	1	Unchanged
ENSG00000042753	AP2S1	5308.21	4953.47	4714.12	4529.3	6050.85	4397.94	4313.42	4694.6	3647.46	3699.88	4041.66	4231.06	4343.68	4088.81	4376.01	3611.67	3500.53	3608.05	4736.29	3941.97	4403.77	4092.11	4992.32	4132.57	4033.8	-0.27266	0.0111157	0.301275	downRegulation	-0.0349014	0.726712	1	Unchanged
ENSG00000042832	TG	127.649	107.404	107.053	55.5964	95.1715	118.804	91.5618	158.55	100.656	183.326	181.207	114.219	107.615	150.249	127.76	163.149	91.8304	152.951	120.384	132.511	83.6772	149.769	101.946	135.923	127.754	0.414626	0.0500154	0.546326	Unchanged	-0.0894247	0.643328	1	Unchanged
ENSG00000042980	ADAM28	2832.34	3456.8	2327.59	2298.91	2892.19	2322.82	1364.89	5278.64	3236.81	2600.02	3333.84	2089.98	2035.06	2466.11	1625.68	3409.01	3495.69	2124.26	4224.39	2672.49	1875.91	2805.47	2688.44	2800.67	2779.11	0.0589931	0.814333	1	Unchanged	-0.0111369	0.961768	1	Unchanged
ENSG00000043093	DCUN1D1	2632.14	2250.49	2197.95	2351.54	2592.65	2369.13	2545.71	2558.56	2420.57	2439.51	2616.01	2455.68	2568.29	2671.45	2470.69	2491.49	2187.09	2763.64	2596.77	2604.71	2783.87	2496.88	2398.98	2534.47	2549.39	0.0792893	0.351276	0.897694	Unchanged	0.00844735	0.914423	1	Unchanged
ENSG00000043143	JADE2	10427.5	9900.97	12595.6	12047.7	10648.1	12375.2	12712.8	14085.9	16729.6	15439.7	13605.7	12255.4	12786.1	15119.2	14188.3	16211.5	14213.3	18220.7	11936.9	13658.8	13983.3	15698	11332.5	14091.8	14763.9	0.314379	0.00611911	0.252612	upRegulation	0.0672151	0.524083	1	Unchanged
ENSG00000043462	LCP2	20757.9	18681.2	18219.1	19029.8	19244.5	20143.1	19072.6	17488.5	18727.4	19482.4	18455.3	18283.8	19917.3	19407.3	19827.9	17915	18605.1	21997	17780.8	18110.6	21042	19980.1	19345.9	18854.3	19407.3	-0.0371296	0.649251	1	Unchanged	0.0417003	0.581374	1	Unchanged
ENSG00000043514	TRIT1	1709.82	1572.26	1420.12	1494.54	1781.19	1432.76	1378.71	1763.66	1491.59	1404.05	1369.58	1568.99	1501.87	1419.36	1506.96	1451.39	1556.78	1322.69	1508.29	1546.64	1409.16	1363.03	1568.45	1487.23	1458.12	-0.0767154	0.417437	0.962828	Unchanged	-0.0284572	0.745757	1	Unchanged
ENSG00000043591	ADRB1	61.2987	81.5505	94.3109	53.6167	85.1511	47.3326	198.074	30.7482	49.328	46.554	70.0813	34.0695	87.888	102.168	162.936	102.839	57.6278	47.9666	79.9172	20.2638	73.8488	94.4833	70.5434	77.3638	79.9853	0.132869	0.730866	1	Unchanged	0.0480996	0.8926	1	Unchanged
ENSG00000044090	CUL7	2124.51	2094.36	2165.56	1317.77	2075.72	2100.29	1709.6	2248.57	2245.43	1692.39	1300.5	2079.96	2138.76	2304.84	1650.82	2007.04	1963.32	1605.17	1215.96	2174.8	1871.01	2118.93	1979.7	1965.01	1825.88	-0.010753	0.946652	1	Unchanged	-0.105911	0.47679	1	Unchanged
ENSG00000044115	CTNNA1	10108.8	6111.03	6059.6	6742.81	8236.78	8206.86	6795.12	6429.66	4334.89	5656.84	6890.94	6616.61	7719.69	8780.62	8815.39	7084.94	5484.36	7309.89	7079.16	5209.45	8634.22	8249.56	7577.64	6653.04	7233.37	-0.187722	0.26388	0.827935	Unchanged	0.120649	0.439324	1	Unchanged
ENSG00000044446	PHKA2	4171.39	3745.18	4172.99	4262.18	3693.63	3862.29	3757.99	4689.49	4121.5	3656.28	4033.65	3972.57	3913.16	4208.01	4428.32	4273.12	4337.09	3766.12	4251.74	4097.75	3707.54	4174.54	3984.61	4044.08	4129.53	0.0213502	0.806817	1	Unchanged	0.0301874	0.708667	1	Unchanged
ENSG00000044459	CNTLN	571.941	326.181	307.376	394.239	449.806	441	394.907	484.876	222.444	238.781	366.422	422.805	441.388	462.769	480.853	409.317	361.571	304.946	372.274	316.626	487.462	528.72	415.09	379.299	407.721	-0.129984	0.507849	1	Unchanged	0.104268	0.566995	1	Unchanged
ENSG00000044574	HSPA5	17327	14396	18158.2	16515.4	22240.9	20361.6	24379.7	17461.9	17645.5	25574.2	20756.9	21510	20135.5	20408	21484.7	23129.4	17383.5	26430	17221.4	18617.4	20834.2	19426.2	18166.5	20984	20565.9	0.208006	0.118152	0.710138	Unchanged	-0.0290392	0.81301	1	Unchanged
ENSG00000046604	DSG2	20.4465	25.8557	18.6403	22.8364	23.0423	45.2878	19.692	16.3866	36.2148	22.7924	18.0214	20.0386	17.7663	15.0267	22.1189	10.8691	11.7182	11.2276	8.10569	13.1509	21.695	6.03869	26.0182	20.7423	13.1155	-0.324949	0.229537	0.796913	Unchanged	-0.655728	0.0147771	1	downRegulation
ENSG00000046647	GEMIN8	1059.2	1000.44	1142.2	1167.83	1149.06	1178.02	1231.98	1239.89	1385.91	1164.26	1300.5	1122.14	1016.05	1251.08	1118.65	1320.9	1214.74	995.337	1177.5	1253.29	956.168	1302.72	1116.12	1213.98	1167.41	0.121197	0.25125	0.827935	Unchanged	-0.0563845	0.56325	1	Unchanged
ENSG00000046651	OFD1	7769.8	9437.55	8326.33	8769.64	7754.91	8434.41	8174.81	11292	10614.2	10102.9	8339.61	9010.17	8391.12	9721.18	8709.78	10104.4	10839.8	11446.2	8535.86	10030.4	7909.42	10270	8415.44	9455.75	9730.73	0.168142	0.139603	0.723486	Unchanged	0.04136	0.693759	1	Unchanged
ENSG00000046653	GPM6B	303.354	250.602	302.491	304.867	248.447	356.419	295.426	359.078	296.915	400.315	421.484	323.618	351.522	367.612	338.01	351.974	372.346	416.054	377.32	263.015	255.027	349.804	294.364	351.996	340.444	0.25789	0.0633227	0.558215	Unchanged	-0.0481772	0.70563	1	Unchanged
ENSG00000047056	WDR37	6286.72	5859.43	6214.79	6555.13	6275.26	6194.16	6520.36	6024.55	5982.47	7383.93	6447.43	6486.36	6713.49	6371.61	7017.71	6077.47	6233.94	8483.65	5913.8	5966.07	6747.45	6073.34	6230.92	6491.27	6564.18	0.0590632	0.547351	1	Unchanged	0.0160976	0.85924	1	Unchanged
ENSG00000047188	YTHDC2	4798.55	5987.72	5337.77	5154.93	5381.65	5656.5	4907.25	5795.38	5244.73	6112.65	5370.19	5408.3	6036.13	5061.43	5783.38	5112.51	5924.16	6030.04	5008.42	5522	5944.89	5443.08	5386.19	5492.01	5596.06	0.0280612	0.757589	1	Unchanged	0.0270802	0.747519	1	Unchanged
ENSG00000047230	CTPS2	695.574	543.97	606.932	706.06	859.54	710.838	653.9	822.486	746.8	725.313	631.728	723.378	668.481	675.124	731.347	751.407	721.219	741.388	553.357	741.457	708.027	722.729	687.152	705.901	708.866	0.0388296	0.735986	1	Unchanged	0.00612229	0.954157	1	Unchanged
ENSG00000047249	ATP6V1H	2000.92	1663.75	1815.92	1914.6	2017.62	1797.23	1941.05	1726.86	1719.06	1588.35	1783.05	1588.03	1911.66	2007.34	1880.18	1788.54	1719.97	1865.21	1787.49	1641.74	1942.9	2039.52	1868.34	1783.17	1833.19	-0.0672718	0.470164	0.984587	Unchanged	0.0398915	0.64408	1	Unchanged
ENSG00000047315	POLR2B	10528.6	9940.75	10870	11091.4	11882.3	11177.1	11848.1	10954.5	11481.8	11994.4	12450.3	11135.2	11454.1	11826.7	13087.8	12969.6	12114.1	15441.7	11698.1	11859.3	12688.4	12022	10915	11643.1	12735.1	0.0931676	0.281578	0.827935	Unchanged	0.129326	0.105833	1	Unchanged
ENSG00000047346	FAM214A	3665.81	3967.95	3740.85	3969.23	3785.79	4103.93	4112.52	4844.99	5226.6	4596.62	4750.47	3936.5	3990.17	4265.1	3750.3	4498.54	4583.36	4236.23	4483.39	4693.54	3860.18	4308.23	3872.26	4465.37	4301.72	0.205584	0.0305954	0.453566	Unchanged	-0.0538524	0.538991	1	Unchanged
ENSG00000047365	ARAP2	7917.89	7750.92	7791.08	7495.55	7439.35	7951.12	8646.54	7768.8	7736.75	9386.46	8177.42	9787.65	8653.78	8689.47	8784.22	8757.8	8633.11	15385.6	7729.62	9273.8	9306.78	9043.66	7724.32	8605.86	9614.32	0.155912	0.237436	0.811853	Unchanged	0.159855	0.189529	1	Unchanged
ENSG00000047410	TPR	16450.7	16378	14218	16442	14704.4	17615.9	15841.5	16719.2	17261	18720.4	19589.6	16080.6	16447.5	19166.9	18595.5	19865.7	18718.5	20178.7	16631.7	16660.1	16288.6	20233.4	15968.1	17478.3	18396.5	0.130372	0.176425	0.747152	Unchanged	0.0738644	0.406959	1	Unchanged
ENSG00000047457	CP	43.9211	41.7664	37.3079	48.6626	47.084	42.2892	32.4817	72.5617	19.1369	48.5568	61.0682	30.0598	49.3783	31.0537	36.217	36.5786	33.2128	39.7701	42.4824	42.48	45.3092	29.1557	43.5052	43.0372	38.1507	-0.0158219	0.944129	1	Unchanged	-0.173073	0.412162	1	Unchanged
ENSG00000047578	KATNIP	2474.84	2280.33	2073.23	2166.84	2222.99	2383.22	2139.96	2492.06	2203.17	2156.12	2397.76	2670.09	2369.82	2413.02	2549.15	2431.19	2385.49	2374.08	2192.13	2206.17	2163.47	2472.76	2266.91	2355.25	2346.81	0.0551646	0.529876	1	Unchanged	-0.00516166	0.949316	1	Unchanged
ENSG00000047579	DTNBP1	1458.56	1381.32	1581.2	1598.81	1535.75	1386.44	1562.88	1627.61	1448.31	1314.87	1435.65	1356.59	1609.51	1515.52	1490.86	1407.89	1268.46	1521.53	1563.93	1372.67	1755.81	1614.33	1490.35	1483.87	1499.43	-0.00631477	0.948205	1	Unchanged	0.0150499	0.867201	1	Unchanged
ENSG00000047597	XK	691.521	1494.71	1279.72	882.819	441.797	1034.04	464.793	782.612	782.03	1027.54	875.008	727.387	543.061	1229.04	576.437	453.782	532.562	654.735	1167.36	1253.27	986.721	1267.53	970.767	803.934	861.549	-0.272022	0.338287	0.879094	Unchanged	0.0998377	0.705397	1	Unchanged
ENSG00000047617	ANO2	15.3809	85.5331	26.4738	37.7233	6.0159	214.371	33.4825	51.0983	12.0921	20.7946	37.0422	55.0996	14.7857	41.0668	33.1938	10.8517	5.80859	21.4354	30.3457	67.7025	13.7581	44.2164	64.2497	33.1827	28.414	-0.950578	0.0873095	0.628389	Unchanged	-0.222641	0.670372	1	Unchanged
ENSG00000047621	C12orf4	1392.17	1311.71	1284.59	1237.34	1504.7	1446.85	1511.68	1246.04	1283.25	1148.4	1363.57	1340.55	1374.49	1443.4	1411.39	1345.6	1353.5	1423.63	1309.01	1447.51	1443.63	1522.85	1362.89	1338.93	1407.14	-0.0255329	0.777785	1	Unchanged	0.071651	0.392348	1	Unchanged
ENSG00000047634	SCML1	1494.3	1432.04	1450.58	1838.15	737.327	1477.05	946.371	1170.34	1823.71	1280.2	1055.22	1189.27	1031.84	1639.73	1103.56	1019.33	1745.45	793.436	1191.66	1106.63	939.425	1684.68	1404.91	1267.08	1198.02	-0.148961	0.476735	0.991317	Unchanged	-0.080828	0.677477	1	Unchanged
ENSG00000047644	WWC3	3002.93	3843.64	3399.08	3507.46	3482.25	3499.82	3050.89	4202.54	3740.05	3526.48	4590.29	3448.57	3884.52	4412.34	3592.36	4643.88	3639.31	3889.51	4726.17	3554.56	3788.29	4592.69	3455.86	3856.96	4053.35	0.158394	0.177426	0.747152	Unchanged	0.0716546	0.508504	1	Unchanged
ENSG00000047648	ARHGAP6	909.063	1802.01	1124.52	879.837	443.801	1172.98	414.565	1129.35	701.515	868.992	860.991	786.499	783.025	764.273	634.783	718.763	445.573	661.878	1352.48	1617.4	1377.69	644.333	1055.37	788.652	931.613	-0.420236	0.154525	0.747152	Unchanged	0.240308	0.382051	1	Unchanged
ENSG00000047662	FAM184B	68.4471	104.429	76.6022	91.3663	56.103	67.4638	56.1155	98.1747	77.4975	98.1094	53.0627	60.1164	87.8909	63.1064	71.4222	72.1794	70.37	47.9548	71.8185	64.7396	59.0769	61.3181	77.4019	74.2592	64.8599	-0.0601452	0.743068	1	Unchanged	-0.194535	0.257817	1	Unchanged
ENSG00000047849	MAP4	10085.3	7829.48	8613.1	8226.43	8882.94	9449.31	9244.31	7978.52	8181.61	10289.1	10344.9	9673.43	10238.6	9246.39	9820.37	11536	8231.45	11663.4	8571.27	8525.27	9955.73	9725.17	8847.76	9399.62	9753.58	0.0872991	0.437899	0.977754	Unchanged	0.0533234	0.608215	1	Unchanged
ENSG00000047932	GOPC	4145.87	4251.37	4528.51	4449.86	4577.21	4298.26	4378.42	4185.17	4857.23	4231.98	4361.02	4704.96	4558.93	4622.7	4629.52	4638.93	4951.78	5136.7	4337.73	5073.88	4763.19	4540.43	4375.18	4487.55	4759.02	0.0365767	0.640828	1	Unchanged	0.0847322	0.242595	1	Unchanged
ENSG00000048028	USP28	3704.63	4063.42	4802.54	4000.01	3950.09	3953.91	4908.24	3570.36	3765.22	6430.73	4553.25	4745.04	4836.4	4609.67	4793.5	5106.57	4689.86	10045.9	3677.17	5246.86	5793.23	4631.9	4079.1	4677.36	5498.13	0.197441	0.281434	0.827935	Unchanged	0.233228	0.167925	1	Unchanged
ENSG00000048052	HDAC9	3114.19	2233.59	1889.57	1737.83	1899.41	1918.06	1814.98	1988.73	1680.81	1271.26	1455.68	1959.73	2104.21	2144.57	1857.04	2318.49	1980.91	1796.89	2351.95	1455.62	2058.11	2075.71	2132.11	1802.5	1986.84	-0.242247	0.121873	0.717819	Unchanged	0.140483	0.334396	1	Unchanged
ENSG00000048140	TSPAN17	4196.94	4059.44	4579.59	4188.69	4520.11	4071.72	4253.35	3987.72	3849.76	4064.52	4104.73	4342.27	3969.44	4318.19	3986.7	3832.15	3737.03	4747.13	5066.06	3774.06	3718.37	4262.99	4269.41	4111.25	4140.56	-0.0544621	0.564469	1	Unchanged	0.0102234	0.907086	1	Unchanged
ENSG00000048162	NOP16	659.833	707.07	664.882	686.197	855.533	639.356	710.043	603.595	663.266	704.505	632.729	839.597	627.995	672.119	639.805	580.352	645.963	671.027	857.817	674.698	591.819	698.603	702.145	681.731	670.01	-0.0425385	0.712499	1	Unchanged	-0.0251209	0.814435	1	Unchanged
ENSG00000048342	CC2D2A	310.465	225.745	172.828	235.354	230.413	194.328	240.297	269.027	174.127	251.686	219.253	233.444	213.281	156.263	316.872	201.684	184.678	261.056	221.543	244.79	264.906	153.802	228.189	219.672	231.166	-0.0546877	0.752543	1	Unchanged	0.073468	0.647505	1	Unchanged
ENSG00000048392	RRM2B	2369.64	1966.07	1880.73	2040.72	2489.46	1970.41	1925.27	2260.86	1904.25	1741.93	2412.78	2050.91	2212.82	2332.88	2138.71	2308.59	2148.99	2354.7	2338.81	1800.55	2305.28	2318.96	2119.51	2105.21	2214.33	-0.00974932	0.928695	1	Unchanged	0.0729139	0.469726	1	Unchanged
ENSG00000048405	ZNF800	3457.45	3816.79	3788	3846.09	3605.47	3887.46	3369.97	4153.44	4401.3	4244.86	4202.84	3824.29	3937.84	4463.43	3947.47	4515.35	4322.42	5002.08	3923.99	4027.96	3880.86	4672.1	3733.54	4074.75	4286.53	0.126144	0.185442	0.747152	Unchanged	0.073101	0.405904	1	Unchanged
ENSG00000048462	TNFRSF17	459.597	338.119	311.316	160.856	507.907	350.386	768.179	389.803	283.84	1061.27	776.892	583.11	196.461	236.398	284.697	562.608	199.316	299.831	542.175	382.354	151.611	231.201	354.697	536.994	331.724	0.598135	0.101521	0.664626	Unchanged	-0.694708	0.0383366	1	downRegulation
ENSG00000048471	SNX29	4168.32	3495.57	3682.91	3838.14	3275.88	3798.86	3858.44	4513.53	4393.25	3728.62	4224.87	3728.1	3346.37	4689.81	4120.49	4315.63	4086.91	3462.22	3904.77	3677.97	3537.18	5181.73	3709.95	4060.37	4035.86	0.130204	0.255277	0.827935	Unchanged	-0.00871942	0.934251	1	Unchanged
ENSG00000048544	MRPS10	2142.91	2040.65	2248.05	2445.89	2769.97	2183.87	2549.65	2180.06	2452.77	2401.85	2241.58	2388.55	2427.09	2515.19	2403.29	2343.19	2245.74	2590.27	2115.26	2234.5	2327.93	2524.02	2305.22	2394.59	2348.02	0.0548815	0.553417	1	Unchanged	-0.0283578	0.740563	1	Unchanged
ENSG00000048649	RSF1	5125.39	4863.96	5264.11	5651.46	5126.2	5648.44	5578.89	5501.79	6107.27	5219.87	5495.33	5818.09	5586.84	6508.83	5865.87	5814.48	5975.95	6914.2	5693.27	6238.17	5606.12	6557.83	5279.93	5727.11	6083.24	0.117284	0.178888	0.747152	Unchanged	0.0870219	0.280173	1	Unchanged
ENSG00000048707	VPS13D	8012.89	7775.78	8630.78	9052.66	8214.74	10344.4	9672.69	10310	11147.7	9715.42	10765.4	10226.5	9801.16	11662.4	11273	11957.2	10716.6	12018.3	9000.19	9917.14	9114.75	11994.9	8671.88	10412.7	10749	0.263916	0.012414	0.323775	upRegulation	0.0458672	0.637061	1	Unchanged
ENSG00000048740	CELF2	22710.8	23027	24188.4	24017.9	22041.5	24596.4	24099	23635.8	23246.5	26748.4	22239.6	26498.5	25444.9	26971.9	25962.3	24193.2	26742.7	33543.1	21056.4	24048.4	25625.9	25950.9	23430.4	24860.6	25890.4	0.0854803	0.400972	0.957515	Unchanged	0.0585535	0.533713	1	Unchanged
ENSG00000048828	FAM120A	16500.7	13165.8	13152.4	14647.5	17004.5	15882.1	15521.4	14949.3	13233.1	14477.5	15558.9	14656.9	15985.4	16973.3	16818	17065.8	13671.9	15240.8	14002.5	13369.5	16692.3	17049	15058.8	15169.5	15488.7	0.0105671	0.918371	1	Unchanged	0.0300461	0.752904	1	Unchanged
ENSG00000048991	R3HDM1	2344.11	2026.73	1943.58	2294.94	2397.3	2691.31	2534.88	2313.05	2443.71	2452.39	2293.64	2103.01	2512.01	2489.14	2527.02	2953.23	2302.42	2465.87	1977.68	2083.78	2708.04	2756.22	2283	2392.73	2471.78	0.0677563	0.545339	1	Unchanged	0.0469016	0.650652	1	Unchanged
ENSG00000049089	COL9A2	2246.02	1318.66	1491.81	1854.03	1706.06	1664.33	1250.68	1928.35	1566.07	1099.85	848.981	1649.14	1859.34	1550.58	1195.11	1239.81	1453.2	844.426	907.42	1772.19	1505.68	1308.75	1713.49	1469.12	1278.32	-0.22196	0.252949	0.827935	Unchanged	-0.200654	0.266376	1	Unchanged
ENSG00000049130	KITLG	32.6366	7.94538	14.714	23.8372	25.0435	17.1206	7.85741	15.3443	13.0869	13.8696	11.0136	7.01623	12.8305	37.0528	6.04636	8.8827	13.6693	5.13552	24.2587	22.2396	20.6933	27.1278	20.2162	14.7589	16.0067	-0.450621	0.240322	0.81687	Unchanged	0.116355	0.74774	1	Unchanged
ENSG00000049167	ERCC8	1021.4	918.891	919.249	905.66	1076.93	944.43	831.157	1053.7	987.349	954.2	951.096	1073.04	1032.85	1000.67	997.932	1121.18	988.008	1037.13	842.67	1064.14	996.556	940.856	964.426	985.507	998.559	0.0311928	0.744821	1	Unchanged	0.0190395	0.829911	1	Unchanged
ENSG00000049192	ADAMTS6	152.206	296.373	103.085	261.19	109.199	148.014	169.381	164.716	228.46	175.382	185.213	176.336	127.359	195.324	153.922	298.614	212.071	182.554	162.879	295.34	109.273	187.972	178.344	177.771	200.328	-0.00468379	0.984869	1	Unchanged	0.172248	0.450727	1	Unchanged
ENSG00000049239	H6PD	5489.01	5748.05	5471.33	5694.16	5833.46	5827.67	7259.94	6592.32	6426.32	7074.77	6777.81	6808.97	7164.75	8062.42	8632.31	8082.54	6616.04	8352.11	5026.64	6276.61	7524.41	8087.72	5677.28	7020.91	7324.8	0.306456	0.00875855	0.297234	upRegulation	0.0611267	0.569808	1	Unchanged
ENSG00000049245	VAMP3	6706.48	4823.19	4563.85	4902.69	5302.51	5070.51	4567.5	4840.91	3783.33	4241.88	4456.13	4986.5	5176.08	5679.45	5492.65	4785.25	4437.73	4855.25	4714.04	4406.28	5526.37	5524.5	5228.21	4716.47	4967.76	-0.148588	0.203462	0.756888	Unchanged	0.0748842	0.4898	1	Unchanged
ENSG00000049246	PER3	487.232	691.162	443.887	514.394	788.412	754.125	593.825	685.417	490.161	945.307	459.531	654.247	845.254	580.968	705.192	733.609	474.91	1231.83	386.456	790.006	837.044	504.611	613.202	656.839	707.957	0.0991759	0.669319	1	Unchanged	0.108073	0.614408	1	Unchanged
ENSG00000049247	UTS2	665.969	165.064	693.36	1219.49	1784.19	58.4197	1912.59	771.369	783.039	62.3948	81.0972	980.868	1025.95	1292.15	1635.69	883.889	792.548	77.5694	69.838	1114.7	972.934	1300.7	764.415	863.681	855.983	0.176101	0.793994	1	Unchanged	-0.0128994	0.983463	1	Unchanged
ENSG00000049249	TNFRSF9	146.082	252.608	145.334	91.3446	183.329	264.785	125.038	192.343	130.854	713.549	205.237	125.243	170.81	86.148	137.835	178.929	178.792	1302.88	243.808	143.668	184.116	82.4414	180.58	218.653	306.559	0.275751	0.593357	1	Unchanged	0.487516	0.305906	1	Unchanged
ENSG00000049283	EPN3	7.17714	5.95867	27.5629	8.93076	16.0277	13.0897	12.7932	25.5254	16.1031	14.8612	15.0175	19.035	7.88113	12.0213	19.1051	15.8259	12.7016	15.2875	8.10527	7.0953	11.812	13.0676	13.1245	15.4047	12.875	0.227036	0.466746	0.980919	Unchanged	-0.25544	0.376233	1	Unchanged
ENSG00000049323	LTBP1	1877.37	5491.51	2976.79	1556.1	769.386	3136.34	899.09	1837.31	1002.46	1656.73	2524.9	1824.47	1487.06	1104.84	1440.57	933.293	656.649	1183.01	4195.02	4247.38	3001.53	860.454	2634.58	1542.11	2064.74	-0.772617	0.0646803	0.558215	Unchanged	0.421028	0.28104	1	Unchanged
ENSG00000049449	RCN1	729.279	736.905	758.193	716.983	690.239	657.479	719.892	566.773	585.772	629.194	591.683	859.635	721.81	779.296	682.055	590.237	689.943	684.287	651.473	823.383	709.998	757.908	714.846	681.757	698.661	-0.0683292	0.554836	1	Unchanged	0.0352439	0.742518	1	Unchanged
ENSG00000049540	ELN	10.2266	18.9033	7.83767	9.92597	9.01769	19.1196	13.808	5.13799	6.04399	8.91716	5.00695	10.0186	16.8154	5.01005	3.02488	1.96243	4.86887	9.16902	1.02739	9.09878	23.7204	6.03351	12.5051	8.84478	7.36315	-0.493287	0.247013	0.827435	Unchanged	-0.260722	0.527987	1	Unchanged
ENSG00000049541	RFC2	1391.14	1276.9	1259.06	1369.42	1439.58	1266.62	1369.86	1476.2	1212.8	1383.25	1239.43	1285.45	1359.68	1409.35	1315.82	1500.84	1260.66	1516.42	1136.03	1142.04	1427.88	1454.5	1333.79	1342	1344.27	0.00886835	0.928337	1	Unchanged	0.00245867	0.978509	1	Unchanged
ENSG00000049618	ARID1B	7477.67	6279.1	7531.81	7625.64	6565.78	7818.21	7525.83	8869.54	9185.06	7651.45	8138.38	7744.76	7896.42	8766.59	8794.27	9168.12	8552.01	9064.96	7978.47	7898.11	7959.65	9316.06	7216.37	8222.25	8591.46	0.188252	0.0403255	0.501032	Unchanged	0.0633747	0.454223	1	Unchanged
ENSG00000049656	CLPTM1L	7914.83	6918.54	7496.44	7191.68	8262.82	7806.13	8688.89	7193.86	7232.51	9397.37	8378.65	7831.92	7454.06	7297.15	7921.08	7582.26	6928.77	8694.76	7506.05	7197.11	7144.29	7275.54	7598.41	7934.3	7531.23	0.0624171	0.509151	1	Unchanged	-0.0752312	0.389629	1	Unchanged
ENSG00000049759	NEDD4L	463.7	306.29	330.953	418.075	561.003	339.316	416.572	426.592	354.282	431.029	430.496	364.696	353.489	427.712	418.489	659.488	369.386	327.38	521.972	389.45	371.235	405.092	403.223	400.608	432.811	-0.00931839	0.955281	1	Unchanged	0.111551	0.468097	1	Unchanged
ENSG00000049768	FOXP3	420.847	553.92	493.005	431.968	645.156	874.935	359.432	582.069	548.522	533.09	448.517	355.68	540.129	427.713	404.409	639.703	390.882	342.68	608.964	443.059	456.916	503.597	569.972	474.394	473.776	-0.264758	0.156145	0.747152	Unchanged	-0.00183796	0.99156	1	Unchanged
ENSG00000049769	PPP1R3F	616.939	643.422	736.588	742.805	609.094	764.198	686.397	712.028	992.37	775.847	690.796	728.388	737.603	712.186	642.824	746.463	740.769	639.423	859.844	748.536	553.407	681.517	685.508	754.452	701.598	0.138177	0.254987	0.827935	Unchanged	-0.104771	0.349943	1	Unchanged
ENSG00000049860	HEXB	7089.52	5127.5	5498.82	6754.74	7491.44	5616.23	6479	6712	5188.37	4496.53	7218.31	6784.93	4710.98	7529.53	7758.11	6718.15	5840.1	4981.72	7914.72	5630.24	4699.16	7094.6	6263.04	6139.96	6329.6	-0.0286344	0.85731	1	Unchanged	0.0438862	0.76608	1	Unchanged
ENSG00000049883	PTCD2	1148.05	1123.75	1026.3	1144	1065.91	1167.95	1146.3	1248.08	1328.54	1179.13	1208.39	1187.26	1070.36	1340.23	1213.21	1366.37	1517.71	1239.05	1020.71	1112.7	1156.08	1345.94	1112.66	1213.54	1246.47	0.125183	0.223806	0.786822	Unchanged	0.0387236	0.683361	1	Unchanged
ENSG00000050030	NEXMIF	100.087	93.4811	37.2754	100.302	77.1397	130.875	87.6248	97.2124	205.298	82.2266	90.1054	149.283	153.065	129.215	112.666	51.387	166.213	46.9572	89.0276	124.406	110.297	99.514	89.86	124.254	100.059	0.467085	0.104019	0.674009	Unchanged	-0.311996	0.235954	1	Unchanged
ENSG00000050130	JKAMP	2896.68	2630.38	2604.55	2659.39	2830.08	2548.35	2599.87	2479.8	2504.1	2445.45	2741.16	2794.32	2680.86	2904.84	2818.75	2633.86	2615.14	2652.49	2689.84	2608.76	2798.63	3061.79	2694.9	2643.8	2734.91	-0.0276002	0.735369	1	Unchanged	0.0488718	0.51814	1	Unchanged
ENSG00000050165	DKK3	105.152	29.8209	102.179	36.7285	38.0719	107.715	90.582	181.016	269.69	60.4218	148.169	63.1245	77.9847	80.1362	80.4863	155.248	175	45.941	131.497	115.314	86.6408	86.4516	69.9446	121.391	109.572	0.794301	0.0363848	0.484678	upRegulation	-0.147668	0.66722	1	Unchanged
ENSG00000050327	ARHGEF5	293.138	197.892	293.655	256.204	239.431	388.631	370.299	206.689	522.334	240.769	264.305	232.445	313.012	347.578	276.647	316.384	416.364	226.419	242.794	222.554	282.616	365.881	278.158	312.179	293.707	0.166458	0.427533	0.972165	Unchanged	-0.0878877	0.649773	1	Unchanged
ENSG00000050344	NFE2L3	863.106	950.712	736.553	1238.34	1334.39	1268.63	1090.18	934.025	878.655	748.09	1188.37	1020.95	978.533	1263.1	1136.75	988.685	834.555	765.895	1458.7	866.901	1010.34	1309.75	1065.29	1012.74	1046.45	-0.0729664	0.676761	1	Unchanged	0.047222	0.771012	1	Unchanged
ENSG00000050393	MCUR1	2630.11	4750.62	3022.94	2100.29	1649.96	2698.37	2424.58	2744.74	1968.67	2869.55	2389.75	2899.52	2068.64	1885.14	2465.66	1889.37	1603.64	2316.98	3184.49	3665.79	2593.81	1924.94	2808.72	2406.32	2455.58	-0.223075	0.295061	0.831614	Unchanged	0.0292261	0.882599	1	Unchanged
ENSG00000050405	LIMA1	1647.53	1492.7	1808.06	1657.4	2441.38	2283.54	2700.35	1304.39	1888.14	2370.16	1891.18	1877.58	2180.24	1327.21	2003.91	1970.46	1587.05	3294.88	1622.61	1845.05	2020.69	1255.49	1888.43	1942.41	1950.02	0.0406701	0.840767	1	Unchanged	0.00561552	0.976078	1	Unchanged
ENSG00000050426	LETMD1	5665.71	5818.66	5019.55	5751.75	5786.38	5742.08	4601.95	5469.05	5867.73	6183	5503.34	5418.32	5911.71	5301.83	4609.4	5803.61	5884.1	5302.94	5232.99	5616.07	5678.02	5603.91	5630.69	5532.12	5466.38	-0.0254756	0.780821	1	Unchanged	-0.0172337	0.838973	1	Unchanged
ENSG00000050438	SLC4A8	1067.35	1046.19	955.589	1066.54	912.638	833.68	757.299	867.52	763.917	933.397	806.93	928.769	983.482	918.529	775.616	983.748	906.892	1166.62	809.287	770.805	1152.16	955.932	980.332	869.98	940.133	-0.172254	0.162262	0.747152	Unchanged	0.11188	0.32837	1	Unchanged
ENSG00000050555	LAMC3	86.8313	69.6055	24.5004	139.042	219.381	41.298	36.3959	119.679	76.5006	95.118	195.22	27.0572	179.758	112.186	47.2914	22.7086	75.246	22.4902	158.754	44.5294	133.984	103.525	96.7764	105.239	76.0661	0.120774	0.803373	1	Unchanged	-0.467712	0.298393	1	Unchanged
ENSG00000050628	PTGER3	54.1354	65.6404	22.5469	31.7654	73.1283	75.5013	20.6545	56.2128	16.1171	31.7019	36.0417	35.0673	40.4889	57.091	21.1357	31.6306	32.236	23.4847	23.2841	38.4374	53.2049	71.3461	53.7863	36.6719	36.8449	-0.55097	0.0841981	0.615863	Unchanged	0.00697215	0.981508	1	Unchanged
ENSG00000050730	TNIP3	82.7667	56.6717	105.073	112.212	204.36	165.111	172.36	100.286	184.173	114.933	123.143	137.262	111.567	145.241	169.001	202.702	143.651	152.969	128.482	150.72	130.96	118.618	121.032	136.12	149.638	0.1694	0.453838	0.977754	Unchanged	0.136452	0.511502	1	Unchanged
ENSG00000050748	MAPK9	3401.26	2772.59	3079.89	3201.6	3431.15	3137.36	3453.69	3274.68	3253.92	3472.98	3301.8	3078.87	3379.95	3306.5	3359.97	3417.9	3326.59	3972.09	3078.29	3114.54	3455.46	3317.11	3170.64	3315.3	3380.24	0.0643866	0.455728	0.977754	Unchanged	0.0279738	0.725926	1	Unchanged
ENSG00000050767	COL23A1	37.8003	53.7089	28.4579	39.7207	40.0722	45.3057	35.468	38.8399	22.148	13.8555	49.0529	15.0319	29.6245	20.0352	29.1737	42.5352	32.2584	18.384	48.5238	30.3448	20.6622	9.05842	40.8443	28.007	28.8676	-0.542383	0.0692474	0.559432	Unchanged	0.0437008	0.877198	1	Unchanged
ENSG00000050820	BCAR1	9.21976	11.9292	18.6699	8.92829	40.0617	5.04681	18.7195	10.2556	17.1087	20.8173	16.0185	12.0244	24.7093	6.01289	14.0898	27.6994	10.7157	20.3949	30.3253	14.1731	20.6811	19.0995	15.6426	15.7083	19.6473	0.0060498	0.986692	1	Unchanged	0.320085	0.333966	1	Unchanged
ENSG00000051009	FHIP1B	6420.52	6217.44	6560.5	6395.25	6106.96	6068.31	5982.65	6125.83	5806.34	6250.37	6430.41	7558.4	6463.67	6809.34	6952.32	6416.59	6232.97	6649.06	6000.8	7029.18	5860.19	6167.82	6294.83	6428.38	6413.62	0.0302845	0.724682	1	Unchanged	-0.00332335	0.966681	1	Unchanged
ENSG00000051108	HERPUD1	7252.96	5520.31	6169.61	6160.89	8787.76	7311.77	7453.95	6605.62	5573.85	7033.16	7004.07	6763.89	7065.02	6970.6	7192.75	6044.84	5625.09	7489.37	7496.94	6191.64	6830.16	6457.32	6867.21	6808.77	6666.01	-0.0123187	0.915888	1	Unchanged	-0.0305816	0.777081	1	Unchanged
ENSG00000051128	HOMER3	1013.23	821.429	1351.42	1120.17	836.502	909.192	840.019	1276.69	909.855	493.427	1332.53	1156.2	1141.47	1026.71	1203.15	822.577	901.995	353.928	1970.53	1142.02	940.419	909.697	1008.66	1022.11	1030.54	0.0191064	0.942095	1	Unchanged	0.0118496	0.961178	1	Unchanged
ENSG00000051180	RAD51	107.278	152.154	131.59	160.876	191.341	160.088	263.986	109.496	92.6079	215.036	105.123	117.226	186.636	138.231	88.536	223.485	76.1805	196.771	84.9944	98.1346	154.616	136.705	150.555	153.543	132.428	0.0284111	0.916113	1	Unchanged	-0.213352	0.393744	1	Unchanged
ENSG00000051341	POLQ	144.039	191.935	143.37	159.877	233.416	187.273	288.593	134.047	104.686	226.919	164.19	169.323	212.306	165.276	130.784	231.378	93.7703	199.858	120.396	128.479	194.993	209.071	176.652	183.168	163.591	0.0523708	0.817479	1	Unchanged	-0.163111	0.437822	1	Unchanged
ENSG00000051382	PIK3CB	3188.81	2956.57	2902.13	2979.15	2797.02	3371.95	2718.05	2704.85	2751.69	1859.84	2571.96	2548.86	2766.76	3438.72	3193.98	2423.27	2614.16	2290.48	3033.77	2572.35	3163.98	3405.56	3032.6	2670.09	2837.2	-0.183659	0.153444	0.747152	Unchanged	0.0875795	0.463522	1	Unchanged
ENSG00000051523	CYBA	48884.2	50932.9	54101.5	43877	55162	40355.7	47570.7	51500.7	40372.6	53284.7	48689.1	51976	51535.6	40822	49528.4	41225.4	42472.7	58350.6	52762.9	48233.3	50985	40580.4	48885.5	48218.9	48017.3	-0.0198085	0.865484	1	Unchanged	-0.00604608	0.955478	1	Unchanged
ENSG00000051596	THOC3	1331.92	1839.78	1183.42	1609.74	1474.65	1212.26	1590.45	1201.05	1857.94	1109.76	1700.96	1450.76	1750.71	1338.23	1064.34	1187.4	1466.87	1772.38	1773.32	1785.35	1441.66	1229.35	1441.96	1499.98	1465.08	0.0569116	0.723006	1	Unchanged	-0.0339886	0.818969	1	Unchanged
ENSG00000051620	HEBP2	6495.07	5192.14	5194.37	5624.64	5776.36	5390.69	5802.44	7046.5	6402.16	3154.89	6389.36	5753.96	3979.3	4588.64	6836.63	6422.54	6218.33	2559.74	7422.06	5376.33	3493.83	4602.75	5612.21	5389.66	5366.53	-0.0583772	0.783979	1	Unchanged	-0.00619922	0.97494	1	Unchanged
ENSG00000051825	MPHOSPH9	2781.28	2879	2850.08	3386.31	2831.08	3531.03	3059.77	3090.54	3282.1	3653.32	3102.57	2890.51	3239.74	3676.12	2928.41	3892.48	3741.94	3942.51	2410.65	2871.77	3377.66	3722.2	3043.13	3249.33	3360.95	0.0945866	0.444838	0.977754	Unchanged	0.0487339	0.670093	1	Unchanged
ENSG00000052126	PLEKHA5	460.654	410.713	372.2	538.239	496.891	509.465	501.253	547.319	384.483	446.869	674.776	811.542	774.165	386.646	457.726	592.23	306.811	535.395	513.895	927.535	681.461	313.629	464.694	565.882	541.085	0.284169	0.220419	0.781449	Unchanged	-0.0646552	0.761882	1	Unchanged
ENSG00000052344	PRSS8	16.3168	8.94672	13.7589	7.93846	13.0228	8.06051	5.9022	5.12977	11.0636	4.94804	2.00378	4.00938	19.8033	4.0082	5.03616	1.96023	10.759	14.2487	14.146	5.06969	10.8386	10.0508	11.3407	7.10853	9.01366	-0.66383	0.0905975	0.642458	Unchanged	0.336397	0.36853	1	Unchanged
ENSG00000052723	SIKE1	3793.48	3853.58	3614.16	4024.84	3759.74	3852.22	3947.07	3399.5	3989.65	4008.05	3840.42	4116.84	3978.33	4441.39	3933.38	4267.18	4330.25	4297.41	3847.11	3637.5	3693.75	4411.76	3816.34	3965.16	4052.29	0.0552004	0.523809	1	Unchanged	0.0313526	0.695378	1	Unchanged
ENSG00000052749	RRP12	3919.1	3041.09	4193.63	3061.57	3457.2	3381.01	4157.84	4276.18	2615.83	2893.31	2535.92	4282.16	3955.63	3790.31	5996.62	2827.64	2944.46	2886.04	3362.55	3551.52	3953.74	3480.96	3508.94	3563.4	3625.44	0.0222191	0.901178	1	Unchanged	0.0249008	0.880472	1	Unchanged
ENSG00000052795	FNIP2	3355.25	1604.07	1834.56	2775.58	2482.45	2514.11	2020.8	2162.66	1925.38	1961.91	2003.31	2188.17	2569.29	2690.48	2403.28	2275.96	2179.28	2734.05	1838.08	1700.42	2804.56	2729.08	2427.67	2190.25	2333.09	-0.148446	0.364709	0.916454	Unchanged	0.0911437	0.548717	1	Unchanged
ENSG00000052802	MSMO1	975.447	1089.94	1134.34	932.471	1110.99	1060.22	1122.68	580.101	994.396	957.171	1022.18	1106.11	1102.96	1401.33	1067.35	1122.16	956.72	1410.35	1132.99	1010.53	966.019	1239.39	1050.57	1035.86	1113.19	-0.0203017	0.89238	1	Unchanged	0.103774	0.455115	1	Unchanged
ENSG00000052841	TTC17	7622.71	7191.03	7047.62	7187.7	7215.95	7915.88	7330.84	7690.01	7317.05	7742.61	7657.82	7616.51	7824.35	8157.58	8078.02	8435.5	7763.36	7978.88	7073.09	7681.64	7541.14	8409.38	7363.48	7667.1	7870.13	0.0582988	0.441593	0.977754	Unchanged	0.0377072	0.590414	1	Unchanged
ENSG00000052850	ALX4	10.1743	2.97954	2.93354	3.9693	2.00526	8.04786	1.95866	3.07817	4.02638	1.9752	3.00395	6.01015	1.96582	10.0127	3.02064	2.96073	4.89074	3.06803	7.06897	1.02208	6.90832	4.02137	5.0183	4.00388	4.12011	-0.315608	0.468697	0.983093	Unchanged	0.0423194	0.91905	1	Unchanged
ENSG00000053108	FSTL4	79.6621	130.298	70.7074	55.6027	18.0375	85.5775	27.5494	47.0564	41.2683	46.5711	27.0331	82.1492	35.535	54.0887	48.29	43.4924	17.5326	27.5743	36.4338	163.742	45.2869	43.2276	73.3142	45.1564	53.1975	-0.697607	0.0801578	0.598016	Unchanged	0.235923	0.527795	1	Unchanged
ENSG00000053254	FOXN3	7955.68	6298.99	7430.65	7629.61	6791.18	7990.38	7656.81	8893.07	8732.15	8348.03	7634.8	7370.04	7867.79	9082.12	8763.09	10134.1	8725.96	11065.8	7112.55	7523.84	8939.48	9790.51	7349.42	8198.1	9006.91	0.157658	0.162441	0.747152	Unchanged	0.135744	0.192594	1	Unchanged
ENSG00000053328	METTL24	21.4722	21.8728	30.4471	23.8278	39.0677	38.2522	43.3544	53.1291	36.2294	19.804	25.0298	38.071	16.764	19.0342	51.2881	41.5407	31.272	24.4922	18.2269	43.477	22.6325	13.0781	29.1566	31.427	30.7509	0.107413	0.721895	1	Unchanged	-0.0308819	0.911606	1	Unchanged
ENSG00000053371	AKR7A2	2293.04	2374.8	2063.4	2261.18	2514.51	2217.09	2200.04	2208.69	2101.51	2120.45	1929.22	2280.34	2402.41	1977.29	2063.26	2132.6	1885.12	2203.77	1750.07	2160.65	2399.83	1978.21	2287.34	2152.5	2071.69	-0.0876366	0.35455	0.902682	Unchanged	-0.0552007	0.529667	1	Unchanged
ENSG00000053372	MRTO4	1408.52	1453.92	1294.41	1403.18	1806.24	1286.76	1482.12	1344.25	1678.79	1497.2	1274.47	1513.88	1280.68	1429.38	1477.78	1645.19	1470.78	1410.38	1440.52	1403.01	1301.82	1519.84	1442.17	1437.6	1458.66	-0.00457257	0.964875	1	Unchanged	0.0209926	0.827136	1	Unchanged
ENSG00000053438	NNAT	172.611	179.008	156.151	189.678	118.215	157.071	155.59	181.069	160.032	168.445	188.216	154.295	157.982	209.347	178.058	168.075	181.775	133.617	208.377	178.03	142.773	191.988	162.122	171.872	172.837	0.0840694	0.543336	1	Unchanged	0.00815027	0.949037	1	Unchanged
ENSG00000053501	USE1	1540.27	1581.21	1519.32	1511.42	1583.84	1413.62	1590.46	1544.75	1745.21	1297.04	1399.61	1376.62	1278.7	1302.17	1435.53	1386.14	1417.03	1209.49	1483	1328.15	1276.22	1248.44	1524.95	1441.82	1348	-0.0808908	0.406599	0.957515	Unchanged	-0.0970229	0.283607	1	Unchanged
ENSG00000053524	MCF2L2	198.157	272.495	152.203	134.05	254.454	221.505	250.151	144.284	210.354	251.687	224.258	216.412	226.122	202.338	210.251	319.375	177.839	269.202	139.621	252.876	187.089	183.953	205.477	215.701	217.526	0.0701955	0.718646	1	Unchanged	0.0120126	0.946789	1	Unchanged
ENSG00000053702	NRIP2	616.931	701.106	587.293	657.401	597.072	651.434	575.109	872.6	755.857	772.88	662.764	607.158	583.557	654.089	591.518	772.182	675.299	591.486	445.119	615.017	557.355	634.272	635.206	685.502	610.281	0.109836	0.397299	0.957515	Unchanged	-0.167505	0.162778	1	Unchanged
ENSG00000053747	LAMA3	18.3781	11.9287	21.6247	18.871	17.0304	10.0769	21.7418	6.14721	9.05518	3.95476	3.00478	4.00943	6.9097	3.00691	3.02501	3.94337	13.7254	8.15624	5.06661	14.1378	2.93586	9.04471	16.3183	7.22872	7.50438	-1.1605	0.00285995	0.188677	downRegulation	0.0523955	0.892968	1	Unchanged
ENSG00000053770	AP5M1	4370.57	3977.89	4105.22	4295.94	4308.73	4484.52	4524.17	3896.69	4558.31	4453.93	4621.32	4625.81	4425.63	4858.09	4802.55	4814.92	4595.08	5077.56	4721.12	4399.19	4653.88	4831.93	4257.14	4495.49	4737.03	0.0786112	0.314931	0.846903	Unchanged	0.0754851	0.296376	1	Unchanged
ENSG00000053900	ANAPC4	4955.83	5277.67	4946.89	4034.76	4606.26	4844.98	4108.57	5519.15	4784.77	4840.37	5050.82	5339.17	4744.57	4276.12	4501.76	5367.6	5325.1	4957.23	4794.97	5928.62	4467.76	4226.81	4777.73	4832.94	4946.23	0.0165669	0.877171	1	Unchanged	0.0334382	0.736066	1	Unchanged
ENSG00000053918	KCNQ1	2925.28	2028.72	2051.61	2870.91	3036.45	2819.19	2117.31	3004.57	2589.65	1629.96	2571.96	2010.83	2558.42	3047.07	2816.74	2828.65	2397.22	1320.68	2383.32	1654.9	2494.35	2963.28	2622.02	2441.22	2357.39	-0.103074	0.579538	1	Unchanged	-0.0503864	0.770271	1	Unchanged
ENSG00000054116	TRAPPC3	3743.43	3516.45	3825.32	3518.38	4138.42	3384.04	3602.4	3048.6	3441.13	3244.09	3372.89	3429.53	3493.51	3338.56	3515.9	3337.81	3192.7	3271.51	3918.92	3426.09	3527.34	3316.11	3687.67	3371.34	3438.3	-0.129372	0.123094	0.717819	Unchanged	0.0283494	0.715798	1	Unchanged
ENSG00000054118	THRAP3	12870.7	12047	14351.6	13278.1	13684.5	14086.9	15008.3	12504.3	14582.8	12567.1	13804.9	14014.7	13578.1	15838.4	14483.1	14497.1	13429.5	16697.1	14193.7	14008.8	13470.3	16104.1	13386.5	13987.3	14610.5	0.0633445	0.487481	1	Unchanged	0.0628751	0.456118	1	Unchanged
ENSG00000054148	PHPT1	1200.15	1272.93	1189.33	1102.28	1337.4	1108.55	1191.61	1201.02	873.626	1312.9	1135.31	1256.39	1468.32	933.556	997.935	978.795	978.223	1302.26	1082.41	1225.98	1285.1	990.111	1201.77	1171.59	1105.1	-0.0366622	0.773432	1	Unchanged	-0.0843344	0.475017	1	Unchanged
ENSG00000054219	LY75	2254.24	2474.25	1995.63	2487.59	2841.09	2356.04	2151.78	2346.81	2501.08	2438.52	2581.97	2550.86	2393.51	2664.44	2218.19	2207.74	2344.44	2664.72	2639.25	2496.48	2519.95	2827.58	2401.47	2453.62	2489.79	0.0309917	0.756292	1	Unchanged	0.0211017	0.819326	1	Unchanged
ENSG00000054267	ARID4B	7880.11	7990.59	8476.59	8639.55	8329.94	9024.42	8558.89	8566.74	10036.5	8544.22	9353.78	8795.76	8716.97	9987.63	9168.5	9708.93	9223.38	11157.6	8944.54	9746.19	8977.88	10426.8	8390.2	9070.06	9669.22	0.112402	0.196142	0.747152	Unchanged	0.0922816	0.250643	1	Unchanged
ENSG00000054277	OPN3	353.378	261.544	213.094	239.319	363.65	279.906	314.169	291.544	186.206	203.117	242.28	224.429	284.385	296.492	274.629	278.817	197.382	214.172	255.933	186.138	258.99	309.591	285.149	255.328	246.956	-0.159107	0.337429	0.878089	Unchanged	-0.0480797	0.755452	1	Unchanged
ENSG00000054282	SDCCAG8	1529.02	1135.68	1086.2	1367.43	1453.61	1284.75	1322.59	1476.2	1343.64	1069.13	1309.51	1191.27	1329.07	1412.35	1459.67	1430.64	1353.51	985.147	1181.55	1099.55	1299.86	1375.09	1309.45	1306.72	1273.13	-0.00298228	0.980267	1	Unchanged	-0.0375012	0.736979	1	Unchanged
ENSG00000054356	PTPRN	145.062	263.548	214.116	102.27	47.09	316.124	114.229	105.391	73.4852	140.707	296.333	113.217	79.9591	84.1428	137.816	52.3716	26.3166	89.7696	357.978	131.498	124.076	74.3937	181.368	125.933	124.277	-0.525823	0.233018	0.804048	Unchanged	-0.0189673	0.963228	1	Unchanged
ENSG00000054392	HHAT	252.308	267.509	279.891	279.043	421.753	360.448	376.2	412.253	362.329	299.234	411.473	309.591	356.461	232.39	329.96	461.746	287.302	243.755	345.961	358.078	271.776	225.169	310.159	344.991	315.469	0.153478	0.38606	0.94469	Unchanged	-0.128954	0.430217	1	Unchanged
ENSG00000054523	KIF1B	2611.71	2122.2	2135.1	2342.61	2426.35	2664.13	2455.1	2355	2116.62	2603.99	2857.29	2750.24	2799.35	3022.03	2939.47	2743.61	2514.48	2990.03	2620.04	2427.7	3107.85	2978.36	2383.68	2619.95	2790.19	0.136377	0.202716	0.755253	Unchanged	0.0908095	0.358068	1	Unchanged
ENSG00000054598	FOXC1	34.7093	23.8637	43.2516	20.8468	14.0284	32.2159	40.4415	22.4938	19.1235	15.8479	9.0123	7.01698	19.7489	19.0318	19.1136	18.7845	21.5102	10.2268	17.2011	15.1811	20.6842	26.1277	28.1526	19.0896	18.6036	-0.557191	0.0624813	0.558215	Unchanged	-0.0368274	0.897896	1	Unchanged
ENSG00000054611	TBC1D22A	4935.39	3891.37	3885.22	4308.85	4239.61	4389.88	4422.74	4706.88	4114.46	3997.14	4036.65	4169.95	4471.06	4114.85	4048.06	4163.37	3843.56	4416.73	3883.52	3817.56	4388.99	4319.28	4275.05	4254.22	4110.13	-0.00702958	0.935654	1	Unchanged	-0.0497033	0.537652	1	Unchanged
ENSG00000054654	SYNE2	17827.5	24523.7	23169.9	22275.1	18453.1	25129	27277	21324.8	24798.5	34418.7	31060.8	29977.1	28224.5	25995.3	23510.8	26159.7	22882.5	42566.2	23605.6	31310.2	23863.2	26154.9	21896.4	27884.6	27506.6	0.348771	0.0231235	0.408156	upRegulation	-0.0196901	0.889075	1	Unchanged
ENSG00000054690	PLEKHH1	48.0394	61.653	89.3908	52.6226	68.1229	115.768	35.4243	58.3199	84.5327	47.5514	45.0534	68.1291	65.172	91.148	43.2654	53.3813	94.8525	56.0988	37.4494	39.4688	72.8824	97.4886	72.5994	61.9163	61.8609	-0.229395	0.385374	0.943763	Unchanged	-0.000917754	0.997036	1	Unchanged
ENSG00000054793	ATP9A	1445.28	3061.03	895.65	1396.23	525.949	1187.09	766.15	1248.06	811.225	664.852	1343.55	1729.29	1248.11	834.391	893.317	853.223	686.968	577.252	1163.34	2183.85	1912.43	835.317	1418.54	1080.7	1138.21	-0.392392	0.244726	0.824337	Unchanged	0.07479	0.811704	1	Unchanged
ENSG00000054965	FAM168A	9518.38	6164.73	5545.96	6094.35	6607.85	7667.18	5509.94	7439.35	5942.21	5493.34	6235.18	6641.65	7159.82	6381.62	6592.18	5893.57	6522.25	5920.94	5131.84	4663.21	6818.36	6769.92	6933.08	6350.39	6039.03	-0.126639	0.34606	0.890052	Unchanged	-0.072516	0.560882	1	Unchanged
ENSG00000054967	RELT	6279.51	3933.14	3368.62	3373.39	4306.73	4663.74	3210.43	5919.1	2781.9	3023.12	3621.17	4014.65	4082.01	4379.29	4206	2852.36	3356.88	3082.86	3712.56	3083.18	3876.93	3987.57	4320.85	3878.96	3519.79	-0.155639	0.373945	0.928716	Unchanged	-0.140166	0.388428	1	Unchanged
ENSG00000054983	GALC	3354.28	3542.31	3403.99	3562.08	3643.54	3149.44	3666.41	3427.12	3258.96	3654.31	3615.17	4070.76	3808.49	4498.49	4075.22	3677.92	3880.7	5003.09	2874.98	4455.83	3976.38	4170.52	3442.61	3749.96	4014.33	0.12337	0.287056	0.827935	Unchanged	0.0982672	0.358491	1	Unchanged
ENSG00000055044	NOP58	3814.94	4192.7	4094.41	4307.86	4735.49	4533.86	4812.71	4952.42	5767.08	4823.53	4903.65	4443.47	4301.21	4783.96	4742.19	5614.77	5030.94	4984.76	4526.9	5002.06	4017.73	5112.37	4279.88	4848.5	4878.97	0.179956	0.0684907	0.558215	Unchanged	0.00904198	0.920951	1	Unchanged
ENSG00000055070	SZRD1	8453.11	7927.93	8069.99	8171.82	8985.12	8861.31	8864.18	8105.36	8124.24	8406.49	8075.3	8029.3	8709.08	8816.68	8312.41	8872.5	7607.96	9909.34	7899.56	7692.77	8954.25	8978.32	8411.55	8391.33	8528.39	-0.00346383	0.967797	1	Unchanged	0.0233653	0.768656	1	Unchanged
ENSG00000055118	KCNH2	378.918	317.236	310.343	332.673	314.565	245.68	287.543	478.736	504.23	351.754	489.562	224.431	352.506	265.444	256.529	335.173	421.251	176.465	354.048	248.849	264.886	311.607	316.569	369.276	296.101	0.222056	0.275431	0.827935	Unchanged	-0.31833	0.0905035	1	Unchanged
ENSG00000055130	CUL1	5872.03	5281.64	5764	5525.34	6268.24	6175.03	6000.38	5541.69	6108.28	6036.34	6152.09	5584.64	6014.39	8434.04	6049.97	6733.96	6041.41	6775.52	6342.71	5772.87	6161.52	9017.51	5814.38	6233.98	6611.93	0.10053	0.406142	0.957515	Unchanged	0.084913	0.447668	1	Unchanged
ENSG00000055147	FAM114A2	1428.95	1469.83	1453.52	1482.62	1540.76	1587.81	1597.35	1360.63	1463.41	1415.94	1525.76	1619.08	1507.79	1608.68	1562.29	1539.39	1563.62	1836.63	1301.94	1615.43	1443.62	1571.11	1493.91	1512.33	1554.25	0.0176959	0.846332	1	Unchanged	0.0393981	0.640935	1	Unchanged
ENSG00000055163	CYFIP2	22044.9	22601.4	26170.3	26204.6	22954.2	24170.5	26387.7	24439.9	29188.7	30895.2	26733.8	23754.3	25667.1	28333.2	27351.6	31608.4	26577.6	36254.7	23031	25472.6	27196.6	30032.9	24024.3	26925	28440.7	0.164447	0.136825	0.717819	Unchanged	0.0790096	0.438716	1	Unchanged
ENSG00000055208	TAB2	9336.63	9341.08	8883.17	10887.8	10609	11759	9330.96	11612.2	11644.9	10246.5	12117	8705.59	9341.02	13215	10583.9	13953.4	10062.8	9964.43	11780	10578.7	10156.6	13391.1	10136.1	10776.6	11308.9	0.0883983	0.483563	0.998889	Unchanged	0.0695502	0.550967	1	Unchanged
ENSG00000055211	GINM1	1576	1302.76	1260.04	1297.92	1372.46	1332.07	1222.13	1456.77	1433.21	1226.68	1335.54	1372.62	1348.82	1530.55	1401.33	1492.93	1383.8	1186.04	1306.99	1148.11	1433.79	1518.83	1356.87	1365.79	1358.98	0.00946284	0.924463	1	Unchanged	-0.00713302	0.938457	1	Unchanged
ENSG00000055332	EIF2AK2	4793.44	3927.17	5315.19	4475.68	4629.31	6260.6	4565.51	4317.17	4464.72	4533.19	5634.49	5939.32	4881.81	17156.5	5489.64	5876.76	5102.24	5809.8	6581.46	4820.01	5011.32	20834.4	4900.23	6436.59	7440.71	0.393439	0.252146	0.827935	Unchanged	0.209139	0.507642	1	Unchanged
ENSG00000055483	USP36	5945.59	5825.62	7077.09	7388.3	6798.2	8188.73	8304.82	7931.44	9204.18	8137.97	7217.32	7007.35	8038.62	7326.2	8487.45	7742.43	8448.43	7595.44	6785.8	6920.96	7560.84	7591.16	6870.59	7895.99	7641.56	0.20068	0.0554367	0.558215	Unchanged	-0.0472465	0.624864	1	Unchanged
ENSG00000055609	KMT2C	12772.6	11000.9	12150.7	12846.1	11127	14008.3	12456.7	12227.1	13457.5	11874.5	14078.2	14026.7	13087.3	16039.7	15313	13372	13806.7	15069.5	13200.3	12632.1	12713	16304.1	12317.6	13406	14051.4	0.122157	0.232859	0.803835	Unchanged	0.0678306	0.473282	1	Unchanged
ENSG00000055732	MCOLN3	70.5179	130.278	52.9898	122.146	239.42	97.6712	68.8988	129.939	82.5443	97.0892	361.407	83.1624	72.0521	288.471	87.5325	257.101	59.5515	42.8904	364.083	72.8587	67.9086	274.393	118.837	147.945	153.29	0.315817	0.515413	1	Unchanged	0.0511676	0.90873	1	Unchanged
ENSG00000055917	PUM2	13407.9	12617.9	14448.8	14351.6	13879.9	14853.1	15499.8	13811.8	16774.9	14297.2	14509.7	14489.6	14508.2	16263.1	15494.1	16162.1	15098.7	17040.8	14237.2	15460.4	15199.5	16590.6	13926.5	15019.3	15660.4	0.108978	0.189752	0.747152	Unchanged	0.0603049	0.432229	1	Unchanged
ENSG00000055950	MRPL43	2083.66	2216.68	2273.59	2089.38	2360.23	1977.46	2323.15	2093.09	2313.88	2088.74	2070.39	2131.06	2137.77	1907.18	1966.69	2052.52	2016.09	2152.78	2094	2151.54	1890.7	1949.06	2166.83	2133.16	2034.17	-0.0226072	0.785403	1	Unchanged	-0.0685741	0.372856	1	Unchanged
ENSG00000055955	ITIH4	85.8075	86.5168	72.6563	101.294	118.21	94.6442	77.7782	106.397	98.6374	133.777	112.129	99.1899	147.149	86.1451	107.64	72.156	115.322	99.949	151.716	62.7382	132.957	123.635	93.188	107.65	108.264	0.208019	0.289449	0.827935	Unchanged	0.00816874	0.96383	1	Unchanged
ENSG00000055957	ITIH1	82.6991	66.6314	55.9717	81.4406	50.0915	31.2268	72.8772	80.8025	68.4411	33.6692	93.1054	52.1016	74.0595	82.1354	89.5218	53.379	73.306	28.6005	106.182	42.503	62.0339	66.3423	61.3435	69.649	65.2336	0.182793	0.494054	1	Unchanged	-0.0941495	0.702195	1	Unchanged
ENSG00000056050	HPF1	936.627	952.705	835.763	936.446	1132.03	881	1019.27	885.944	1001.44	936.365	1067.23	921.757	941.012	967.611	927.516	975.834	968.46	1108.51	1058.13	1071.22	895.12	983.073	945.762	967.578	998.482	0.0329464	0.730709	1	Unchanged	0.0452675	0.608989	1	Unchanged
ENSG00000056097	ZFR	7781.02	6236.33	6605.67	6994.06	7428.33	7564.49	7888.25	7787.2	7716.62	6666.53	7431.56	7237.79	7787.81	8672.44	8029.73	8549.2	7525.88	8846.72	6829.3	7611.84	8365.38	8800.4	7101.65	7648.52	8069.8	0.107034	0.261092	0.827935	Unchanged	0.0773525	0.379357	1	Unchanged
ENSG00000056277	ZNF280C	298.25	273.477	276.947	319.765	298.536	318.164	304.297	314.071	284.836	385.455	311.359	349.666	351.528	280.468	364.162	395.487	347.91	321.239	251.902	292.342	324.963	322.666	297.523	322.71	327.584	0.117314	0.32656	0.862531	Unchanged	0.0216966	0.843829	1	Unchanged
ENSG00000056558	TRAF1	6191.76	9163.07	8869.44	7983.14	9497.04	8778.75	9543.7	7954.99	9994.26	10596.3	9422.86	9018.18	8967.78	6828.37	8256.08	11683.4	8489.46	9856.31	8827.19	10113.4	7505.68	6667.41	8413.87	9040.81	8924.86	0.103679	0.458324	0.977754	Unchanged	-0.0186254	0.885367	1	Unchanged
ENSG00000056586	RC3H2	5537.02	6010.59	5665.79	5893.76	5829.46	6565.69	5849.71	5125.33	5533.58	5853.04	5998.91	6226.86	6178.31	6173.28	5700.89	5104.59	5605.56	6804.06	6303.26	5992.36	6122.14	6173.85	5917.05	5867.38	5975.84	-0.0121541	0.891419	1	Unchanged	0.026404	0.748772	1	Unchanged
ENSG00000056736	IL17RB	243.121	267.508	295.606	222.432	363.651	538.641	258.011	211.793	308.983	297.262	237.274	314.598	326.848	265.442	278.658	314.408	269.716	326.321	255.941	293.346	314.139	227.178	321.827	277.527	284.963	-0.213465	0.224256	0.787776	Unchanged	0.0380784	0.815769	1	Unchanged
ENSG00000056972	TRAF3IP2	902.931	858.225	1007.64	1130.1	1032.85	1108.54	1302.91	1039.39	1505.67	1066.17	926.068	912.741	899.531	999.665	976.807	1207.2	1026.13	780.166	875.039	937.701	903.985	1148.92	1006.72	1081.52	981.994	0.103378	0.46063	0.977754	Unchanged	-0.139218	0.282501	1	Unchanged
ENSG00000057019	DCBLD2	221.637	180.99	239.649	222.446	209.376	156.071	166.422	215.837	274.75	107.986	211.243	201.383	173.782	122.206	174.035	141.371	238.495	109.155	298.376	181.064	131.936	120.63	205.028	184.201	174.383	-0.154542	0.498676	1	Unchanged	-0.078867	0.710515	1	Unchanged
ENSG00000057252	SOAT1	4865.96	4366.73	4857.51	5628.62	6005.77	5251.75	5055.96	4582.1	4543.22	4281.52	5544.39	5416.32	5496.99	5811.67	5324.65	5220.28	4714.29	4872.59	5509.15	5165.94	5666.2	5728.55	5162.72	5091.52	5275.21	-0.02003	0.848036	1	Unchanged	0.0511252	0.597402	1	Unchanged
ENSG00000057294	PKP2	158.313	260.574	74.5985	192.662	79.146	138.949	109.295	201.485	116.757	87.1789	147.169	114.22	110.577	250.41	134.8	165.127	102.589	63.2732	142.63	122.4	136.883	158.813	150.707	142.136	128.314	-0.0844374	0.763927	1	Unchanged	-0.147362	0.57269	1	Unchanged
ENSG00000057468	MSH4	26.5336	19.8887	10.7755	22.8429	20.0361	21.1434	42.365	49.0553	27.1794	27.7383	27.032	32.0613	38.5184	15.0283	40.2316	29.6586	32.2533	29.5779	37.419	33.3772	17.7009	23.1244	20.2034	32.3722	30.4179	0.677651	0.00678877	0.268204	upRegulation	-0.0897195	0.68438	1	Unchanged
ENSG00000057593	F7	14.3222	17.8978	18.6535	33.7808	23.0406	14.1034	45.3541	8.23251	29.1832	58.5156	6.00952	5.01394	26.6641	15.0273	52.2962	8.87071	38.1257	103.816	4.07569	12.1642	37.4272	8.05426	20.2997	24.25	33.1037	0.254683	0.656791	1	Unchanged	0.448219	0.393348	1	Unchanged
ENSG00000057608	GDI2	30948.4	21835.6	20244.2	22505.5	28501.1	24946.8	22780.4	24653.7	21531.4	18822.5	23136.7	24025.8	23467.1	21479.8	22382	22496.6	21403	21725.7	24512	21152.3	24966.1	22532.2	24830.3	22487.2	22646.3	-0.142995	0.186223	0.747152	Unchanged	0.0101731	0.919273	1	Unchanged
ENSG00000057657	PRDM1	2758.83	3945.07	4544.24	2865.94	4901.79	4193.54	4899.38	3354.51	4244.3	4954.32	4721.44	6013.46	6209.93	4721.86	4532.95	4518.3	4523.72	9477.9	3782.38	7843.45	5952.76	4623.86	3868.24	4889.9	5656.92	0.338119	0.104895	0.676785	Unchanged	0.210198	0.273106	1	Unchanged
ENSG00000057663	ATG5	2117.37	2081.43	2234.3	2166.84	2485.46	2015.72	2320.19	2121.74	2151.84	2267.1	2210.55	2353.48	2169.37	2121.53	2223.22	2300.68	2116.73	2838.07	2299.36	2481.3	2218.62	2196.33	2183.52	2214.47	2334.29	0.0203102	0.822469	1	Unchanged	0.0759657	0.364309	1	Unchanged
ENSG00000057704	TMCC3	1088.79	724.964	1117.66	758.684	910.634	921.271	910.928	1088.49	902.81	1230.66	851.983	1252.38	1110.85	1007.68	1032.14	1096.45	1058.36	2138.43	705.108	1416.15	1326.45	1007.2	920.335	1044.47	1222.53	0.18253	0.34354	0.887053	Unchanged	0.227055	0.20139	1	Unchanged
ENSG00000057757	PITHD1	3208.22	3390.16	3567.03	3351.55	3520.31	3081.98	3319.76	2926.86	3483.4	3263.91	3179.66	3283.26	3300.96	2814.69	3109.49	3199.4	3305.1	3449.96	3325.12	3383.6	3449.55	3118.09	3353.21	3196.56	3292.54	-0.069022	0.396345	0.956758	Unchanged	0.0426629	0.571689	1	Unchanged
ENSG00000057935	MTA3	1132.75	1204.3	1560.59	1634.57	1153.07	1345.16	1505.76	1394.37	1985.75	1380.27	1163.34	1261.4	1225.38	1415.36	1530.09	1561.15	1682.87	1335.94	1110.75	1305.9	1191.52	1546.98	1338.41	1416.46	1408.15	0.0817201	0.565098	1	Unchanged	-0.00845509	0.948654	1	Unchanged
ENSG00000058056	USP13	487.213	398.777	428.185	495.532	602.078	597.057	565.273	627.098	766.919	519.208	461.533	549.047	488.765	564.941	533.171	641.669	592.228	471.161	475.459	585.678	515.013	565.919	501.474	567.848	547.537	0.179292	0.188549	0.747152	Unchanged	-0.0524165	0.676624	1	Unchanged
ENSG00000058063	ATP11B	9083.32	8294.89	9850.57	10069.5	9267.63	10503.5	11133.2	10162.7	11288.6	10272.3	11687.5	10645.3	10581.2	12263.4	11372.6	11851.4	10788	13824.3	9467.54	10290.4	10686.4	11844.1	9511.57	11004.3	11265.6	0.210303	0.035128	0.483869	Unchanged	0.0338581	0.712957	1	Unchanged
ENSG00000058091	CDK14	969.277	917.904	710.058	520.347	634.139	788.365	664.725	1152.88	888.711	582.615	1125.29	734.4	581.574	673.122	647.857	1136.03	789.623	449.774	1175.45	796.083	678.473	763.943	756.682	800.416	804.654	0.0810361	0.709985	1	Unchanged	0.00766186	0.969656	1	Unchanged
ENSG00000058262	SEC61A1	14856.3	12734.2	14395.8	13623.7	16485.6	15153.1	16042.4	13683.9	13939.6	16546.4	15942.4	16332.1	16010.1	15107.2	15858.3	16298.5	13840	17879	15276.1	14825.1	14950.3	14330.9	14541.4	15450.5	15407.3	0.0874897	0.348024	0.892746	Unchanged	-0.00404823	0.962533	1	Unchanged
ENSG00000058272	PPP1R12A	9499.02	9084.51	9268.17	8975.2	9868.7	9506.71	9878.52	9637.84	9749.69	9824.42	9778.26	10525.1	10261.3	10690.8	9614.15	10126.2	9524.37	12416	9983.45	11203.8	11258.5	10259.9	9367.05	10043.2	10548.3	0.10056	0.231189	0.800122	Unchanged	0.0707781	0.361763	1	Unchanged
ENSG00000058335	RASGRF1	57.1678	42.7618	53.0516	29.7824	39.0709	35.2455	47.2723	77.6718	74.4594	39.6291	42.0489	15.0333	29.6041	35.0601	31.1899	54.3999	55.752	23.4854	38.4403	28.3353	35.446	32.1694	42.8467	45.0974	37.4023	0.0734386	0.794636	1	Unchanged	-0.268419	0.306671	1	Unchanged
ENSG00000058404	CAMK2B	8.17848	9.94545	13.7718	10.9264	6.01234	6.04698	17.7703	5.13583	3.02789	7.92506	7.00859	6.01279	15.8269	4.00857	3.02513	7.90947	5.85043	14.237	3.04868	5.06661	7.87773	14.0624	9.14691	8.33949	7.63468	-0.130769	0.733594	1	Unchanged	-0.126934	0.726881	1	Unchanged
ENSG00000058453	CROCC	7212.11	7610.7	7426.72	7533.29	5841.48	7292.64	6560.72	9010.7	6989.95	7243.22	8005.22	8343.9	8379.28	6940.56	8013.63	8740.02	6656.11	7274.21	7869.21	8914.69	7629.77	6623.17	7152.82	7684.19	7715.1	0.103372	0.348655	0.893775	Unchanged	0.00579426	0.954664	1	Unchanged
ENSG00000058600	POLR3E	4136.67	4264.3	3978.52	4564.07	3969.12	4356.65	4410.91	4944.24	5540.62	5092.05	4928.68	4614.79	4273.56	4957.25	4478.62	5177.77	5163.86	4365.75	4397.41	4513.49	3845.4	4788.7	4211.56	4845.26	4591.38	0.202208	0.0337204	0.479786	Unchanged	-0.0776291	0.376698	1	Unchanged
ENSG00000058668	ATP2B4	15966.5	16516.2	17967.7	15417.1	18156.6	19915.5	21617.3	16174.9	17723	25146.2	20248.3	21621.2	23119.5	19127.8	21961.5	24187.3	18268.9	35386.8	15467.3	24324.5	24051.3	18417	17323.3	20597.3	22758.1	0.249742	0.114754	0.70017	Unchanged	0.143921	0.324018	1	Unchanged
ENSG00000058673	ZC3H11A	44.902	30.8282	25.5213	30.7839	18.0352	35.2365	29.5291	54.1777	33.2174	28.7254	47.0531	39.0744	36.5317	35.059	34.2048	42.522	33.2186	27.5539	48.5393	41.4661	33.4761	24.1314	30.8845	37.921	35.639	0.295205	0.172818	0.747152	Unchanged	-0.0885656	0.652959	1	Unchanged
ENSG00000058729	RIOK2	1492.27	1449.94	1439.76	1746.78	1662.98	1621.03	1654.46	1315.62	1769.37	1346.58	1711.97	1620.09	1660.85	1714.85	1607.56	1766.79	1682.84	1718.36	1716.68	1610.38	1742.99	1750.03	1568.8	1599.22	1699.45	0.0277357	0.772336	1	Unchanged	0.0876786	0.322633	1	Unchanged
ENSG00000058799	YIPF1	1860.98	1619	1681.37	1548.16	2019.62	1651.24	1842.56	1654.22	1504.68	1618.08	1730.99	1904.63	1743.79	1828.04	1694.07	1605.63	1518.65	1924.34	1829.98	1916.86	1704.58	1819.39	1730.06	1728.38	1751.69	-0.00136987	0.988843	1	Unchanged	0.0192674	0.831756	1	Unchanged
ENSG00000058804	NDC1	1509.63	1414.14	1394.59	1620.66	1602.88	1657.28	1535.3	1474.18	1846.87	1774.64	1568.81	1707.25	1564.07	1729.88	1537.14	1828.09	1807.94	1813.19	1465.81	1805.6	1701.63	1765.11	1533.2	1650.13	1715.56	0.106049	0.262345	0.827935	Unchanged	0.0561135	0.520551	1	Unchanged
ENSG00000058866	DGKG	1087.76	1076.03	683.53	665.336	653.174	896.097	705.112	902.273	500.227	528.117	692.799	759.447	917.333	894.487	1034.14	616.928	574.596	604.764	829.507	773.83	1034	882.55	843.654	737.474	793.79	-0.194007	0.309068	0.840053	Unchanged	0.10615	0.549039	1	Unchanged
ENSG00000059122	FLYWCH1	7106.91	4166.83	12999.3	4096.32	6986.53	10470.3	10114.9	4558.61	8834.81	4965.2	6310.27	11452.8	8771.29	11172.6	11224.7	10437.6	8635.07	4870.59	5681.15	11853.2	7583.48	10848	7637.69	8272.56	8891.72	0.115196	0.681133	1	Unchanged	0.104127	0.687702	1	Unchanged
ENSG00000059145	UNKL	2681.17	2694.03	2709.65	2525.33	1928.46	2470.82	2387.14	3220.43	3036.52	2864.59	2730.15	2565.89	2653.2	2539.23	2564.24	2694.18	3016.83	2475.05	2540.12	2395.33	2245.2	2534.07	2501.58	2749.64	2558.13	0.136377	0.205575	0.759716	Unchanged	-0.104118	0.295399	1	Unchanged
ENSG00000059377	TBXAS1	10860.5	6726.61	5704.07	7408.16	10550.9	7813.18	6943.82	7593.84	4848.18	5161.4	8147.38	6258.93	7703.89	8083.46	8427.08	5659.25	6250.55	5398.82	7691.16	5290.37	8446.14	7400.18	8177.24	6842.61	6820.44	-0.257058	0.144586	0.735087	Unchanged	-0.00467976	0.977198	1	Unchanged
ENSG00000059378	PARP12	8489.88	9376.89	9615.85	8533.29	7538.52	9474.49	7479.54	8465.47	8090.02	7415.62	8904.26	8667.51	8425.68	14035.4	7704.8	8490.86	8436.68	7758.62	10347.6	8727.57	7672.1	16303.1	8838.15	8935.43	9430.17	0.0157905	0.929139	1	Unchanged	0.0777443	0.636195	1	Unchanged
ENSG00000059573	ALDH18A1	2087.76	2235.57	2466.08	2377.36	2633.72	2694.34	3099.17	2557.55	3083.83	3099.43	2683.09	2490.75	2499.16	2555.25	2561.23	3188.53	2605.37	3379.58	2065.7	2987.07	2544.56	2663.74	2415.81	2758.53	2749.47	0.191386	0.109622	0.687764	Unchanged	-0.00475783	0.965597	1	Unchanged
ENSG00000059588	TARBP1	5160.12	4995.23	4643.4	5513.42	4968.91	6308.93	4884.59	5698.2	6318.62	6439.63	5440.27	4815.18	5129.66	5855.75	5519.81	6070.56	6914.16	5155.07	4178.92	4336.48	4816.36	5942.66	5265	5572.74	5366.75	0.0819511	0.521046	1	Unchanged	-0.054321	0.645441	1	Unchanged
ENSG00000059691	GATB	987.686	801.541	806.3	938.434	1102.98	832.671	855.79	843.991	899.784	807.551	805.929	880.678	807.708	882.469	822.893	925.417	880.513	855.61	847.72	869.924	800.588	864.46	911.602	847.988	858.391	-0.104295	0.271984	0.827935	Unchanged	0.0176144	0.841598	1	Unchanged
ENSG00000059728	MXD1	3288.91	3232.04	3605.34	2890.77	3287.9	2745.69	2971.13	4408.14	2670.18	2715.95	4066.68	3279.25	3215.05	3845.4	4317.66	3618.6	3420.4	3919.07	4747.41	3122.64	3303.79	4042.86	3175.11	3396.47	3811.55	0.0972093	0.479042	0.993933	Unchanged	0.166342	0.189963	1	Unchanged
ENSG00000059758	CDK17	3438.05	3627.83	4387.1	4132.09	3819.85	4035.47	4123.35	3771.88	4550.26	4791.82	4109.73	4488.55	4289.37	4974.28	4131.56	4096.13	4740.69	6265.59	4064.6	4591.38	4639.11	4940.49	3906.73	4387.41	4683.69	0.167393	0.14176	0.727941	Unchanged	0.0942631	0.369865	1	Unchanged
ENSG00000059769	DNAJC25	418.783	406.736	482.222	438.927	470.844	466.172	439.218	333.535	433.791	514.265	501.577	459.876	490.755	420.701	469.793	479.514	421.184	517.029	502.761	525.995	504.191	387.002	447.281	449.215	475.934	0.00631787	0.956354	1	Unchanged	0.0831356	0.43593	1	Unchanged
ENSG00000059804	SLC2A3	5437.97	11724.8	8758.46	9268.15	6792.19	7904.81	7519.92	7507.93	8314.46	7824.85	11376.1	8836.84	7558.72	7279.12	7975.41	7409.23	8091.71	9791.04	11828.6	8628.44	8323.03	6675.45	8314.4	8277.24	8590.36	-0.00646894	0.968799	1	Unchanged	0.0535647	0.726499	1	Unchanged
ENSG00000059915	PSD	453.505	416.681	596.169	539.233	389.701	357.441	493.392	364.217	570.66	463.726	472.544	365.699	383.11	448.747	431.563	406.352	392.857	267.219	504.77	371.239	304.266	469.417	458.788	445.262	393.46	-0.0432159	0.790069	1	Unchanged	-0.17841	0.236603	1	Unchanged
ENSG00000060069	CTDP1	4716.82	3883.41	4309.5	4311.83	4887.77	4228.78	4825.52	4600.5	4666	4520.32	4427.1	4272.14	4296.28	4897.15	5138.54	4967.18	4289.19	4836.89	4289.18	4108.88	4669.64	5121.42	4389.68	4563.13	4677.61	0.0559133	0.53536	1	Unchanged	0.035748	0.668244	1	Unchanged
ENSG00000060138	YBX3	8436.74	7063.74	5994.78	5942.41	8066.47	7189.94	6106.73	9072.07	5426.9	4898.82	7438.57	7288.89	6787.55	7942.22	7357.73	6424.5	5893.84	3862.01	9426.03	6688.3	7050.75	9031.59	7115.68	6870.22	6966.84	-0.0506452	0.77687	1	Unchanged	0.0201527	0.903132	1	Unchanged
ENSG00000060140	STYK1	108.305	98.4419	204.299	128.095	358.632	98.6851	130.957	139.158	104.686	314.141	235.269	179.342	237.001	109.185	91.5591	223.451	106.471	486.273	264.007	145.678	163.453	100.531	166.076	181.217	197.678	0.125775	0.736404	1	Unchanged	0.125403	0.716154	1	Unchanged
ENSG00000060237	WNK1	19660.9	14368.1	18442.1	18976.2	20650	23559.3	20779.3	20042.9	20529	19251.5	19296.2	20160.4	21446.8	21377.6	21750.3	23431.9	19417.2	22608.9	17021.1	18782.3	21864.2	21100.9	19276.1	20360.5	20747.1	0.0789584	0.471824	0.986304	Unchanged	0.0271385	0.789092	1	Unchanged
ENSG00000060339	CCAR1	8700.28	8210.37	7796.97	8233.39	8710.63	8344.8	7721.81	8319.17	8399.01	8899.95	8414.69	8161.55	8241.04	8282.79	8615.21	8660.92	8578.39	9245.46	9362.32	9321.34	8766.16	8542.07	8332.74	8305	8886.48	-0.00480439	0.947	1	Unchanged	0.0976262	0.144543	1	Unchanged
ENSG00000060491	OGFR	15805.1	14236.9	14114.9	14045.7	14533.1	13145.5	12926.5	15840.4	13817.9	13467.8	14298.5	14060.8	14549.7	16959.2	14880.5	12797.6	13595.6	13866.2	14978.7	12891.1	14555.5	16928.3	14313.5	14490.1	14311.7	0.0176858	0.852631	1	Unchanged	-0.0178717	0.83928	1	Unchanged
ENSG00000060558	GNA15	2310.4	2311.16	2062.42	1869.91	2395.3	2396.31	1798.24	2121.71	1366.8	1440.71	1868.15	1766.37	1911.66	1947.24	2008.94	1506.75	1382.8	1179.94	2726.22	1742.89	2077.82	1770.13	2224.25	1777.61	1799.43	-0.32336	0.0449085	0.51968	downRegulation	0.0176039	0.906584	1	Unchanged
ENSG00000060566	CREB3L3	6.16784	27.8568	5.85894	27.82	15.0279	21.1393	42.3922	7.21107	5.04719	16.8343	24.0278	16.0329	71.2015	10.0199	12.0759	23.7496	10.7285	1.05721	4.06812	6.08842	28.6038	34.1534	17.3118	24.0959	15.0656	0.473504	0.406095	0.957515	Unchanged	-0.67263	0.201335	1	Unchanged
ENSG00000060642	PIGV	1277.77	1198.34	1306.21	1392.26	1235.22	1229.37	1491.98	1027.14	1250.04	1218.76	1164.34	1444.75	1365.61	1682.8	1403.34	1256.62	1286.06	1622.48	1336.32	1452.57	1285.08	1588.19	1273.19	1330.68	1403.83	0.0637302	0.582558	1	Unchanged	0.0771269	0.471647	1	Unchanged
ENSG00000060656	PTPRU	27.5877	16.8967	20.6011	28.7963	28.051	61.3877	25.5791	25.6141	28.1907	57.4833	57.0641	27.0545	41.4687	82.1296	22.146	43.4903	41.0166	89.6857	68.7773	41.4871	42.3263	100.499	30.5534	43.073	56.1785	0.493856	0.159279	0.747152	Unchanged	0.382193	0.227253	1	Unchanged
ENSG00000060688	SNRNP40	2761.87	2778.56	2873.65	2849.06	3217.77	2833.29	3180.91	2433.77	2840.26	2758.56	2716.13	2994.71	2729.24	2844.74	2886.16	2869.17	2707	3451.99	2781.89	3080.14	2699.17	2868.8	2885.7	2812.29	2918.04	-0.037158	0.682331	1	Unchanged	0.0532054	0.526966	1	Unchanged
ENSG00000060749	QSER1	2017.25	1515.57	1577.26	1683.22	1625.92	1866.7	1671.2	1697.18	1464.42	1369.36	1487.71	1739.31	1804.03	2241.73	1789.64	1377.23	1706.3	1477.7	1970.58	1327.15	1703.6	2209.39	1714.32	1684.37	1695.2	-0.025404	0.854488	1	Unchanged	0.00924524	0.942556	1	Unchanged
ENSG00000060762	MPC1	2187.83	2162.98	1871.89	1858.99	2204.95	1870.74	1871.11	1799.5	1827.76	1843.99	1762.03	2430.63	2134.81	2023.37	1927.46	1752.94	1822.58	1992.68	1873.48	2483.32	2204.84	1917.9	2026.23	1961.65	1996.9	-0.0467046	0.67092	1	Unchanged	0.0256705	0.801016	1	Unchanged
ENSG00000060971	ACAA1	8222.25	6346.72	5816.04	6594.85	7122.78	6148.86	6316.51	5924.29	5431.93	5473.53	5956.86	7205.73	6142.76	6130.21	6012.74	4872.25	5459.95	5663.95	7112.52	5758.7	5993.13	5730.57	6708.58	6072.73	5825.48	-0.143648	0.186268	0.747152	Unchanged	-0.0599752	0.552136	1	Unchanged
ENSG00000060982	BCAT1	1248.14	683.191	491.989	913.599	2036.65	1471	996.631	1075.16	535.455	869.98	787.908	889.695	887.697	683.139	881.232	501.246	658.659	959.596	699.018	573.557	1017.27	617.189	1140.76	840.708	738.471	-0.440246	0.0801604	0.598016	Unchanged	-0.187038	0.425167	1	Unchanged
ENSG00000061273	HDAC7	12299.7	11648.3	13361.6	12876.9	10062.1	11410.7	11973.2	11304.3	13563.2	12253	11683.5	11281.5	11526.2	12377.6	11731.7	11660.6	11898.2	11076	12410.3	10404.7	10020.7	12319.6	11943.2	11995.3	11440.2	0.00627852	0.945817	1	Unchanged	-0.0683568	0.424175	1	Unchanged
ENSG00000061337	LZTS1	35.783	65.6393	33.3604	54.6166	83.145	62.4217	60.0818	44.0076	52.3371	39.6243	99.1092	44.0855	28.6112	51.0854	70.4078	67.2477	29.2773	28.5904	55.6333	65.7346	28.5295	57.2928	55.8277	52.3678	50.3392	-0.0921192	0.743295	1	Unchanged	-0.0569604	0.82772	1	Unchanged
ENSG00000061656	SPAG4	57.2003	54.6944	84.5014	49.6479	39.0727	58.3974	70.9202	62.398	59.3817	73.3346	60.0691	41.0808	48.3734	49.083	42.2573	43.4917	58.6423	59.1415	64.7327	72.813	49.2296	43.228	57.2524	58.0801	54.192	0.0203804	0.915398	1	Unchanged	-0.100117	0.574454	1	Unchanged
ENSG00000061676	NCKAP1	624.11	1694.61	898.63	748.754	430.777	963.556	690.326	687.496	725.673	861.059	734.848	803.532	1350.83	1274.12	804.791	634.716	654.722	1108.51	775.91	1300.82	1617	1268.54	893.406	890.985	1020.63	-0.00391774	0.988539	1	Unchanged	0.195946	0.437811	1	Unchanged
ENSG00000061794	MRPS35	2653.59	2122.2	2151.79	2229.4	2964.32	2396.31	2469.88	2279.28	2375.27	2145.22	2224.56	2276.34	2271.07	2431.05	2433.47	2667.49	2272.12	2371.03	2162.8	2380.15	2355.5	2659.72	2419.6	2309.08	2412.78	-0.0674106	0.489083	1	Unchanged	0.0633763	0.482867	1	Unchanged
ENSG00000061918	GUCY1B1	1872.25	4117.14	2254.92	1291.94	1026.85	2940	1084.24	1889.47	1173.55	1588.36	1867.15	1424.71	1359.68	1279.13	1301.74	712.815	785.662	1403.25	2786.89	1914.83	2247.22	1182.11	2250.52	1458.29	1541.81	-0.62594	0.0366396	0.485416	downRegulation	0.0803451	0.773542	1	Unchanged
ENSG00000061936	SFSWAP	7497.08	8141.75	7622.15	8367.45	7604.64	7598.72	7027.52	7898.71	8711.01	8705.74	7907.11	8090.41	8016.89	7232.04	7998.55	8420.67	8674.17	8403.11	8176.74	8465.58	7614.01	7694.7	7805.3	7948.68	8180.94	0.0262546	0.747906	1	Unchanged	0.0415534	0.582494	1	Unchanged
ENSG00000061938	TNK2	18921.4	18177	19986.9	16223.5	15169.2	17870.6	13962.5	19249.1	17042.6	17745.4	18987.9	17401.2	18664.3	20222.7	17940.6	14457.6	16466.8	14953.3	20692.2	17270	16467.8	20378.1	17724.8	17909.4	17328.3	0.01495	0.896438	1	Unchanged	-0.0475882	0.654429	1	Unchanged
ENSG00000061987	MON2	6792.31	6425.29	6342.46	7100.32	6897.37	7110.4	6792.16	6526.85	7183.19	6881.55	7002.07	7825.91	6893.2	7397.31	7018.72	7337.06	7641.21	7751.46	6319.45	7595.65	7122.63	7377.06	6778.02	7062.78	7270.41	0.0593756	0.464117	0.978398	Unchanged	0.0418	0.577285	1	Unchanged
ENSG00000062038	CDH3	4.12009	21.8918	16.7146	13.9051	4.01012	12.0829	10.8328	10.2337	19.1081	8.91346	13.0143	14.0251	3.93129	4.00909	8.04738	4.93465	9.7866	8.15621	7.08355	7.08314	10.8467	4.02585	12.1208	10.5085	7.49552	-0.205301	0.562343	1	Unchanged	-0.479796	0.16641	1	Unchanged
ENSG00000062194	GPBP1	8713.57	8690.7	9061.93	9317.8	9287.66	9300.3	9727.85	9768.78	10991.7	8815.72	9341.76	9621.33	9016.16	10539.5	9475.33	10654.1	9857.63	10447.8	9683.01	10416.8	9218.15	11064.1	9061.99	9727.85	10102.1	0.102286	0.217835	0.776819	Unchanged	0.0544653	0.477597	1	Unchanged
ENSG00000062282	DGAT2	461.669	374.912	351.576	590.878	478.858	374.555	512.101	513.545	386.492	265.532	561.646	485.926	390.02	664.102	789.673	542.796	489.606	199.935	541.198	392.49	370.243	586.018	438.741	472.42	488.995	0.106664	0.651873	1	Unchanged	0.0497654	0.819711	1	Unchanged
ENSG00000062370	ZNF112	75.5794	38.7733	130.696	58.5838	78.1395	46.3263	37.4018	49.1149	41.2722	29.7087	63.0718	50.0961	60.2392	96.1536	39.2426	68.2256	55.6941	38.7839	96.0685	46.5434	47.2517	90.4544	71.3498	53.3823	60.283	-0.41783	0.146774	0.741177	Unchanged	0.175063	0.515665	1	Unchanged
ENSG00000062485	CS	10346.8	8368.49	8114.18	8585.92	10184.3	9575.17	8737.14	8356	8252.06	8811.76	8013.23	8258.74	9406.2	8992.97	8961.27	8912.05	8097.58	8178.77	8359.84	6995.82	10072.9	8976.31	9195.8	8603.51	8569.32	-0.0960355	0.330381	0.867914	Unchanged	-0.00574284	0.949952	1	Unchanged
ENSG00000062524	LTK	1672.05	2083.42	2175.38	1106.24	1785.2	2861.46	2623.5	2859.33	3443.13	3034.03	1130.31	4089.79	3070.89	2622.37	2929.41	2002.08	2262.34	1791.82	868.997	6884.43	2398.82	2321.98	1947.29	2859.17	2682.48	0.554095	0.0913284	0.642458	Unchanged	-0.0920203	0.759182	1	Unchanged
ENSG00000062582	MRPS24	35.7369	22.867	30.443	35.7538	35.062	25.1768	34.4587	73.5657	40.2588	33.6831	23.0285	46.0866	31.5862	33.0563	36.2118	34.6083	29.3106	33.6484	30.35	27.3181	32.4979	25.1339	30.8399	39.4655	31.1349	0.353736	0.110415	0.687841	Unchanged	-0.339848	0.0957276	1	Unchanged
ENSG00000062598	ELMO2	6610.49	5618.77	5196.33	5185.71	6339.37	5710.87	5940.31	5200	4711.3	5878.8	5300.11	6161.74	6546.63	5669.44	5672.72	4729.88	5087.61	6704.11	4762.61	4998.03	6503.24	6011.01	5776.92	5676.04	5558.65	-0.0253988	0.826594	1	Unchanged	-0.0301607	0.778826	1	Unchanged
ENSG00000062650	WAPL	7965.89	6092.13	7114.4	7538.25	8235.77	8055.83	8003.46	7915.08	8374.85	7616.77	8288.55	7559.4	7654.5	9037.04	8386.85	8797.36	8113.22	9022.12	7137.83	7325.58	8350.6	8744.11	7500.38	8056.21	8234.71	0.103141	0.283596	0.827935	Unchanged	0.0316196	0.722017	1	Unchanged
ENSG00000062716	VMP1	17545.6	14738.1	15220.7	15513.4	15071	12111.4	14276.6	16864.4	13622.6	8734.45	15934.4	19975.1	16105.9	18360.6	16234.5	12021.5	14655	10133.7	21726	15153.9	14312.2	17497.3	15033.4	15484.2	15216.8	0.0426291	0.807931	1	Unchanged	-0.0251385	0.876859	1	Unchanged
ENSG00000062725	APPBP2	3375.73	2967.5	3276.32	3512.42	3526.33	3493.78	3393.61	3568.28	3843.71	3395.69	3477.01	3551.77	3427.34	4011.68	3705.02	3866.77	3824.03	3685.54	3476.86	3222.77	3598.24	3835.79	3358.68	3583.64	3651.88	0.0935245	0.267032	0.827935	Unchanged	0.0272342	0.726458	1	Unchanged
ENSG00000062822	POLD1	2343.1	2324.08	2531.89	2536.26	2213.97	2274.48	2405.86	2431.72	2752.7	2599.04	2664.07	2383.54	2491.27	2460.1	2469.68	2568.62	2505.7	2653.5	2590.7	2420.62	2233.38	2552.17	2370.63	2523.54	2499.29	0.0901503	0.262893	0.827935	Unchanged	-0.0139395	0.851375	1	Unchanged
ENSG00000063015	SEZ6	52.068	42.7628	42.2312	36.7392	36.0658	37.2569	27.5549	51.1224	28.1891	32.6914	43.0492	52.0967	41.4736	39.0652	31.1891	25.6923	44.9767	34.6777	35.4076	29.3442	47.2872	39.2007	41.1873	39.4053	35.9719	-0.0638705	0.742891	1	Unchanged	-0.12993	0.477365	1	Unchanged
ENSG00000063046	EIF4B	43222.6	34475.4	38171.7	41545.3	44389.6	40631.6	43171.6	45110.9	54446.1	39969.5	42710.2	40733.6	41542.9	37820	44122.3	48015.7	45656.7	42731.5	41544.3	46294.1	42830.3	38052.3	40406	43188.1	43655.9	0.0960634	0.341615	0.884084	Unchanged	0.015544	0.867772	1	Unchanged
ENSG00000063127	SLC6A16	466.779	530.058	482.22	430.982	355.64	468.186	465.805	558.551	513.299	651.014	407.47	437.835	511.488	360.603	396.362	512.145	448.554	588.398	416.786	464.299	554.422	431.228	455.644	488.258	476.524	0.0996949	0.486563	1	Unchanged	-0.0350812	0.790949	1	Unchanged
ENSG00000063169	BICRA	2642.37	2507.06	2886.43	2638.54	2510.5	2935.98	2399.94	2923.78	2906.69	3007.28	2844.28	2607.97	3028.43	2662.43	2739.28	2802.94	2614.17	2599.46	2493.59	2587.52	2839.01	2763.26	2686.81	2797.6	2679.9	0.0582788	0.500176	1	Unchanged	-0.0619859	0.438182	1	Unchanged
ENSG00000063176	SPHK2	1533.12	1405.19	1534.06	1476.67	1696.04	1420.67	1340.31	1318.68	1292.31	1399.1	1438.66	1527.91	1522.61	1461.43	1337.95	1270.46	1268.47	1486.85	1343.4	1318.04	1479.09	1400.22	1510.96	1412.63	1363.06	-0.0970518	0.264573	0.827935	Unchanged	-0.0515656	0.523228	1	Unchanged
ENSG00000063177	RPL18	52582.7	54357.9	56282.8	61112.4	61951.1	51910.3	58406.5	61169.2	75845.7	54069.5	54295.5	53127.2	51776.5	46328.1	53913.5	59093	59003.1	43530	55167.4	54310.6	46653.1	48324.3	56366.2	56877.3	52499.4	0.0130213	0.91107	1	Unchanged	-0.115551	0.28434	1	Unchanged
ENSG00000063180	CA11	466.81	670.276	803.392	739.829	607.09	487.325	618.449	636.32	950.092	628.206	671.774	475.909	627.011	563.94	510.038	606.064	702.666	611.88	722.27	723.241	556.369	519.686	629.12	646.463	619.027	0.0391117	0.807571	1	Unchanged	-0.0625391	0.673875	1	Unchanged
ENSG00000063241	ISOC2	932.532	771.707	853.45	739.817	979.757	943.419	903.065	695.674	736.742	957.181	818.944	863.645	966.696	843.404	713.243	779.085	733.912	922.899	811.3	754.613	757.261	869.484	870.114	848.169	792.725	-0.0367113	0.741178	1	Unchanged	-0.0976539	0.343603	1	Unchanged
ENSG00000063244	U2AF2	19854	17938.3	19704.1	17932.5	18984.1	19037.6	19416.3	18107.4	19344.4	19294.1	19040.9	18623.5	18540.9	17910.8	19068.3	19381.3	17716.8	20619.2	21561.2	18874.3	18238.4	18225	18908.4	18784.8	19210.6	-0.00946141	0.901561	1	Unchanged	0.0323293	0.648073	1	Unchanged
ENSG00000063245	EPN1	8009.81	6986.17	6711.73	6490.58	7505.46	7057.03	6416.95	6911.49	5791.24	6214.7	6571.57	6651.67	6976.15	6393.64	7103.22	5793.71	6062.92	6143.25	6472.2	5578.65	7684.93	6582.96	7126.8	6490.93	6427.73	-0.134818	0.157124	0.747152	Unchanged	-0.0141105	0.873215	1	Unchanged
ENSG00000063322	MED29	4638.18	4015.68	4349.76	4520.37	4946.87	4656.69	4618.71	4250.64	4922.65	4679.85	4559.25	4676.91	4749.51	4752.91	4720.06	4721.98	4634.17	5342.69	3782.37	4130.12	4856.75	4914.35	4521.26	4651.3	4637.81	0.0409222	0.658046	1	Unchanged	-0.00419347	0.960896	1	Unchanged
ENSG00000063438	AHRR	2.08809	2.97159	1.92611	2.96427	101.148	2.02824	2.91953	6.18838	3.0342	4.93368	148.141	10.0226	1.94647	7.01523	2.02591	23.7231	1.90133	9.22057	153.492	13.1706	3.90238	5.03824	18.8543	23.0252	26.5593	0.286429	0.779897	1	Unchanged	0.206332	0.826805	1	Unchanged
ENSG00000063587	ZNF275	2246.07	2501.1	2625.19	2336.65	2101.77	2681.25	2459.04	2214.85	2518.19	3171.77	2652.06	2579.92	2361.91	2504.17	2681.94	2584.43	2415.78	3078.74	2356.01	2323.51	2053.17	2595.39	2415.34	2557.74	2511.12	0.0826404	0.456542	0.977754	Unchanged	-0.0265678	0.795671	1	Unchanged
ENSG00000063601	MTMR1	4606.52	4808.28	4795.64	4888.79	4808.63	5393.71	5031.34	4968.79	5405.76	5516.15	5199.99	4735.02	4852.19	5323.86	5266.3	5480.31	5206.84	5767.95	5394.84	4591.39	4875.44	5747.65	4883.59	5129.14	5291.34	0.0707713	0.40214	0.957515	Unchanged	0.04491	0.565207	1	Unchanged
ENSG00000063660	GPC1	73.5733	118.345	119.827	80.4285	110.198	137.929	153.646	105.389	101.66	135.752	153.175	93.1799	136.27	112.188	123.736	149.304	77.163	114.225	140.604	114.309	164.478	96.5036	106.717	123.908	122.54	0.215279	0.254545	0.827935	Unchanged	-0.0161774	0.925682	1	Unchanged
ENSG00000063761	ADCK1	888.633	1412.16	884.869	813.302	1227.2	805.49	731.698	765.223	812.223	734.226	1021.17	801.527	759.324	775.291	710.225	750.412	801.355	652.688	1096.55	843.62	736.58	683.53	1005.28	800.086	784.369	-0.32934	0.029746	0.447132	downRegulation	-0.0286158	0.839358	1	Unchanged
ENSG00000063854	HAGH	3998.77	3263.86	3881.31	4296.94	3046.47	3212.87	3013.48	3077.24	2908.71	4152.72	3662.22	3639.93	3340.45	2929.88	3051.14	2661.54	3027.54	4060.8	3980.62	3460.48	3284.11	3428.69	3616.7	3340.58	3369.36	-0.114568	0.370294	0.923813	Unchanged	0.0123533	0.917059	1	Unchanged
ENSG00000063978	RNF4	7325.48	6626.17	7189.05	7002	7772.94	7421.51	7907.94	6314.08	7539.48	8293.54	7377.5	7494.28	7903.34	7377.28	7318.5	7249.06	7277.65	9965.41	7355.32	6854.2	8128.06	7625.34	7222.86	7525.93	7721.69	0.0593094	0.553298	1	Unchanged	0.0370328	0.688958	1	Unchanged
ENSG00000064012	CASP8	9061.87	10385.3	7287.23	9262.19	10298.5	11607	10368.9	10970.8	9738.62	12289.7	10604.2	11570	13332.2	10774.9	11836.4	11458.9	10785	14924.7	10607.6	13709.4	13517.5	10643.9	9650.34	11206.2	12185.4	0.215647	0.0811076	0.602499	Unchanged	0.120856	0.289061	1	Unchanged
ENSG00000064042	LIMCH1	78.5882	37.7841	30.4161	30.7734	65.1142	52.3549	40.3796	33.7719	43.2749	41.6193	22.0273	33.0642	49.3868	40.0664	51.2872	15.799	28.3333	30.5943	21.2573	16.2046	46.3166	31.1605	49.1718	37.9488	30.1191	-0.372085	0.167703	0.747152	Unchanged	-0.332172	0.196742	1	Unchanged
ENSG00000064102	INTS13	1689.41	1874.58	1704.93	1892.76	1966.53	1939.2	2182.33	1650.14	1999.86	1859.85	1978.28	1850.53	1852.4	2028.38	1981.78	1953.65	1915.42	2074.26	2200.22	2162.67	1985.23	2115.92	1844.57	1925.22	2048.64	0.0617637	0.482949	0.998202	Unchanged	0.0895839	0.27076	1	Unchanged
ENSG00000064115	TM7SF3	3068.29	3009.27	2636.95	2986.1	3523.32	3034.66	3276.43	2840.92	2651.05	3008.26	2976.43	2926.58	3099.52	3124.2	3312.69	3456.46	2925.91	3413.25	2653.43	2926.39	3447.58	3228.66	3043.1	2987.93	3170.55	-0.0263677	0.784506	1	Unchanged	0.085575	0.337904	1	Unchanged
ENSG00000064199	SPA17	38.8076	34.8054	26.4971	46.682	34.0616	34.2349	39.4145	28.6463	23.1541	16.8305	29.0335	32.0603	24.6779	35.057	33.2004	49.4501	36.1543	29.5919	44.5013	31.366	37.4194	35.1831	35.8481	28.6093	37.1083	-0.323794	0.110137	0.687841	Unchanged	0.374204	0.0462336	1	upRegulation
ENSG00000064201	TSPAN32	12768.5	17631	14745.4	15283.1	11287.3	11962.4	14543.5	12459.3	14002	14769.8	14081.2	15403.3	16326.1	9971.6	15868.3	12143.1	14452.7	16089.3	11981.4	15808.3	14977.9	9523.14	13946.3	13944.6	13855.5	-0.000172837	0.999055	1	Unchanged	-0.00924997	0.945418	1	Unchanged
ENSG00000064225	ST3GAL6	1721.02	1302.76	922.175	1111.22	1558.79	1010.89	950.321	1220.44	783.044	523.153	1581.82	1355.58	1128.63	1088.81	1345.99	601.101	978.238	386.558	1713.59	828.461	989.666	873.51	1271.14	1078.98	964.639	-0.236437	0.380558	0.937371	Unchanged	-0.161574	0.519195	1	Unchanged
ENSG00000064270	ATP2C2	13.3293	49.7296	46.1711	43.697	50.0878	33.2311	43.3566	21.511	15.1092	35.6765	26.0308	29.0559	51.382	23.0401	27.1608	15.8027	22.4639	14.3091	40.4382	26.3003	27.5753	33.1658	39.3743	30.6452	25.902	-0.360264	0.208256	0.763144	Unchanged	-0.24211	0.374379	1	Unchanged
ENSG00000064300	NGFR	50.0853	84.5314	60.8701	82.4239	114.201	85.5806	59.0723	22.5694	42.2844	102.075	82.0941	97.1825	122.481	69.1158	49.305	60.2929	63.4909	146.783	66.7794	122.375	126.079	71.3733	79.6154	74.6093	88.3098	-0.0934327	0.762208	1	Unchanged	0.242676	0.395963	1	Unchanged
ENSG00000064309	CDON	78.6657	73.585	92.3157	127.123	80.1451	109.742	104.39	87.9957	175.101	58.4431	86.1001	87.1675	132.334	78.132	92.548	105.803	124.164	37.7797	91.0405	89.0137	73.845	64.3381	93.596	101.208	84.8165	0.112606	0.643462	1	Unchanged	-0.254308	0.259489	1	Unchanged
ENSG00000064313	TAF2	2997.82	3020.21	3014.09	3151.94	3461.21	3199.78	3190.75	2963.69	3191.52	3384.79	3392.91	3384.45	3399.7	3315.52	3446.49	3668.04	3471.23	4025.12	3093.47	3471.61	3319.56	3519.16	3140.84	3277.92	3501.83	0.0616386	0.462286	0.977754	Unchanged	0.0953079	0.218799	1	Unchanged
ENSG00000064393	HIPK2	6076.32	5685.4	7719.4	7311.84	6332.36	7260.42	6089.98	6783.63	7027.19	9622.3	8535.83	6216.85	6963.31	9144.22	7537.81	6611.35	7422.29	12062.1	6368.01	5860.88	8934.57	8106.82	6730.96	7547.91	7862.98	0.165262	0.305094	0.837549	Unchanged	0.0589936	0.691627	1	Unchanged
ENSG00000064419	TNPO3	5043.68	4376.67	5025.46	5076.48	5539.94	5427.94	5334.66	4754.99	5211.51	5176.27	5271.07	5159.83	5145.46	5789.64	5297.49	5369.57	4896.07	5881.15	5011.45	5048.6	5293.97	5776.8	5081.69	5230.43	5321.89	0.0416296	0.62823	1	Unchanged	0.0249947	0.753296	1	Unchanged
ENSG00000064489	BORCS8-MEF2B	4.11611	7.95196	13.7635	5.95057	22.0338	9.06464	4.92109	3.08578	2.01922	8.92918	9.00891	9.01474	1.96246	3.00625	1.01355	9.89864	7.82575	4.09426	8.0879	15.139	3.92664	2.01652	10.4801	5.24345	6.50028	-0.982234	0.0276911	0.429438	downRegulation	0.30349	0.485513	1	Unchanged
ENSG00000064490	RFXANK	2351.25	1977.01	2041.8	2254.23	2197.94	2030.83	2103.53	2251.65	2200.15	1936.15	2190.52	1730.3	2095.31	1988.31	1859.05	1911.13	1969.18	1863.17	2207.3	1748.96	2003.95	1938	2142.18	2061.99	1937.59	-0.0550304	0.547396	1	Unchanged	-0.0897447	0.290104	1	Unchanged
ENSG00000064545	TMEM161A	1405.45	1368.39	1562.54	1537.24	1536.76	1374.36	1348.18	1479.28	1562.04	1522.96	1373.58	1410.69	1515.7	1261.1	1138.77	1597.73	1286.07	1420.57	1344.41	1412.11	1329.4	1261.51	1464.12	1434.19	1348.82	-0.0298262	0.754906	1	Unchanged	-0.0885212	0.317684	1	Unchanged
ENSG00000064547	LPAR2	5025.28	4989.27	5360.37	3173.78	4317.75	4392.9	4554.7	4371.35	4116.47	4957.3	3971.58	4036.69	4899.61	2988.98	4826.68	2706.02	3858.22	4136.29	4691.77	4034.02	4477.63	2892.93	4543.23	4237.08	3952.95	-0.100638	0.523086	1	Unchanged	-0.100149	0.493259	1	Unchanged
ENSG00000064601	CTSA	13712.3	24090.1	14207.2	13469.7	12087.7	19285.3	12451.8	16332.4	9333.02	15145.4	16624.2	15162.9	14861.7	12279.4	14736.6	9932.36	8612.56	10808.8	19455	18291.7	17228.1	10207.7	16142.1	14023.9	13659.1	-0.20294	0.328865	0.865734	Unchanged	-0.0380219	0.843828	1	Unchanged
ENSG00000064607	SUGP2	17581.4	16668.4	16531.9	17092.4	15309.5	16016	15745	18156.5	17816.6	20646.6	17788.5	17851	18211.1	17900.8	17660	18541.9	19620.5	19584.1	15514.9	17416.7	16330	16414.7	16533.2	18014.5	17635.3	0.123789	0.165157	0.747152	Unchanged	-0.0306881	0.709533	1	Unchanged
ENSG00000064651	SLC12A2	1068.38	894.027	1127.47	968.222	1010.81	1093.44	1345.25	1015.87	1057.8	1079.05	1143.32	1209.3	1131.59	1189.98	1129.72	1212.13	1050.54	1256.38	1083.43	1302.86	1304.79	1177.07	1027.06	1146.52	1189.62	0.158776	0.108697	0.687764	Unchanged	0.0531681	0.559919	1	Unchanged
ENSG00000064652	SNX24	468.808	471.384	363.369	349.548	401.721	404.756	367.323	395.91	392.525	445.894	415.478	430.82	447.31	285.478	482.867	367.783	416.307	462.981	432.964	439.008	511.095	335.738	409.931	397.592	431.093	-0.0439588	0.736404	1	Unchanged	0.116635	0.334554	1	Unchanged
ENSG00000064655	EYA2	30.5651	5.95764	1.92921	21.8574	13.0242	16.1085	16.7464	10.2528	33.1859	27.7708	13.0155	10.0211	6.89263	1.00481	13.0778	15.8264	27.4479	9.19486	14.1595	15.1675	3.91296	3.02477	14.907	14.8613	12.7265	-0.00481147	0.992518	1	Unchanged	-0.222102	0.641296	1	Unchanged
ENSG00000064666	CNN2	23139.8	21893.3	22908.7	21268.2	28722.5	24384	27913.2	21792.3	21247.6	21993.2	22862.3	23921.6	24620.4	21905.5	22754.3	25270.9	18833.8	17826	21528.8	19021	22280.8	21653.7	23719.4	23282	21146.2	-0.0268497	0.804304	1	Unchanged	-0.13882	0.166731	1	Unchanged
ENSG00000064687	ABCA7	21466.8	19456.9	26494.4	21912.7	16347.3	20128	18456.1	26166.7	23676.2	18228.9	22154.5	19904.9	21686.8	20457.1	18920.5	20288.9	20760	14237.4	24789.2	21663.1	17488	19522.7	20967.7	21341.4	19708.7	0.0254845	0.849169	1	Unchanged	-0.114818	0.354585	1	Unchanged
ENSG00000064703	DDX20	1750.69	1798	1990.74	1970.21	2036.65	1916.04	1940.05	1411.79	2207.19	1716.17	1957.25	1972.76	1890.91	2205.67	2067.29	1941.78	2149.97	2206.83	2013.08	2270.9	1903.5	2280.76	1910.39	1912.73	2104.27	0.00176579	0.986706	1	Unchanged	0.137645	0.16042	1	Unchanged
ENSG00000064726	BTBD1	4770.96	4692.92	4381.18	4802.4	5239.4	5128.91	5107.17	4917.64	4710.29	5039.54	5048.82	5252.01	4891.69	4836.05	5134.52	5204.46	4564.77	5717.98	5004.37	4827.07	5294.95	4750.51	4835.96	4975.4	5062.33	0.0410211	0.614763	1	Unchanged	0.0249767	0.740429	1	Unchanged
ENSG00000064763	FAR2	978.501	963.644	877.014	1166.84	740.33	1058.2	1157.14	1131.45	879.663	797.633	955.101	981.872	1158.25	1494.48	1310.79	1278.38	901.01	674.125	1126.92	919.501	1115.71	1576.12	964.089	1069.45	1112.82	0.149614	0.401242	0.957515	Unchanged	0.0573542	0.72731	1	Unchanged
ENSG00000064787	BCAS1	100.057	76.5757	77.5922	59.5771	66.1194	50.3523	67.9347	148.253	80.5205	82.2387	119.135	81.1554	55.2743	59.1009	89.5283	101.851	68.3934	76.488	120.349	39.475	67.9367	59.312	71.7123	86.7016	77.9167	0.273242	0.270157	0.827935	Unchanged	-0.153648	0.499938	1	Unchanged
ENSG00000064886	CHI3L2	821.222	1093.92	1076.41	1513.43	518.935	628.288	2581.32	642.495	694.475	1007.71	659.762	586.121	637.853	969.614	1938.48	711.842	571.654	1050.37	739.49	662.576	604.604	1022.27	942.035	972.418	912.662	0.0457868	0.892739	1	Unchanged	-0.09148	0.770917	1	Unchanged
ENSG00000064932	SBNO2	10722.7	9639.42	10828.7	9755.73	10897.5	11129.8	10425.1	10110.5	9254.51	9596.52	10752.4	10683.4	11258.6	11318.8	11707.6	9393.53	9260.51	9558.55	11019.3	8329.03	9915.36	10751.5	10495.6	10425	9991.92	-0.00974364	0.91935	1	Unchanged	-0.0612132	0.492155	1	Unchanged
ENSG00000064933	PMS1	2331.87	2537.89	2404.2	2623.64	2617.7	2659.1	2574.26	2833.76	3170.38	2847.74	2920.36	2874.48	2963.26	2569.28	2655.79	3115.36	3025.6	3134.84	2597.79	3257.15	2851.81	2435.57	2529.07	2844.19	2884.24	0.169395	0.0732141	0.570079	Unchanged	0.0201824	0.816979	1	Unchanged
ENSG00000064961	HMG20B	5627.91	5922.09	5600.98	5221.46	4708.45	5847.8	4780.21	5321.72	4756.59	5528.04	5496.33	4969.47	5373.56	4253.08	4785.45	4280.03	4355.64	4659.45	6134.31	5582.68	5407.22	4023.76	5488.11	5059.88	4903.57	-0.117205	0.301057	0.83656	Unchanged	-0.045277	0.666743	1	Unchanged
ENSG00000064989	CALCRL	338.028	160.102	123.706	260.184	189.341	293.991	186.125	207.661	169.091	137.718	160.185	188.359	179.707	268.443	251.483	141.37	176.88	125.466	123.433	103.201	272.815	250.281	227.559	187.161	180.616	-0.281706	0.25537	0.827935	Unchanged	-0.0512244	0.824368	1	Unchanged
ENSG00000064995	TAF11	4430.84	5012.15	4191.64	4614.71	4473.02	4311.35	3701.85	4118.67	4412.37	4602.57	4269.92	4609.78	4478.96	4143.9	3870.01	4609.27	4908.8	4624.77	3865.32	4288.93	4323.01	4231.83	4505.62	4292.25	4340.24	-0.0699894	0.438701	0.977754	Unchanged	0.0160538	0.848043	1	Unchanged
ENSG00000064999	ANKS1A	2665.84	2083.42	2151.79	2348.57	2578.63	2583.58	2467.91	2122.77	2104.54	2035.23	2235.58	2625	2421.16	2762.6	2528.02	2019.88	2167.56	2388.36	2173.93	2195.05	2348.61	2668.76	2401.97	2346.85	2311.27	-0.0334565	0.754925	1	Unchanged	-0.0220581	0.824215	1	Unchanged
ENSG00000065000	AP3D1	12873.7	10427	12812.6	12350.6	14194.5	12867.6	12957	12556.5	11569.4	12698.9	11264	13144	12688.4	12762.2	14019.3	11588.4	11330.4	12869.8	11042.6	11606.4	12747.5	12819.1	12587.7	12455.1	12252.9	-0.0152755	0.868653	1	Unchanged	-0.0236068	0.78258	1	Unchanged
ENSG00000065029	ZNF76	4841.44	5254.8	5105.01	5147.98	4907.8	4751.34	4767.41	5255.24	5649.32	6153.28	4848.59	5073.67	5556.24	4901.16	4561.12	5139.21	5425.76	5958.65	4599.74	5360.15	4952.26	4890.23	5001.4	5275.61	5110.89	0.0770011	0.409125	0.957515	Unchanged	-0.0457665	0.595668	1	Unchanged
ENSG00000065054	SLC9A3R2	563.777	278.442	392.835	494.545	460.826	375.561	334.826	408.166	331.132	369.594	339.391	347.663	406.828	293.49	412.445	305.499	300.005	378.332	363.159	256.946	396.864	276.431	427.664	353.886	336.21	-0.273025	0.078499	0.591187	Unchanged	-0.0739026	0.609737	1	Unchanged
ENSG00000065057	NTHL1	794.65	716.017	800.42	780.537	862.547	786.353	858.757	691.569	717.616	744.139	701.809	730.392	760.317	706.176	736.377	730.641	684.073	822.962	833.547	648.405	744.465	626.235	790.087	738.847	728.338	-0.0966438	0.32323	0.858006	Unchanged	-0.0207769	0.819132	1	Unchanged
ENSG00000065060	UHRF1BP1	2846.61	1718.44	1788.4	2209.54	2013.61	2450.68	2214.81	1967.27	1894.18	2233.41	1693.95	2122.04	2525.84	2894.82	2577.32	2293.76	2031.71	2544.38	1554.84	1908.79	2600.71	2697.91	2171.21	2193.29	2276.18	0.0146279	0.925936	1	Unchanged	0.053506	0.713322	1	Unchanged
ENSG00000065135	GNAI3	8126.24	6190.59	6488.79	6538.25	7891.16	7404.4	7594.78	6629.15	6518.92	6376.21	6719.74	7381.06	7217.08	7615.68	7631.36	7177.88	6673.7	8285.82	6684.64	6562.88	8008.91	7600.21	7106.57	7006.58	7328.17	-0.0204278	0.837222	1	Unchanged	0.0647373	0.482036	1	Unchanged
ENSG00000065150	IPO5	7067.06	5747.05	6394.51	6395.25	7204.92	7090.26	7528.8	7115.08	7678.37	6758.68	6671.69	6685.74	6835.93	7073.78	7244.06	8158.67	6844.73	7124.29	5908.75	7136.41	7066.5	7203.16	6649.84	7043.51	7085.82	0.0829804	0.364556	0.916369	Unchanged	0.0086458	0.918595	1	Unchanged
ENSG00000065154	OAT	2977.37	2099.33	2320.71	2791.47	2846.1	2562.44	2831.3	2500.26	2568.52	2697.13	2746.16	2706.16	2476.45	2673.45	3074.27	2873.13	2660.1	2917.63	2884.06	2786.79	2580.01	2706.97	2599.57	2649.93	2810.37	0.0277195	0.769676	1	Unchanged	0.0847807	0.332978	1	Unchanged
ENSG00000065183	WDR3	1812.99	1806.95	1777.61	2080.44	2100.77	2046.93	2136.03	1832.24	2374.26	1851.92	1934.23	2061.93	1939.29	2377.96	2168.89	2169.18	2095.24	2279.24	1788.51	2183.91	1955.69	2353.14	1937.62	2063.48	2124.23	0.0907967	0.368623	0.921663	Unchanged	0.0418436	0.653784	1	Unchanged
ENSG00000065243	PKN2	5163.17	4614.35	4421.45	5097.33	4383.87	5225.56	4369.55	5077.22	5042.42	3996.15	5030.8	5399.29	4868	5121.53	4959.48	4372.97	5313.38	4609.48	5332.12	5053.65	4564.27	4957.58	4817.62	4863.12	4895.37	0.0135589	0.88738	1	Unchanged	0.00954378	0.914234	1	Unchanged
ENSG00000065268	WDR18	1952.91	1596.12	1752.08	1841.12	2320.16	1738.84	1911.5	1687.98	1789.51	1798.42	1763.03	1822.47	1894.87	1537.56	1711.17	1728.23	1621.27	1838.68	1751.07	1639.71	1741.02	1579.15	1866.87	1775.67	1701.29	-0.0722129	0.45588	0.977754	Unchanged	-0.0617609	0.491802	1	Unchanged
ENSG00000065308	TRAM2	3604.52	3668.61	3555.24	3518.38	2852.12	4189.51	4573.42	4006.13	3569.96	4454.93	3905.5	3493.66	3983.27	3399.66	4015.87	3337.81	3809.37	4161.77	3381.77	3241.99	4211.75	3411.6	3564.73	3923.32	3696.49	0.138288	0.221313	0.78263	Unchanged	-0.0859196	0.41061	1	Unchanged
ENSG00000065320	NTN1	46.9742	34.8023	54.0385	42.7014	19.0379	52.3491	52.1843	73.634	57.3707	65.4002	63.0725	51.0988	63.1973	53.0894	51.3044	13.812	57.6741	74.3988	44.5161	41.482	64.0281	47.2451	41.6506	59.8809	49.3076	0.522334	0.0382618	0.491874	upRegulation	-0.279714	0.222746	1	Unchanged
ENSG00000065328	MCM10	57.2337	93.4817	72.6601	73.4798	103.184	127.855	272.929	53.2478	31.2191	136.753	66.0781	68.133	88.8583	115.191	58.3566	156.257	40.0132	136.599	45.5471	33.411	128.049	114.584	87.9823	104.051	89.1023	0.241586	0.54745	1	Unchanged	-0.223385	0.54631	1	Unchanged
ENSG00000065357	DGKA	22109.2	24681.8	26965.8	30365.5	21068.8	27582.7	24701.7	24377.5	31922.3	26533.4	25612.5	19654.4	22859.8	25648.7	23913.1	25744.5	27159.1	16433	29437.4	21853.3	18684.5	26470.6	25462.3	25163.8	23711.9	-0.0170163	0.904953	1	Unchanged	-0.0857339	0.515969	1	Unchanged
ENSG00000065361	ERBB3	74.5725	68.6141	78.5643	106.267	78.1407	82.5621	47.2525	58.3213	129.8	61.4319	42.0502	35.0705	48.3699	80.1313	32.2043	91.9696	124.215	43.8812	56.6575	46.5465	39.3624	89.4527	81.4534	62.8034	65.5362	-0.374548	0.205839	0.760055	Unchanged	0.0615464	0.824033	1	Unchanged
ENSG00000065413	ANKRD44	18736.6	18241.6	17288.1	17298	17874.1	19225.9	19305	18036.8	20184.8	17713.7	19760.8	20327.7	18445.1	20995	19979.8	17943.7	21679.6	23430.8	17277.1	18148	18267.9	21151.1	18110.7	19346.1	19734.7	0.0952024	0.304077	0.837549	Unchanged	0.0286944	0.737505	1	Unchanged
ENSG00000065427	KARS1	9583.8	8979.09	8744.7	9527.33	10826.4	9784.6	10428	9452.67	10202.6	8796.89	9066.45	9620.33	9211.67	10162.9	9381.77	9528.99	9086.57	9624.83	9786.18	9868.58	8733.66	10145.3	9574.32	9617.7	9519.49	0.00652556	0.936973	1	Unchanged	-0.0148126	0.846257	1	Unchanged
ENSG00000065457	ADAT1	2657.69	2773.59	2460.18	2413.11	3249.83	2582.58	2559.48	2986.19	3220.71	3415.51	2897.34	3151	2997.82	3234.38	2774.5	3780.76	3315.85	3657.99	2318.6	2948.64	2996.56	3445.78	2689.49	3057.8	3154.83	0.185156	0.123783	0.717819	Unchanged	0.0450773	0.684518	1	Unchanged
ENSG00000065485	PDIA5	487.203	429.61	383.989	474.679	445.8	530.606	654.918	474.686	421.717	498.405	521.601	456.871	422.607	493.822	629.731	516.103	415.323	328.404	440.048	521.946	367.292	427.206	458.648	493.078	455.757	0.104509	0.478276	0.993097	Unchanged	-0.113576	0.404484	1	Unchanged
ENSG00000065491	TBC1D22B	1152.14	1060.1	1175.58	1121.15	1295.32	1229.37	1199.49	1164.2	1224.88	1250.47	1145.32	1099.09	1226.38	1155.92	1196.11	1160.72	1029.04	1242.11	1198.74	1032.79	1243.73	1246.43	1172.28	1183.22	1168.71	0.0134305	0.878923	1	Unchanged	-0.0178453	0.826916	1	Unchanged
ENSG00000065518	NDUFB4	4136.67	3984.85	4156.29	3933.47	4365.83	3930.76	4224.79	4030.69	4341.92	3731.59	3958.56	4045.71	4136.32	3868.44	4031.97	4028.91	3967.67	3885.43	4548.13	4073.47	4123.11	4324.31	4084.65	4042.25	4122.87	-0.0150504	0.844228	1	Unchanged	0.0284859	0.687968	1	Unchanged
ENSG00000065526	SPEN	12371.2	8821.96	10447.7	11979.2	9992.93	12774.9	10302	14589.2	12323.2	12352.1	12564.5	11457.8	11603.2	15890.5	13349.3	12767.9	12969.2	12663.8	10557	9616.72	11948.8	15542.2	11064.6	12635.3	12426.9	0.191502	0.145133	0.736215	Unchanged	-0.0239915	0.843155	1	Unchanged
ENSG00000065534	MYLK	3216.41	6180.67	3249.78	3679.25	2373.26	5145.01	1595.34	3506.86	1660.69	2995.39	2914.36	3555.77	2012.35	2651.41	2257.42	1559.14	1158.97	2126.3	4303.3	5648.37	3237.84	2007.36	3974.06	2611.52	2787.34	-0.605702	0.0451889	0.520225	downRegulation	0.0939914	0.73877	1	Unchanged
ENSG00000065548	ZC3H15	5672.85	5080.76	5137.41	5205.57	5740.3	5362.5	5849.71	5544.75	5749.97	5343.73	5728.6	5573.62	5373.55	6083.13	5691.83	5877.76	5434.54	6007.61	5639.65	5913.46	5494.85	6077.35	5366.57	5655.88	5767.13	0.0757621	0.313217	0.845142	Unchanged	0.0280933	0.685786	1	Unchanged
ENSG00000065559	MAP2K4	2348.2	2183.86	2438.58	2431.98	2425.35	2398.32	2492.53	2384.66	2701.37	2526.7	2432.8	2454.68	2512.99	2511.18	2589.39	2609.15	2498.85	2869.69	2350.96	2481.31	2654.86	2688.87	2371.05	2502.11	2592.89	0.0776188	0.318766	0.851692	Unchanged	0.0513968	0.474837	1	Unchanged
ENSG00000065600	PACC1	1286.95	1065.08	998.792	1135.06	1366.45	1109.55	1195.55	1188.74	961.186	1047.34	1254.44	1173.24	1193.8	1112.85	1201.14	1011.42	912.738	1031.02	1302.93	1129.89	1247.67	1163	1160.31	1140.89	1124.98	-0.0242958	0.827121	1	Unchanged	-0.0203021	0.843847	1	Unchanged
ENSG00000065613	SLK	6295.91	5557.11	6494.7	6586.91	6522.7	6605.96	7077.75	6404.09	7637.1	6750.76	7243.34	7202.72	6895.18	7931.2	7666.57	7542.71	7490.7	9395.35	6363.96	7102.03	7519.48	7381.08	6343.88	7142.77	7557.74	0.171116	0.0757086	0.57958	Unchanged	0.0814645	0.359418	1	Unchanged
ENSG00000065615	CYB5R4	4768.9	3667.61	3329.34	4158.9	4066.29	4050.57	3905.71	4453.18	3541.78	3496.75	4594.29	4123.86	4129.4	4723.86	4664.73	4612.24	3995.03	4127.12	4469.23	3864.09	4638.13	4611.79	4006.94	4121.1	4372.8	0.0405446	0.705374	1	Unchanged	0.0855315	0.388552	1	Unchanged
ENSG00000065621	GSTO2	61.3027	92.4923	76.606	78.4524	55.1011	80.546	80.7527	78.7763	75.4878	83.2334	78.0902	85.1619	87.8854	73.1226	81.479	76.1349	84.0693	53.0502	59.6914	53.6233	72.8751	60.3142	74.0834	80.3138	67.6547	0.116041	0.457419	0.977754	Unchanged	-0.246365	0.0903365	1	Unchanged
ENSG00000065665	SEC61A2	850.831	951.713	903.544	749.748	962.726	809.513	822.304	648.622	840.405	1100.86	1035.19	804.534	786.971	771.285	771.59	1003.53	917.653	891.3	900.32	833.512	811.42	813.198	871.346	851.272	867.815	-0.0335794	0.783676	1	Unchanged	0.0277316	0.806655	1	Unchanged
ENSG00000065675	PRKCQ	2929.4	3951.04	4196.56	4074.49	3983.15	4198.57	5281.5	3327.9	4734.44	4768.04	4069.69	4399.38	4205.43	4115.85	4192.93	4598.39	4281.37	6172.78	4110.12	4398.18	4042.35	4346.43	3888.87	4362.78	4517.82	0.16589	0.196694	0.747152	Unchanged	0.0503562	0.671067	1	Unchanged
ENSG00000065717	TLE2	986.674	763.748	1188.37	1366.45	739.329	854.824	912.904	865.486	1471.44	1035.46	713.824	779.487	1031.86	900.5	966.746	981.77	1157.1	753.651	777.929	948.825	960.123	985.081	983.233	963.87	941.404	-0.0287134	0.867613	1	Unchanged	-0.0339894	0.831342	1	Unchanged
ENSG00000065802	ASB1	3529.97	3402.09	4757.36	4296.94	4023.22	4154.28	4808.78	3952.95	4545.23	5425.98	4582.28	4292.18	4666.56	4733.88	4908.17	4869.3	4474.87	6073.87	3948.27	4215.09	4581.01	4649.99	4027.31	4625.98	4715.07	0.199934	0.0829971	0.611215	Unchanged	0.0275046	0.795915	1	Unchanged
ENSG00000065809	FAM107B	13787.9	16511.2	17003.3	16579	16189	16653.3	18640.3	17630.7	19426.9	17199.4	17734.4	16155.8	16423.8	17260.7	16928.6	23459.6	16218.6	20751.8	17436.9	20241.9	16687.4	17785.8	16120.6	17559	18688.8	0.123298	0.231294	0.800345	Unchanged	0.0899634	0.344416	1	Unchanged
ENSG00000065833	ME1	139.928	134.254	122.756	87.3768	155.277	157.063	176.276	201.521	183.178	71.3176	122.143	182.347	237.99	260.43	199.179	142.361	150.484	55.1262	143.656	312.512	189.078	159.826	132.776	179.4	169.028	0.433852	0.127174	0.717819	Unchanged	-0.0858187	0.74167	1	Unchanged
ENSG00000065882	TBC1D1	8559.3	6287.05	5827.83	6375.39	7105.75	6714.7	7461.84	6871.6	6160.62	6185.96	6298.26	5852.15	6544.64	7718.85	7568.99	7125.49	6117.64	6776.54	6409.48	5430.97	7099.98	7963.08	6811.67	6636.74	6811.52	-0.0375202	0.746126	1	Unchanged	0.0375015	0.726863	1	Unchanged
ENSG00000065883	CDK13	7280.54	6842.96	7487.61	7561.09	7098.73	7749.75	7653.86	7465.98	7797.14	7991.32	7759.94	7766.8	7927.04	8349.9	8025.71	8480.98	8058.49	9617.68	7918.78	7884.96	8315.15	8512.92	7336.78	7839	8351.83	0.095522	0.216755	0.775408	Unchanged	0.0914153	0.200772	1	Unchanged
ENSG00000065911	MTHFD2	3245.99	2561.76	2379.64	2043.69	3554.37	2669.17	2551.62	1996.95	1762.34	2315.65	2373.73	2322.43	2420.18	3076.12	2335.89	2160.28	1951.56	2935.97	2613.96	1819.78	2744.48	3024.6	2742.44	2352.38	2448.31	-0.221305	0.15915	0.747152	Unchanged	0.0576485	0.69301	1	Unchanged
ENSG00000065923	SLC9A7	1892.63	1808.95	1288.51	1329.69	1668.99	1625.06	1145.31	1841.39	1432.21	1190.02	1353.56	1144.18	1628.27	1427.38	1096.53	1621.46	1356.43	945.385	1999.9	1019.65	1609.08	1599.25	1602.31	1395.29	1405.96	-0.199568	0.248656	0.827935	Unchanged	0.0110235	0.945309	1	Unchanged
ENSG00000065970	FOXJ2	4384.86	3529.38	3778.17	3987.1	3725.68	3914.65	3779.65	3982.61	4283.54	4032.82	4121.75	3956.54	4198.53	4311.18	4385.06	3919.16	4128.93	3940.49	3789.45	3764.96	4382.1	4166.5	3886.64	4083.33	4059.58	0.0712348	0.387089	0.94578	Unchanged	-0.00840078	0.912146	1	Unchanged
ENSG00000065978	YBX1	45438	41665.4	36369.5	37633.7	52497.2	44819.1	42916.6	42764.1	38038.6	38381.1	37607.3	39846.9	40626.6	38433	41665.7	40040.9	37526.8	41931.9	39113.4	38189.7	41740.2	39831.5	43070.5	39826.8	40005	-0.112958	0.22492	0.788893	Unchanged	0.00644193	0.940516	1	Unchanged
ENSG00000065989	PDE4A	2379.84	1570.27	2123.33	1701.09	1988.57	2307.7	1625.89	2121.73	1257.1	2673.37	1808.08	2013.84	2272.07	2032.38	1920.42	1940.79	1546.97	3243.91	1645.88	1750.99	2606.63	2091.79	2011.8	1975.56	2093.42	-0.0262121	0.885847	1	Unchanged	0.0835854	0.621118	1	Unchanged
ENSG00000066027	PPP2R5A	8027.19	7993.57	8256.6	7779.56	8050.44	8267.27	9041.45	8314.05	7935.02	8244.98	8101.33	8465.13	8887.8	8535.21	9400.88	8683.65	8357.53	10314.2	7459.52	9174.67	9861.2	8581.27	8062.44	8440.62	8979.12	0.0661357	0.445266	0.977754	Unchanged	0.0892162	0.265416	1	Unchanged
ENSG00000066044	ELAVL1	4245.96	3615.9	3823.35	3987.1	4394.88	4158.3	4458.2	3350.4	3777.29	3744.47	3484.01	3944.52	4183.72	4129.88	4223.1	3781.73	3602.17	4498.31	4095.95	3498.93	4328.93	4322.3	4037.58	3884.06	4043.93	-0.0558972	0.570317	1	Unchanged	0.0581638	0.523905	1	Unchanged
ENSG00000066056	TIE1	105.203	126.304	91.3257	78.4429	103.185	107.732	174.354	174.868	70.4644	58.4411	45.0549	82.159	159.002	127.211	120.711	43.4747	107.507	92.8083	39.482	100.142	143.808	137.7	102.032	111.444	98.2042	0.127161	0.684101	1	Unchanged	-0.182231	0.528275	1	Unchanged
ENSG00000066084	DIP2B	4885.35	3621.86	4168.07	4863.97	4134.42	5144.01	4988.01	4458.31	4971.97	3740.5	5094.87	4224.05	4197.53	6533.87	5275.35	4985.96	4747.53	4076.14	4714.04	3739.68	4256.04	6861.39	4469.61	4776.14	4832.02	0.0956965	0.519257	1	Unchanged	0.0167828	0.902661	1	Unchanged
ENSG00000066117	SMARCD1	4703.55	4461.2	4674.84	4758.7	4801.61	4827.86	4974.22	4552.43	4867.3	5684.6	4989.75	4608.78	4773.2	4678.79	4726.09	5171.84	4661.53	5584.38	4468.23	4542.83	4930.6	4727.39	4704.63	4891.13	4851.61	0.0560982	0.508289	1	Unchanged	-0.0117169	0.881242	1	Unchanged
ENSG00000066135	KDM4A	1391.15	1224.19	1375.93	1366.44	1572.82	1375.36	1565.84	1084.43	1318.48	1397.12	1406.62	1405.68	1359.68	1592.65	1476.78	1346.59	1342.74	1794.82	1443.55	1339.29	1487.94	1536.93	1384.32	1391.31	1471.08	0.00732316	0.945537	1	Unchanged	0.080345	0.417922	1	Unchanged
ENSG00000066136	NFYC	4623.87	3942.09	4158.25	3888.79	4308.73	4129.11	3724.51	4436.81	3759.17	3774.2	3991.6	3847.33	4086.95	3952.58	3844.86	4102.07	4000.91	3598.87	3825.86	3881.28	4197.95	4218.76	4175.14	3946.64	3958.82	-0.081193	0.319779	0.85298	Unchanged	0.00447235	0.952871	1	Unchanged
ENSG00000066185	ZMYND12	108.268	183.999	54.9588	73.4753	74.1357	143.968	49.2282	116.508	41.274	46.5618	32.0391	90.1668	61.2222	29.0519	60.3578	27.6589	30.2494	48.9647	65.7468	91.0062	87.6802	47.2482	106.467	58.2565	57.364	-0.868508	0.00874508	0.297234	downRegulation	-0.0222694	0.94316	1	Unchanged
ENSG00000066230	SLC9A3	192.044	134.242	284.832	222.441	229.412	332.246	177.238	515.478	472.007	182.304	200.232	205.394	243.887	140.237	185.102	130.488	387.122	166.243	172.991	221.52	173.304	125.657	232.536	267.097	195.303	0.199781	0.509152	1	Unchanged	-0.451357	0.10703	1	Unchanged
ENSG00000066279	ASPM	314.612	352.041	264.159	287.976	514.92	540.664	794.805	291.599	186.215	641.113	447.515	296.568	454.216	381.637	222.332	627.873	158.259	386.489	327.76	184.126	393.908	416.141	379.062	436.709	339.611	0.20419	0.512542	1	Unchanged	-0.362684	0.208048	1	Unchanged
ENSG00000066294	CD84	8579.77	8983.07	7251.88	7592.86	10135.2	10869	10722.5	10691.5	8841.86	9297.27	12620.5	9883.83	12645	9060.08	10385.7	13996.9	8311.58	9821.66	10714.8	9787.66	11829.7	9125.08	8901.96	10470.3	10496.6	0.234114	0.0911458	0.642458	Unchanged	0.00362238	0.977374	1	Unchanged
ENSG00000066322	ELOVL1	6382.71	5365.18	5261.16	5101.3	6173.07	5343.37	5859.56	4941.18	4555.3	5399.22	4969.73	5817.08	5729.04	5157.59	5568.1	4661.66	4653.7	6022.9	5244.12	4919.12	5459.41	4858.07	5604.47	5303.59	5173.38	-0.079586	0.427807	0.972536	Unchanged	-0.0358794	0.699828	1	Unchanged
ENSG00000066336	SPI1	35102.4	23008.1	20006.5	20171.8	26352.3	22924	17495.9	23947.8	14172.1	13084.3	17872.6	21197.4	23050.4	22865.1	23441.3	13911.8	17037.6	12561.9	21719	14990	23108	22387.5	24594.2	19210.7	18644.6	-0.356405	0.0580018	0.558215	Unchanged	-0.0431492	0.805117	1	Unchanged
ENSG00000066379	POLR1H	1159.3	1253.03	1362.19	1574.99	1423.55	1095.46	1434.87	1039.4	1462.4	930.41	1155.33	1260.4	1203.67	1123.87	1151.85	916.501	1219.62	1048.36	1574.02	1236.1	1154.11	1103.7	1311.42	1201.29	1175.53	-0.126546	0.353661	0.90124	Unchanged	-0.0312967	0.804822	1	Unchanged
ENSG00000066382	MPPED2	29.6497	46.7417	56.9867	46.6752	21.0414	58.3871	45.3152	78.6496	52.3247	23.7676	20.0251	44.0825	14.7837	14.0271	40.2332	13.8184	42.0505	28.5644	12.1645	54.5883	28.5496	36.1843	43.247	36.6219	32.0192	-0.239141	0.516003	1	Unchanged	-0.193071	0.575753	1	Unchanged
ENSG00000066422	ZBTB11	5445.08	4494.02	4954.74	5087.4	5071.1	5303.09	5542.46	4437.86	5147.1	4639.22	5075.85	5402.29	5016.11	5601.32	5671.71	4925.64	5185.34	6041.25	4906.25	4737.05	5272.3	5471.23	5059.24	5107.78	5276.35	0.0137907	0.881198	1	Unchanged	0.0468302	0.583449	1	Unchanged
ENSG00000066427	ATXN3	3343.03	2655.24	3021.95	2838.14	3058.49	2989.35	2472.82	2735.55	2691.31	2768.47	2750.17	2976.67	3055.09	2875.79	2771.47	2752.51	2873.15	2616.8	3111.66	2471.2	3071.41	2699.93	2984.37	2790.73	2796.02	-0.0967571	0.281636	0.827935	Unchanged	0.002745	0.973731	1	Unchanged
ENSG00000066455	GOLGA5	2330.83	2039.66	2018.23	2159.89	2309.14	2223.13	2379.27	2166.76	2443.71	2175.93	2483.86	2337.45	2401.41	2516.19	2312.75	2590.37	2294.6	2832.98	2096.04	2301.26	2392.92	2658.71	2180.15	2363.07	2434.95	0.116265	0.204682	0.758906	Unchanged	0.0432103	0.609632	1	Unchanged
ENSG00000066468	FGFR2	57.1783	8.93525	65.8341	26.8	115.193	6.05982	100.465	40.9712	196.213	119.916	1.00415	92.1746	92.825	11.0233	64.388	6.88783	170.187	132.503	5.09114	130.449	95.5356	18.1083	46.6668	81.824	77.8938	0.808352	0.277074	0.827935	Unchanged	-0.0709499	0.916207	1	Unchanged
ENSG00000066557	LRRC40	1222.62	1253.04	1101.92	1217.48	1303.34	1273.67	1330.47	1060.89	1188.65	1252.45	1319.52	1374.62	1292.54	1363.27	1307.77	1414.82	1325.16	1510.31	1202.8	1263.42	1302.81	1437.41	1228.68	1272.8	1345.56	0.0509656	0.582286	1	Unchanged	0.080144	0.34919	1	Unchanged
ENSG00000066583	ISOC1	1046.94	1012.37	1039.07	1034.76	1055.89	1066.26	1140.4	936.078	1090.01	1054.28	1121.29	1080.06	1082.21	1196.99	1085.46	1172.58	1129.71	1540.88	1130.97	1156.19	1180.7	1151.94	1042.55	1087.67	1193.55	0.0611545	0.527184	1	Unchanged	0.13393	0.133629	1	Unchanged
ENSG00000066651	TRMT11	791.605	1031.27	937.913	1031.78	891.6	966.579	1013.35	1057.8	1341.62	1038.42	1144.32	944.801	888.67	1036.73	899.351	1007.47	1223.55	1294.1	1074.32	1121.8	821.255	1049.41	941.792	1058.21	1061.41	0.168066	0.177795	0.747152	Unchanged	0.00434291	0.969874	1	Unchanged
ENSG00000066654	THUMPD1	4998.75	5808.72	5939.81	6181.75	5474.82	5490.37	5744.33	5172.39	6392.1	5617.21	6227.17	6435.26	5835.67	6388.64	6018.78	6346.39	6338.51	7115.1	6433.76	6767.2	5789.28	6582.96	5649.04	5976.6	6424	0.0813062	0.360979	0.911336	Unchanged	0.104135	0.20556	1	Unchanged
ENSG00000066697	MSANTD3	1013.26	2061.56	1056.73	958.285	814.465	1925.08	953.271	1194.88	933.006	1538.83	1280.47	1313.5	1075.3	946.578	994.92	1002.52	785.675	1263.52	1652.93	1849.06	1336.3	889.597	1304.9	1154.48	1221.82	-0.176675	0.441962	0.977754	Unchanged	0.0817602	0.70154	1	Unchanged
ENSG00000066735	KIF26A	28.651	33.8	47.1149	12.8896	158.272	132.872	30.5001	54.2226	58.3739	13.8473	20.0259	140.252	77.0427	43.0734	23.1514	117.719	33.1876	9.23365	6.10201	157.687	28.5266	64.3282	68.9332	54.6672	54.9919	-0.333889	0.579261	1	Unchanged	0.0085418	0.987845	1	Unchanged
ENSG00000066739	ATG2B	4427.78	5072.81	4900.73	5119.18	4585.23	5370.55	4779.22	5587.71	5849.61	5831.24	5755.63	5406.3	5230.38	5059.42	5232.1	5017.59	6054.14	6172.81	5508.14	5884.12	5078.3	5310.4	4912.71	5437.44	5532.2	0.146391	0.108142	0.686792	Unchanged	0.0249261	0.766953	1	Unchanged
ENSG00000066777	ARFGEF1	7280.54	5911.14	7039.76	7543.22	7262.03	7729.61	8010.36	6712.02	8028.62	6975.68	7511.65	7344.99	7392.84	8909.83	8885.82	8881.4	7854.24	9268.91	6503.57	7358.96	7850.35	9122.06	7127.72	7610.75	8215.66	0.0946022	0.380051	0.936607	Unchanged	0.110334	0.26797	1	Unchanged
ENSG00000066827	ZFAT	958.08	694.133	893.709	947.368	1259.26	1258.56	1069.5	926.863	874.629	1091.94	1010.16	825.575	1025.93	1158.93	994.915	1153.81	910.792	1219.66	955.964	863.866	1054.66	1079.57	1001.85	997.941	1029.15	-0.0055844	0.967804	1	Unchanged	0.0443949	0.728879	1	Unchanged
ENSG00000066855	MTFR1	1122.53	1149.61	1446.66	1429.01	955.717	1260.58	1145.32	1243.98	1349.67	1183.09	1175.35	1196.28	1135.53	1182.97	1062.32	1084.59	1384.8	1025.93	1257.41	1220.93	998.516	1139.88	1227.35	1201.53	1146.8	-0.0307465	0.785932	1	Unchanged	-0.0672134	0.521838	1	Unchanged
ENSG00000066923	STAG3	465.768	483.312	570.618	621.659	425.765	445.034	592.855	498.221	540.476	551.911	617.711	434.831	472.966	641.066	489.916	604.094	644.034	557.828	483.552	459.25	453.951	710.658	502.026	543.755	550.41	0.115102	0.410803	0.957515	Unchanged	0.0175706	0.891775	1	Unchanged
ENSG00000066926	FECH	1581.12	1284.85	1525.22	1399.21	1516.72	1618.01	1538.26	1351.42	1389.94	1530.89	1368.58	1533.92	1554.21	1537.56	1552.23	1686.71	1482.49	1991.64	1091.53	1705.45	1636.64	1823.4	1487.52	1475.6	1621.26	-0.0115775	0.921957	1	Unchanged	0.135777	0.214489	1	Unchanged
ENSG00000066933	MYO9A	2888.52	2455.35	2854.99	2854.03	2626.71	3235.01	3023.33	2951.41	3529.69	2971.6	3223.71	3394.47	3156.79	3485.8	3372.05	3789.65	3433.11	4121.99	2971.07	3439.24	3216.16	3510.11	2819.1	3217.1	3481.67	0.190523	0.0541188	0.558215	Unchanged	0.114011	0.211207	1	Unchanged
ENSG00000067057	PFKP	4171.41	4265.29	3810.57	4552.15	4829.66	7086.21	5778.81	6067.5	4634.81	5825.29	5214.01	4935.4	5804.08	5743.56	4748.23	5775.93	3957.88	5675.15	4945.7	4977.79	5106.87	5885.36	4785.88	5500.43	5134.11	0.200763	0.143136	0.731228	Unchanged	-0.0994338	0.43175	1	Unchanged
ENSG00000067064	IDI1	3625.97	3774.02	3741.84	3570.02	3836.88	3570.3	4055.41	3616.37	3585.06	4492.59	3614.16	4065.75	3753.19	4086.8	3978.65	3745.15	3844.53	7096.68	3843.06	4216.1	3926.15	3829.76	3686.51	3908.67	4310.01	0.0844224	0.532626	1	Unchanged	0.140988	0.259581	1	Unchanged
ENSG00000067066	SP100	13320.1	12398.1	12172.3	12652.5	13359	13116.3	13220.9	14471.6	14639.1	14570.7	16476	13707.1	13563.2	22456.4	14492.1	16432	15086	15443.8	15759.7	14131.2	14004	25754.9	12836.4	15388.1	16388	0.26158	0.0776586	0.587879	Unchanged	0.0908175	0.506058	1	Unchanged
ENSG00000067082	KLF6	30020	26965.1	26655.4	25600.9	32869	28105.3	29426.8	23175.4	25371.1	28189.1	33083.1	32707.3	33959.5	30518.8	33400.5	31944.5	25553.4	34062.2	32152.6	35162.1	33539.3	30942.6	28369.3	29553.9	32094.7	0.0590219	0.596523	1	Unchanged	0.118981	0.248588	1	Unchanged
ENSG00000067113	PLPP1	193.068	210.824	243.562	283.025	228.41	295.001	268.863	196.437	249.602	228.889	208.241	177.34	211.303	284.472	213.27	259.044	224.767	215.184	248.848	158.83	192.011	302.552	242.315	228.143	226.813	-0.0868967	0.576968	1	Unchanged	-0.00848523	0.953228	1	Unchanged
ENSG00000067141	NEO1	765.031	619.551	913.38	796.428	809.452	708.828	749.415	961.635	1192.66	723.319	937.08	1369.6	1070.38	578.967	833.962	882.893	1135.6	890.293	724.32	1638.65	1134.43	592.065	768.778	947.882	979.026	0.302079	0.153324	0.747152	Unchanged	0.0466521	0.810496	1	Unchanged
ENSG00000067167	TRAM1	15167.8	14762	13539.4	14784.5	15090.1	17250.4	15725.3	14841.9	15188.7	15260.3	16095.5	16270	15457.1	15644	15705.4	16021.7	13982.6	18920.2	15590.7	15851.8	16281.7	15689.9	15099	15560.4	16005.5	0.0434247	0.613131	1	Unchanged	0.0406882	0.608574	1	Unchanged
ENSG00000067177	PHKA1	17.3778	16.902	14.7126	21.8477	28.0482	26.1723	33.5309	17.3957	17.1116	12.8722	11.0142	17.0329	16.7824	18.0301	17.1016	18.789	10.7235	13.2715	10.1305	24.2596	20.6909	18.0923	20.8434	17.9713	16.6324	-0.211657	0.411792	0.957654	Unchanged	-0.111464	0.650031	1	Unchanged
ENSG00000067182	TNFRSF1A	10263	7841.41	9073.71	9122.17	10135.2	8429.38	9232.5	7577.5	6850.05	6600.14	8466.75	10112.3	9109.97	10757.9	10310.3	6950.47	7972.48	8901.8	10142.3	7261.86	9657.36	10168.5	9144.15	8588.39	8920.62	-0.0904561	0.509822	1	Unchanged	0.054752	0.666985	1	Unchanged
ENSG00000067191	CACNB1	1097	1270.94	1191.29	1173.78	1459.62	1338.11	1136.45	1227.63	1309.42	1583.41	1375.58	1370.61	1625.31	1021.7	1291.68	1248.71	1332.98	1424.65	1249.33	1528.43	1502.73	972.022	1255.12	1331.26	1318.82	0.0849759	0.511673	1	Unchanged	-0.0135709	0.909712	1	Unchanged
ENSG00000067208	EVI5	1514.69	892.037	752.268	1006.95	1118.01	1112.57	840.026	1089.49	693.468	592.52	941.084	1053	1053.59	1119.86	994.912	891.795	925.464	604.774	1011.59	747.54	1174.82	1042.37	1066.09	922.881	924.159	-0.208052	0.252995	0.827935	Unchanged	0.00203831	0.990384	1	Unchanged
ENSG00000067221	STOML1	738.476	856.245	705.148	793.45	676.214	743.059	844.965	667.025	894.748	751.073	668.771	833.588	801.79	703.172	790.698	732.618	796.477	825.002	483.564	758.653	703.101	731.776	752.099	770.641	727.736	0.0351568	0.775391	1	Unchanged	-0.0826458	0.468733	1	Unchanged
ENSG00000067225	PKM	64277.7	59451.6	52941.6	59457	61678.6	68545.5	54035	58479.7	43505.7	52820	66945.1	55161.1	56534.9	51916.4	56853.9	49009.3	39183.2	44280.6	73025.1	56352.9	58938.7	43693.4	61058.7	54924.7	52667.2	-0.152739	0.25837	0.827935	Unchanged	-0.0605534	0.6292	1	Unchanged
ENSG00000067248	DHX29	2648.49	2292.26	2427.77	2523.34	2873.15	2661.11	2638.28	2482.87	2593.68	2415.72	2926.37	2684.11	2681.84	3084.13	2878.11	2938.39	2878.04	2937.01	2416.71	2689.69	2664.7	2977.36	2571.02	2688.38	2797.5	0.06441	0.484675	1	Unchanged	0.0574033	0.500455	1	Unchanged
ENSG00000067334	DNTTIP2	3979.38	3852.59	4027.63	4311.83	4372.84	4134.14	4677.8	3883.39	4630.77	4261.71	4522.21	4440.46	4279.49	4563.6	4625.5	4835.68	4356.62	5581.32	4372.13	4812.91	4489.43	4814.84	4113.07	4407.43	4736.05	0.0997265	0.245997	0.825803	Unchanged	0.103722	0.191469	1	Unchanged
ENSG00000067365	METTL22	1892.64	1825.86	1577.26	1592.85	1332.39	1555.59	1442.72	1909.95	1580.16	1455.57	1643.89	1702.24	1523.59	1569.61	1566.31	1547.3	1543.1	1368.58	1493.12	1530.46	1469.23	1593.22	1629.43	1603.47	1513.91	-0.0231939	0.81712	1	Unchanged	-0.0828497	0.372816	1	Unchanged
ENSG00000067369	TP53BP1	2569.85	2349.94	2731.25	2831.19	2250.04	2961.15	2716.07	3102.8	3135.16	2610.92	3045.51	2844.42	2984.98	2936.89	2819.76	3136.13	2993.35	2714.7	2628.13	2815.12	2631.22	3134.17	2615.57	2922.09	2859.07	0.159853	0.0899865	0.639664	Unchanged	-0.0314287	0.717895	1	Unchanged
ENSG00000067445	TRO	95.02	160.116	124.722	120.156	184.327	102.707	117.178	116.644	213.354	160.527	103.12	133.254	116.505	150.25	136.816	84.0157	208.207	162.138	143.648	142.629	127.021	159.822	131.175	138.854	145.537	0.0818579	0.687252	1	Unchanged	0.0677949	0.717672	1	Unchanged
ENSG00000067533	RRP15	1415.66	1253.03	1288.52	1479.65	1414.54	1507.26	1277.28	1483.37	1609.34	1461.53	1315.52	1421.71	1323.14	1465.44	1374.17	1625.41	1535.29	1345.12	1236.18	1477.86	1329.39	1416.31	1393.11	1419.67	1417.47	0.0272343	0.77487	1	Unchanged	-0.00216815	0.980366	1	Unchanged
ENSG00000067560	RHOA	58612	44777.1	42874	42978.3	53538	48188	47034	45513	38197.6	41931.4	43956.6	44870.5	46294.4	46689.7	47973.2	44784.7	39400.2	46811.7	46395.9	40428.2	52471.9	45892.8	48494.6	44310.9	45519.8	-0.130159	0.203294	0.756622	Unchanged	0.0388323	0.682432	1	Unchanged
ENSG00000067596	DHX8	5478.78	4132.03	4853.58	5054.63	5308.52	5455.13	5344.51	5084.39	4946.81	4947.38	5087.86	5241.99	5045.73	6161.26	5704.91	5312.23	5301.64	5872.99	4902.2	4692.54	5219.12	5962.76	5047.11	5232.49	5371.05	0.0520504	0.592195	1	Unchanged	0.0377025	0.674827	1	Unchanged
ENSG00000067601	PMS2P4	240.044	336.138	247.482	258.191	271.487	286.952	238.311	309.958	304.957	312.129	251.29	224.429	310.059	221.37	228.364	291.663	331.307	311.032	237.737	292.335	355.509	270.397	273.382	271.563	289.793	-0.00969747	0.944198	1	Unchanged	0.0938766	0.463614	1	Unchanged
ENSG00000067606	PRKCZ	598.554	567.839	824.012	691.165	620.113	698.755	811.487	767.252	916.885	629.193	624.72	612.168	608.243	637.062	780.636	804.804	746.638	689.381	564.482	719.202	500.227	604.12	666.74	700.876	676.186	0.0719481	0.612053	1	Unchanged	-0.051699	0.693483	1	Unchanged
ENSG00000067704	IARS2	5858.75	5108.6	5243.48	5820.27	6372.43	5763.23	6493.77	5828.13	6125.39	6002.66	6160.1	5755.97	5930.46	6253.41	6415.13	6731.99	5780.49	6452.24	5473.76	5705.09	6161.52	6223.11	5694.46	6068.74	6117.92	0.0918477	0.277768	0.827935	Unchanged	0.0116417	0.881661	1	Unchanged
ENSG00000067715	SYT1	20.4035	9.93897	14.7297	18.8735	13.0242	12.0866	18.7059	13.3267	26.1619	16.8387	24.027	27.0493	18.7568	17.0294	18.1109	24.7239	21.5003	13.2826	25.2819	25.2805	18.7033	20.1048	14.8428	20.237	20.8735	0.444773	0.0688706	0.558215	Unchanged	0.0445881	0.835361	1	Unchanged
ENSG00000067829	IDH3G	5189.73	4661.09	4624.75	4389.28	5216.36	4733.22	4610.83	4862.39	4136.6	4474.74	4218.86	4423.43	4687.3	4406.34	4463.53	4074.39	3949.1	3980.27	4172.84	4165.52	4536.71	4271.03	4802.4	4477.56	4201.67	-0.101028	0.210989	0.768159	Unchanged	-0.0917443	0.220927	1	Unchanged
ENSG00000067836	ROGDI	1986.63	2339	1912.16	1967.23	2194.94	1551.57	1426.96	1884.38	1716.03	1121.64	1536.77	2548.85	1558.15	1373.29	1684.01	1278.36	1637.89	914.798	1925.05	2157.59	1510.59	1337.91	1991.92	1645.76	1555.78	-0.275404	0.139675	0.723738	Unchanged	-0.0811	0.640002	1	Unchanged
ENSG00000067840	PDZD4	4910.91	4888.82	9649.3	6002	7006.57	2900.76	5049.05	6236.31	5540.63	11427.7	7546.69	7682.64	6848.77	2832.72	5138.55	4723.93	6232.95	18063.5	6216.27	11044	6196.96	2854.74	5893.06	6645.56	7558.85	0.173371	0.609695	1	Unchanged	0.185774	0.553483	1	Unchanged
ENSG00000067900	ROCK1	12232.3	10568.3	11174.4	12105.3	12493.4	13150.5	12446.9	12179	12380.6	11623.8	12961.9	13279.3	12707.2	14319.8	13099.9	13579.6	12067.2	15320.4	12397.1	13141.9	13473.2	14228.4	11954	12737.3	13413.5	0.0915672	0.301629	0.836877	Unchanged	0.0746168	0.362439	1	Unchanged
ENSG00000067955	CBFB	5899.61	5310.48	5591.15	5423.05	6413.5	6011.92	6526.27	6089	6120.35	6346.49	6110.04	5793.04	6024.27	6607	6350.75	6797.24	5908.51	7788.16	5708.45	5421.86	6725.78	6553.81	5774.95	6202.06	6406.82	0.102944	0.279796	0.827935	Unchanged	0.046856	0.594425	1	Unchanged
ENSG00000067992	PDK3	4877.19	4739.66	4672.88	5104.29	4311.74	4963.78	4396.14	5682.83	5113.88	4934.5	4662.37	4995.52	4917.37	4274.12	4780.42	4171.27	5130.63	4897.05	5010.43	4570.14	4745.47	4305.21	4778.25	4872.09	4701.33	0.0280456	0.758407	1	Unchanged	-0.0514584	0.542002	1	Unchanged
ENSG00000068001	HYAL2	501.489	457.459	432.128	379.341	417.75	379.588	386.04	379.543	318.052	305.176	403.465	459.874	453.238	395.659	411.444	289.671	333.227	367.134	515.894	314.601	428.369	448.309	427.959	387.631	388.581	-0.14269	0.320085	0.853336	Unchanged	0.00344815	0.979375	1	Unchanged
ENSG00000068024	HDAC4	3584.09	3297.67	3606.31	3753.74	3137.63	3722.33	3981.55	2878.8	3486.42	3252.01	3406.93	4078.77	4258.77	4486.47	4276.42	3530.6	3581.65	3732.45	3786.41	3249.08	3827.69	4135.33	3516.96	3728.71	3764.95	0.0843595	0.454566	0.977754	Unchanged	0.0139372	0.893662	1	Unchanged
ENSG00000068028	RASSF1	11406	13142	11217.7	11823.3	11141	10698.8	11714.2	9824.05	9776.87	15553.6	13335.4	16268	13500.1	11058.4	11509.4	10669.9	11578.6	18984.5	11088.1	16292.9	14001.1	10225.8	11571.4	12628.8	13043.8	0.126151	0.427345	0.971845	Unchanged	0.0466357	0.75074	1	Unchanged
ENSG00000068078	FGFR3	6.15013	7.95233	11.7915	12.9142	7.01408	15.0941	9.84006	6.16704	12.0777	19.8358	9.01119	13.0244	12.8388	11.0188	5.03702	9.88594	5.83996	11.2125	8.09892	9.10712	10.8347	19.0852	10.1527	11.7267	9.88767	0.205718	0.504148	1	Unchanged	-0.244763	0.391449	1	Unchanged
ENSG00000068079	IFI35	3070.34	3299.66	3579.8	3207.55	3513.3	3417.26	3027.27	2714.08	2632.94	2797.2	3117.59	3259.21	3019.53	5829.7	2783.55	2586.4	2714.81	3281.71	3622.52	2500.54	2898.08	6824.18	3347.99	3299.69	3401.47	-0.0209628	0.922458	1	Unchanged	0.0438227	0.826094	1	Unchanged
ENSG00000068097	HEATR6	1816.04	1471.82	1616.55	1665.35	1749.14	1670.37	1734.23	1890.53	1527.83	1548.71	1703.96	1658.16	2034.1	1976.29	1760.46	1829.08	1683.81	1735.69	1565.96	1547.66	2021.68	1932.97	1664.88	1759.23	1759.67	0.0795432	0.438622	0.977754	Unchanged	0.000383859	0.996773	1	Unchanged
ENSG00000068120	COASY	5738.23	5503.41	5854.36	5886.81	5625.09	5310.15	5488.29	5775.94	5520.5	5781.7	5446.27	5481.44	5380.47	5120.53	5200.92	4703.19	4933.21	5238.69	5795.43	5255.96	4977.86	5090.26	5653.01	5499.39	5149.44	-0.0397521	0.603482	1	Unchanged	-0.0948671	0.181132	1	Unchanged
ENSG00000068137	PLEKHH3	83.7712	70.6	59.8761	91.3579	152.268	128.867	115.232	97.1912	59.3941	114.947	102.118	77.1492	148.144	83.1399	73.438	79.0964	54.6961	41.8512	85.9793	74.8557	102.438	95.4865	97.79	99.6644	75.9802	0.0276429	0.906614	1	Unchanged	-0.390957	0.0755079	1	Unchanged
ENSG00000068305	MEF2A	6189.67	5048.94	4625.72	5147.98	5557.97	5914.25	4596.05	4945.26	5035.38	4327.1	5013.78	5018.56	5283.71	6575.95	6060.02	5483.27	5641.73	4776.74	5455.54	4401.22	5529.32	6853.35	5414.09	5099.47	5525.15	-0.0863595	0.47213	0.9866	Unchanged	0.11567	0.298935	1	Unchanged
ENSG00000068308	OTUD5	8817.76	9762.74	10060.7	9296.95	8716.64	9146.25	9069.01	9455.74	9724.53	10545.8	9534.98	9027.2	9312.39	8841.72	8921.03	8867.55	8862.77	9708.45	9994.57	10028.4	9489.95	8970.28	9300.18	9438.92	9355.38	0.021356	0.788408	1	Unchanged	-0.0128324	0.861671	1	Unchanged
ENSG00000068323	TFE3	7425.55	5622.75	5517.49	5346.58	6320.34	5906.2	5498.13	5900.75	4727.4	4823.52	5838.73	5479.44	5903.81	5992.98	6189.79	4710.11	4892.15	4544.23	6512.65	4772.45	5982.31	5788.86	6023.15	5520.59	5424.07	-0.125682	0.285659	0.827935	Unchanged	-0.0254476	0.815755	1	Unchanged
ENSG00000068354	TBC1D25	2242.99	2375.8	2421.89	2037.74	2000.59	2034.85	2183.3	2232.23	2212.23	2863.61	2443.81	2048.9	2244.41	2070.45	2142.74	2437.12	2071.78	2952.28	2460.2	2117.16	2370.27	2121.95	2185.64	2287.37	2334.19	0.0656244	0.554819	1	Unchanged	0.0292034	0.776203	1	Unchanged
ENSG00000068366	ACSL4	7033.34	5153.35	4830	5541.22	6622.88	6150.86	6021.07	5589.77	4461.7	4849.28	6393.36	6067.56	6105.24	7256.08	6465.43	6347.39	5048.51	5977.02	5868.27	4991.96	6859.72	6800.08	5888.61	5843.01	6044.8	-0.0112034	0.931292	1	Unchanged	0.0489809	0.683947	1	Unchanged
ENSG00000068383	INPP5A	1250.18	1352.49	1202.11	1022.84	779.401	1088.41	872.521	1096.66	1109.13	866.009	1021.18	942.797	942.985	1095.82	1132.73	877.945	1015.37	886.22	1288.76	1071.22	1020.19	1145.91	1115.9	993.388	1054.79	-0.167804	0.198621	0.747417	Unchanged	0.0865389	0.475282	1	Unchanged
ENSG00000068394	GPKOW	2191.92	1974.03	2030.02	2062.57	2352.22	2049.95	2596.93	1827.13	2108.56	2252.24	2181.51	1956.73	2004.46	2158.59	2093.44	1997.15	1799.12	2522.95	2038.37	1906.76	2247.18	2199.35	2110.12	2135.77	2100.54	0.0174715	0.866399	1	Unchanged	-0.0240464	0.802465	1	Unchanged
ENSG00000068400	GRIPAP1	10437.7	9961.63	9617.8	9946.4	9725.45	9848.03	8594.34	10142.2	8727.12	9514.28	9866.37	9870.81	9898.92	9651.07	9347.56	8473.06	9320.14	8456.15	10564.1	9633.9	9362.92	9321.09	9922.83	9533.13	9309.86	-0.057801	0.476382	0.990919	Unchanged	-0.0341883	0.649489	1	Unchanged
ENSG00000068438	FTSJ1	2749.62	2855.13	2962.05	2839.13	3050.47	2914.84	3080.45	2895.15	3196.55	3734.58	3135.61	3174.05	3168.64	2882.8	2870.06	3156.89	3022.67	3724.27	2942.74	3021.47	2837.03	2733.1	2895.21	3158.48	3038.53	0.125565	0.17848	0.747152	Unchanged	-0.0558818	0.516766	1	Unchanged
ENSG00000068489	PRR11	934.555	714.029	570.582	529.285	941.687	861.862	949.374	639.399	486.137	721.349	598.691	708.35	846.234	733.221	706.198	820.621	604.905	733.231	553.357	575.578	932.576	729.765	758.667	710.344	707.029	-0.0948258	0.586205	1	Unchanged	-0.00676653	0.966598	1	Unchanged
ENSG00000068615	REEP1	142.828	39.7713	12.7177	96.3493	22.0439	28.2063	12.7649	119.471	40.2597	11.8675	24.0296	40.0767	18.7347	59.0951	12.0866	75.1853	32.2287	15.3425	19.244	32.3797	30.5104	106.508	56.9861	40.7874	40.4357	-0.480913	0.379616	0.93635	Unchanged	-0.0133361	0.979193	1	Unchanged
ENSG00000068650	ATP11A	10530.6	7117.44	6823.68	8459.8	8581.39	9693.98	7026.53	9555.98	6519.93	6445.56	9257.66	8386.98	9465.45	10830	9501.47	7597.08	8097.58	6825.51	7943.06	5800.19	9680.02	10655	8534.48	8436.02	8262.48	-0.0167387	0.917126	1	Unchanged	-0.0299811	0.840506	1	Unchanged
ENSG00000068654	POLR1A	2682.22	3013.25	3296.94	3283.03	3050.47	4060.63	3697.93	3099.75	3030.49	3993.19	3197.68	3881.39	2904.99	4349.24	4288.49	4065.49	3321.7	5103.02	2620.05	3470.6	2930.57	3988.58	3231.09	3519.33	3723.56	0.123276	0.417314	0.962618	Unchanged	0.0813659	0.562179	1	Unchanged
ENSG00000068697	LAPTM4A	6906.69	5534.24	5420.25	6196.64	6706.03	5828.67	5733.5	6576.96	5143.08	4541.12	6522.51	6153.72	5996.62	6893.48	6338.68	5657.27	5332.9	5567.07	6719.02	5749.6	6562.32	6661.36	6098.76	5945.12	6073.53	-0.0368047	0.744043	1	Unchanged	0.0308306	0.76781	1	Unchanged
ENSG00000068724	TTC7A	10159.9	7415.78	8598.37	9178.77	9261.61	9234.86	8659.34	10949.3	7773.99	6588.24	8901.25	8314.84	8604.41	11436	9194.65	9274.9	7434.99	5482.45	9060.86	7249.71	7806.04	10014.7	8974.87	8903.43	8189.78	-0.0115315	0.936956	1	Unchanged	-0.120528	0.372074	1	Unchanged
ENSG00000068745	IP6K2	5899.61	6528.72	5343.65	5418.09	6244.2	5164.15	6641.51	4718.17	6581.31	4919.64	4248.9	5519.52	5100.04	5240.73	5829.65	5963.78	6300.42	5528.31	4590.64	5758.69	5092.09	5488.32	5766.4	5371.22	5568.99	-0.102412	0.386959	0.9455	Unchanged	0.0521628	0.63467	1	Unchanged
ENSG00000068784	SRBD1	1424.85	1210.27	1152.98	1448.87	1347.42	1331.06	1432.89	1397.44	1283.25	1158.31	1193.38	1253.39	1401.16	1497.49	1313.81	1502.81	1379.89	1555.18	1063.2	1223.97	1487.95	1575.12	1319.24	1327.16	1387.74	0.0086661	0.938162	1	Unchanged	0.0644075	0.533198	1	Unchanged
ENSG00000068796	KIF2A	9516.41	14996.7	11672.4	10998	9212.53	13605.6	10051.8	11878.2	12618.1	12872.3	11293	10180.4	10414.4	11614.3	10460.2	12037.3	9508.72	12099.9	12542.8	14332.5	12668.7	10960.5	11666.9	11365.3	11826.3	-0.0377904	0.768457	1	Unchanged	0.0573606	0.629559	1	Unchanged
ENSG00000068831	RASGRP2	43701.6	48979.8	56529.3	49861.1	33308.8	45291.3	42005.6	47678.7	58177.1	54621.4	46464.5	44805.4	46578.7	43259	42955.3	47194.1	49710.3	44188.8	49690.6	53488.2	41066.6	42345.5	46278.6	47948.8	46329.9	0.0511467	0.673401	1	Unchanged	-0.04955	0.658912	1	Unchanged
ENSG00000068878	PSME4	5552.34	5558.11	6633.18	5716	5520.9	6305.92	6515.44	5849.62	6259.25	6793.37	6354.32	6273.95	5944.29	6288.47	6283.35	6518.43	6384.44	7865.66	6219.3	6761.13	6403.77	6815.16	5881.08	6284.84	6656.4	0.0957901	0.269933	0.827935	Unchanged	0.0828521	0.30174	1	Unchanged
ENSG00000068885	IFT80	1274.71	1395.25	1270.85	1389.28	1143.05	1367.31	1322.58	1428.13	1616.39	1255.42	1508.74	1510.88	1293.52	1032.72	1269.55	1549.28	1565.59	1285.97	1441.52	1525.4	1191.52	1182.1	1306.74	1371.05	1376.37	0.0692724	0.553496	1	Unchanged	0.00562413	0.958494	1	Unchanged
ENSG00000068903	SIRT2	6066.09	5547.17	5673.65	5188.69	5468.81	5618.24	5501.09	5553.95	4773.7	5938.25	5202.99	5624.72	5796.18	5179.62	5461.46	4834.68	4784.66	6183	5056.97	4850.34	5782.41	5223.95	5593.77	5446.31	5272.18	-0.0385301	0.671491	1	Unchanged	-0.0468918	0.577509	1	Unchanged
ENSG00000068912	ERLEC1	2680.16	2663.2	2742.05	2678.26	3027.43	2917.86	3661.5	2722.26	3020.42	3133.11	3129.61	3142.99	2896.11	3009.01	2982.73	3429.77	2853.59	3973.1	2692.88	3068	3125.57	3124.12	2784.83	3089.38	3156.22	0.14974	0.143372	0.731665	Unchanged	0.0308527	0.743873	1	Unchanged
ENSG00000068971	PPP2R5B	2483.01	2068.5	2299.12	2096.33	2094.76	2256.36	2178.38	2247.56	1940.48	2063.97	2216.55	1984.78	2175.29	2275.79	2097.47	2063.39	1941.8	1954.96	2829.42	2134.35	2048.26	2190.3	2216.35	2135.35	2157.49	-0.0536933	0.592177	1	Unchanged	0.0148606	0.872902	1	Unchanged
ENSG00000068976	PYGM	511.731	602.653	698.306	634.565	374.675	460.138	443.142	608.686	690.432	762.983	588.678	497.95	517.404	397.665	479.857	518.068	643.056	562.927	672.699	573.542	541.604	441.282	547.011	563.367	554.129	0.0424066	0.799603	1	Unchanged	-0.0238215	0.877489	1	Unchanged
ENSG00000069020	MAST4	1897.77	3132.6	1696.08	2458.8	1262.27	2219.1	2305.42	2310.99	3189.49	1646.8	2351.71	1588.03	1969.9	2089.48	2254.4	2733.74	2516.47	1375.74	2085.91	2102.99	1877.89	2023.44	2111.11	2181.48	2121.32	0.0472953	0.809131	1	Unchanged	-0.0403216	0.823841	1	Unchanged
ENSG00000069188	SDK2	298.281	213.799	662.983	691.189	49.0939	587.987	507.159	774.387	975.248	323.001	481.556	504.964	444.323	766.273	712.231	1090.57	759.353	204.019	428.937	636.26	424.396	872.491	417.222	597.114	641.032	0.517087	0.205437	0.759692	Unchanged	0.102352	0.784186	1	Unchanged
ENSG00000069248	NUP133	3354.29	3347.39	3373.54	3580.94	3764.75	3671.99	3831.86	3353.46	3816.54	3459.1	3640.19	3835.31	3655.44	3995.65	3989.72	3970.58	3785.9	4660.45	3491.03	3724.49	3841.47	4055.92	3515.49	3698.44	3939.94	0.0731995	0.400131	0.957515	Unchanged	0.0912376	0.256474	1	Unchanged
ENSG00000069275	NUCKS1	8289.7	9584.73	10513.5	10175.8	9844.66	9373.8	10779.6	8835.81	11982	11356.3	9336.76	10238.5	9802.15	10379.3	10241.9	12054.1	11409.5	15408	9021.43	11220	10433.3	10996.7	9630.37	10338.8	11348.1	0.102403	0.385969	0.94458	Unchanged	0.134379	0.218326	1	Unchanged
ENSG00000069329	VPS35	10465.2	6969.26	7261.71	7801.41	9386.84	9200.62	8517.53	8651.64	7366.37	7191.69	8283.54	8218.66	8306.21	9329.53	9321.4	8099.34	7703.74	8361.3	8089.74	7268.93	9229	9440.7	8514.18	8233.15	8439.27	-0.0484123	0.668899	1	Unchanged	0.035675	0.733766	1	Unchanged
ENSG00000069345	DNAJA2	5330.69	4909.71	5139.38	5255.23	5681.19	5387.67	5814.26	4866.5	5567.8	4883.97	5564.41	5319.13	5207.67	5890.81	5505.73	5531.71	5098.36	6135.08	5716.53	5428.94	5519.47	6035.13	5283.98	5389.32	5621.37	0.0284878	0.733222	1	Unchanged	0.0608009	0.431707	1	Unchanged
ENSG00000069399	BCL3	1878.37	1822.87	2538.78	1765.64	2093.76	2147.62	2103.54	2459.3	1360.76	1562.58	1790.06	2329.44	1976.82	2155.59	2290.61	2073.29	1371.06	1709.19	2123.33	1601.28	1810.93	2230.5	2041.17	1967.26	1901.27	-0.0532238	0.727663	1	Unchanged	-0.0492204	0.728246	1	Unchanged
ENSG00000069424	KCNAB2	23707.7	25078.6	24600.9	24796.5	26463.5	24018.5	22872	23606.1	21826.3	27867.1	31003.7	26534.6	28538.5	22767.9	24748.1	24904.1	22417.4	30526.5	24763.9	28339.3	26620.5	22877	24777.6	25627	25649.6	0.0486293	0.648677	1	Unchanged	0.00126729	0.989759	1	Unchanged
ENSG00000069493	CLEC2D	12071.9	15615.2	17340.2	15165.9	12901.1	14519.8	15687.9	12328.4	17275.1	15906.3	14489.7	15366.3	14872.6	13389.3	13633	16368.7	16214.7	17453.8	17721.1	17518.9	13360	15100.9	14602.4	14914.4	15921.4	0.0305044	0.788707	1	Unchanged	0.0942517	0.370889	1	Unchanged
ENSG00000069509	FUNDC1	436.156	494.252	557.846	613.713	498.895	455.102	602.707	476.74	662.25	428.043	594.684	453.866	458.154	588.98	548.259	576.409	541.401	521.121	658.536	518.923	453.952	498.575	509.327	533.178	539.647	0.0659046	0.614721	1	Unchanged	0.0173742	0.885803	1	Unchanged
ENSG00000069535	MAOB	42.9435	240.724	88.3965	32.7533	13.0287	67.465	48.2485	100.153	23.1634	42.5989	89.0988	67.1256	29.5994	20.0374	43.2617	24.6933	12.643	29.6096	118.28	104.13	59.094	18.1062	80.8851	52.5032	51.2272	-0.621845	0.233347	0.804605	Unchanged	-0.035365	0.942231	1	Unchanged
ENSG00000069667	RORA	7298.95	11293.2	9222.01	10109.3	8998.14	9748.35	10467.4	11222.5	12455.1	14185.2	11758.5	13463.7	13460.6	10627.7	10209.7	13426.4	11814.1	17683.2	9186.33	15959	12005	10430.8	9444.99	12205.1	12589.3	0.369854	0.0139666	0.346084	upRegulation	0.0447146	0.746375	1	Unchanged
ENSG00000069696	DRD4	48.0389	58.6687	85.4582	70.5053	61.111	108.723	41.347	64.426	28.1936	84.2505	60.0685	46.0889	63.2069	27.0483	39.2391	39.5366	51.7969	50.9894	67.7584	23.2902	74.8755	51.2643	72.0842	51.8287	49.8438	-0.475	0.072455	0.568092	Unchanged	-0.0561183	0.822009	1	Unchanged
ENSG00000069702	TGFBR3	3435.01	5872.37	6222.67	4914.61	5441.76	4741.27	5826.07	4558.6	5323.23	9188.31	6389.36	7747.76	7273.37	5010.34	5649.59	7640.59	6052.15	14625.8	3738.89	9988.94	8435.3	4730.42	5104.61	6414.63	7607.71	0.329556	0.184863	0.747152	Unchanged	0.246089	0.281976	1	Unchanged
ENSG00000069764	PLA2G10	21.4623	19.8849	20.6114	33.7728	27.0481	27.1833	26.5705	41.9346	27.1825	70.3874	35.0408	25.0504	30.5994	45.0738	17.1136	33.6113	27.3395	70.2807	34.3975	27.3237	30.5161	48.2417	24.9938	37.7299	36.103	0.591699	0.0377067	0.490795	upRegulation	-0.0637387	0.802846	1	Unchanged
ENSG00000069849	ATP1B3	6045.65	4408.49	4639.48	4717.98	5675.18	5353.44	5067.79	4212.79	3422.01	4604.55	4497.18	4686.93	5183	4661.76	4816.63	3839.07	4037.05	5223.38	4905.23	4112.93	5440.71	4315.27	5140.04	4542	4586.28	-0.178424	0.141711	0.727906	Unchanged	0.0139815	0.901302	1	Unchanged
ENSG00000069869	NEDD4	404.516	701.105	621.67	843.112	735.318	581.965	550.49	639.388	915.874	453.801	407.472	772.47	801.804	638.063	601.582	937.295	898.132	653.7	298.453	875.981	899.088	608.142	647.948	647.42	721.547	-0.00120553	0.995867	1	Unchanged	0.1564	0.467843	1	Unchanged
ENSG00000069943	PIGB	1036.73	1173.48	1055.76	1177.76	1081.94	1149.83	1143.36	886.978	1063.84	990.86	1011.17	1102.1	1213.55	1167.94	1232.32	1074.7	1176.62	1301.25	937.763	1128.88	1306.76	1308.75	1112.58	1072.47	1183.38	-0.0529268	0.615149	1	Unchanged	0.141911	0.145509	1	Unchanged
ENSG00000069956	MAPK6	1750.68	1672.7	1666.63	1600.79	1968.53	1921.07	2183.31	1685.95	1813.66	1755.81	2066.38	1660.16	1927.45	2090.48	2060.24	2072.3	1755.15	1792.81	1852.24	1641.74	2005.92	2112.9	1763.4	1897.9	1911.66	0.106076	0.303424	0.837549	Unchanged	0.0104092	0.912928	1	Unchanged
ENSG00000069966	GNB5	2157.23	4383.65	2646.78	2283.02	1967.53	3536.06	2268.97	3049.59	2428.62	3275.81	3068.53	2414.6	2701.59	1756.93	2216.18	2394.6	1980.88	2349.62	3346.34	2999.21	3330.42	1952.08	2829.04	2620.58	2571.17	-0.110429	0.572401	1	Unchanged	-0.0274635	0.879689	1	Unchanged
ENSG00000069974	RAB27A	7246.84	7138.32	8605.26	7909.65	9009.16	7243.3	9169.47	7917.13	7700.52	9319.08	8841.19	8723.62	9054.68	8695.48	10258	9518.11	8342.86	13293	8221.26	8646.65	10084.7	8587.31	7858.76	8677.65	9618.98	0.143	0.223213	0.785995	Unchanged	0.14857	0.170562	1	Unchanged
ENSG00000069998	HDHD5	3304.22	2673.14	2979.72	3400.21	3398.1	2787.98	2889.4	2925.83	2743.64	2520.75	2864.3	2799.33	3185.44	3062.1	3000.83	2702.09	2610.26	2186.46	3165.28	2482.33	2912.87	2844.68	3090.56	2873.85	2738.1	-0.104873	0.315056	0.847123	Unchanged	-0.0697997	0.471135	1	Unchanged
ENSG00000070010	UFD1	3730.15	3831.71	3124.08	3553.14	3545.36	3537.08	3627.01	4082.85	3681.67	4092.27	3489.02	3422.52	3587.31	3511.85	3535.01	4031.88	3531.82	3925.18	3654.9	3396.76	3388.49	3498.05	3553.58	3686.81	3620.26	0.0531049	0.5414	1	Unchanged	-0.026277	0.743883	1	Unchanged
ENSG00000070018	LRP6	299.273	198.885	256.316	557.135	215.389	279.908	216.629	241.465	699.456	341.849	217.252	405.771	211.285	320.534	330.967	303.522	613.834	205.016	196.273	413.704	172.294	382.972	301.151	331.78	327.323	0.139683	0.655361	1	Unchanged	-0.0194967	0.946198	1	Unchanged
ENSG00000070019	GUCY2C	34.7061	28.8404	33.4062	26.8113	21.0394	19.1382	23.6361	17.412	36.2184	9.89164	24.0275	16.0326	23.6991	31.0495	25.1475	19.7677	34.2481	16.3373	29.3242	22.2555	17.7125	16.0886	27.3236	22.7459	22.6102	-0.263394	0.293739	0.83007	Unchanged	-0.00805017	0.972934	1	Unchanged
ENSG00000070031	SCT	58.2725	62.6388	140.449	107.243	245.431	158.068	96.5083	101.276	52.3502	162.533	108.124	57.1125	122.456	80.135	77.4614	85.0308	49.8017	128.431	86.9923	28.3533	99.4777	73.3806	128.684	97.5619	78.6161	-0.398999	0.215123	0.773831	Unchanged	-0.311069	0.302699	1	Unchanged
ENSG00000070047	PHRF1	7558.36	6341.75	7528.86	6935.47	6838.27	7656.11	7313.12	5941.7	7337.18	7202.59	6999.06	7756.78	7260.53	8010.33	7780.25	7046.38	7216.09	8865.07	7597.09	7010.99	7618.94	8150.05	7143.14	7227.66	7660.61	0.0169807	0.856466	1	Unchanged	0.0839147	0.334133	1	Unchanged
ENSG00000070061	ELP1	6115.13	6071.26	5901.49	6655.43	6002.77	6497.22	6561.71	6858.3	7324.09	7205.57	7387.51	6839.03	6545.63	6876.45	7080.09	7391.44	7634.37	7554.64	6680.59	8077.14	6289.53	6624.18	6207.22	6949.79	7166.5	0.163018	0.0532167	0.558215	Unchanged	0.0442986	0.569141	1	Unchanged
ENSG00000070081	NUCB2	2677.11	2440.43	3752.66	3907.67	2368.25	3219.91	3876.18	3111	4901.5	3607.74	3425.95	2666.08	2685.78	3117.19	3329.79	3466.34	4255.02	4040.41	3322.09	2982.03	2773.01	3282.94	3061.01	3423.93	3431.46	0.161629	0.315947	0.84785	Unchanged	0.00316961	0.983	1	Unchanged
ENSG00000070087	PFN2	136.899	163.089	262.257	188.678	208.373	197.343	187.09	223.035	407.6	304.203	245.283	267.509	238.951	191.321	184.103	262.005	333.286	268.2	192.218	340.867	225.497	189.987	192.773	258.124	249.52	0.420759	0.037146	0.489282	upRegulation	-0.0488123	0.791466	1	Unchanged
ENSG00000070159	PTPN3	61.2039	15.9008	40.2815	24.819	23.0436	33.2266	180.441	13.3593	8.06953	67.3949	38.045	22.0461	23.6721	33.0573	41.2377	77.1936	20.4912	29.5801	18.2274	8.12007	36.4445	19.1064	33.0792	48.2606	31.3001	0.542336	0.302596	0.837208	Unchanged	-0.622361	0.198155	1	Unchanged
ENSG00000070182	SPTB	481.115	1592.19	728.728	569.011	151.277	672.58	288.506	986.123	457.955	798.647	720.83	614.171	641.823	738.228	470.809	326.238	307.776	597.618	1095.52	1165.25	1035	693.579	699.151	655.785	711.475	-0.0923524	0.806409	1	Unchanged	0.117566	0.736541	1	Unchanged
ENSG00000070190	DAPP1	10014.8	10498.7	7772.41	8822.27	6712.04	9422.13	6558.75	8957.5	6753.43	5479.47	8873.22	7363.03	7028.48	8847.73	8440.17	6685.51	6428.4	4450.43	9815.5	6835.99	7827.71	9616.61	8873.72	7482.7	7512.54	-0.245978	0.147456	0.742675	Unchanged	0.0057449	0.970954	1	Unchanged
ENSG00000070214	SLC44A1	3344.06	2864.08	2529.9	3119.17	3574.41	3233	3263.62	3576.46	3056.66	2920.07	4835.57	3077.87	3083.72	3030.05	3162.8	3542.48	2737.29	2421.02	4635.11	3039.68	3441.67	3078.89	3110.77	3355.5	3257.37	0.109258	0.46309	0.977754	Unchanged	-0.0428158	0.755643	1	Unchanged
ENSG00000070269	TMEM260	1615.86	1716.46	1603.78	1715.99	1614.9	1697.55	1768.7	1768.8	1775.42	1577.45	1733	1724.29	1717.13	2008.34	1863.07	2065.38	1885.14	1837.67	1744	1785.37	1671.1	1955.09	1660.76	1759.14	1850.85	0.083006	0.324693	0.860213	Unchanged	0.073336	0.346015	1	Unchanged
ENSG00000070366	SMG6	2017.27	1520.54	2037.88	2177.76	1925.45	2225.14	2412.77	2057.29	2401.44	2075.86	2283.63	1903.63	2020.26	2283.8	2434.47	2482.6	2221.31	2596.38	1892.71	1822.81	1974.39	2516.98	1984.01	2179.84	2242.71	0.135802	0.253914	0.827935	Unchanged	0.0410136	0.708938	1	Unchanged
ENSG00000070367	EXOC5	4119.31	3621.87	3912.72	4326.73	4475.03	4452.3	4784.16	3803.59	4152.71	4414.3	4557.25	4627.82	4444.39	5179.62	4619.46	4748.67	4486.6	5414.08	4259.84	4040.1	4662.75	4883.19	4151.33	4495.48	4639.34	0.114916	0.242543	0.82041	Unchanged	0.0454284	0.616938	1	Unchanged
ENSG00000070371	CLTCL1	360.582	484.309	452.748	554.129	549.985	428.923	416.56	510.476	339.191	212.021	564.649	626.19	463.1	633.051	734.348	519.066	449.53	208.091	567.495	458.231	408.654	497.566	471.779	470.655	480.373	-0.00347871	0.988234	1	Unchanged	0.0295078	0.892523	1	Unchanged
ENSG00000070388	FGF22	48.0056	62.6598	46.1563	39.7169	38.0699	47.3225	51.2111	34.8125	54.3469	51.5261	42.0493	43.0833	61.2334	55.091	49.2895	38.5532	39.0802	35.7082	47.5403	42.486	52.2051	37.1952	46.9885	49.1692	42.7572	0.0658454	0.707519	1	Unchanged	-0.201502	0.219108	1	Unchanged
ENSG00000070404	FSTL3	899.856	895.025	1119.63	970.213	806.448	732.996	881.405	862.391	880.659	477.578	694.801	918.749	718.838	800.332	1164.91	540.796	773.992	431.416	833.55	852.721	713.932	718.71	904.028	779.344	753.753	-0.214111	0.253843	0.827935	Unchanged	-0.0481455	0.78253	1	Unchanged
ENSG00000070413	DGCR2	7327.53	7094.57	8279.19	8446.9	7673.77	8068.92	7966.04	7684.9	8450.33	7059.9	8397.67	8147.52	7569.58	9290.47	8574.97	7375.62	7586.47	8097.18	8680.51	8140.87	7370.78	8676.76	7815.15	8070.8	8062.89	0.0464314	0.607072	1	Unchanged	-0.00142056	0.98643	1	Unchanged
ENSG00000070423	RNF126	6423.59	7295.45	7312.8	6340.63	6906.39	6823.44	6724.21	7880.28	7198.29	8213.28	6741.77	6724.81	7383.95	6335.55	6838.65	7327.18	6617.03	7998.24	6000.8	6853.18	7197.47	6853.36	6850.38	7150.27	6960.74	0.0618037	0.508319	1	Unchanged	-0.0387558	0.653792	1	Unchanged
ENSG00000070444	MNT	3430.86	2578.66	2630.08	2652.44	2773.98	3001.43	2422.6	3497.66	2248.46	2602.01	2655.06	2869.47	2864.52	3143.23	3188.95	2795.02	2540.87	2503.61	2632.18	2672.49	2800.6	2974.34	2844.57	2787.88	2763.51	-0.02904	0.799484	1	Unchanged	-0.0126458	0.904954	1	Unchanged
ENSG00000070476	ZXDC	5178.49	4646.18	4694.49	4431.99	4509.09	4756.37	3902.75	5194.86	4241.28	4696.7	5054.82	4905.35	4804.8	5016.35	4595.32	4949.38	4463.15	4118.97	4934.56	4496.3	4596.77	4706.28	4702.77	4727.11	4607.59	0.00744735	0.934068	1	Unchanged	-0.0369302	0.657684	1	Unchanged
ENSG00000070495	JMJD6	2606.61	2266.4	2632.06	2460.78	2867.14	2629.9	2877.59	2046.06	2341.06	2575.26	2566.96	2767.27	2546.56	2832.72	2776.5	2201.8	2389.39	2905.39	3201.69	2327.56	2823.26	2580.31	2577.15	2569.18	2650.74	-0.00443999	0.968232	1	Unchanged	0.0450428	0.66254	1	Unchanged
ENSG00000070501	POLB	1476.94	1450.94	1301.29	1314.8	1439.58	1225.34	1292.06	1255.24	1281.24	1132.55	1369.58	1184.26	1331.05	1355.26	1304.76	1133.03	1433.65	1276.79	1597.3	1243.19	1431.82	1371.07	1368.15	1275.15	1348.95	-0.101524	0.297347	0.834482	Unchanged	0.0811619	0.369036	1	Unchanged
ENSG00000070526	ST6GALNAC1	107.301	286.415	138.442	214.496	308.55	327.212	143.763	151.428	211.354	69.3353	253.29	183.35	352.575	103.175	65.4023	92.9206	129.974	54.1002	203.296	142.622	244.289	105.55	230.403	183.534	129.769	-0.327928	0.347563	0.892089	Unchanged	-0.499676	0.126076	1	Unchanged
ENSG00000070540	WIPI1	2089.77	2119.23	1587.07	1755.71	1587.85	2011.69	1694.84	1639.9	1292.32	1944.08	1653.91	2166.12	1925.48	1700.83	1665.9	1515.65	1367.16	2194.58	1521.45	2162.66	2299.39	1527.89	1858.55	1752.19	1781.84	-0.084994	0.567716	1	Unchanged	0.024181	0.860817	1	Unchanged
ENSG00000070610	GBA2	9366.22	7591.8	7222.43	6882.83	7805	7652.08	7193.96	7447.56	6376	8119.15	8118.35	7841.94	7705.85	7732.87	6981.5	6857.54	6816.38	8679.46	8419.51	6988.73	7386.54	7442.4	7753.4	7566.96	7446.51	-0.0351009	0.726815	1	Unchanged	-0.0231599	0.803498	1	Unchanged
ENSG00000070614	NDST1	3825.14	3734.25	3723.18	3736.85	2475.44	4465.39	2162.59	3465.97	2241.42	2771.44	4154.78	3193.08	3751.23	4116.85	3066.23	2671.42	2197.82	2330.27	4990.18	3834.74	4797.69	3445.78	3660.04	3232.17	3416.77	-0.179351	0.385262	0.943563	Unchanged	0.0801244	0.676092	1	Unchanged
ENSG00000070669	ASNS	146.072	153.147	156.151	173.786	164.295	174.183	127.016	138.136	201.291	248.724	255.292	168.322	155.015	166.278	138.833	167.081	225.769	218.222	254.901	204.327	148.679	152.794	161.272	182.509	188.826	0.178337	0.323266	0.858046	Unchanged	0.0489597	0.767996	1	Unchanged
ENSG00000070718	AP3M2	2130.65	2444.42	2310.9	2405.17	2001.59	2618.82	2279.8	2937.06	2783.9	2301.77	2688.1	1973.76	2373.76	2580.3	2093.45	2814.81	2205.67	2087.54	2796.04	2405.44	2234.37	2766.27	2318.59	2489.81	2425.45	0.102753	0.388502	0.947127	Unchanged	-0.0377614	0.731621	1	Unchanged
ENSG00000070731	ST6GALNAC2	82.7629	126.3	95.2488	154.928	82.1499	144.978	98.4625	131.966	51.347	113.944	254.287	151.286	77.9832	134.223	173.006	83.0394	40.9867	71.4141	162.83	103.177	70.879	103.534	114.395	126.687	101.108	0.147072	0.637252	1	Unchanged	-0.325068	0.260337	1	Unchanged
ENSG00000070756	PABPC1	143578	111799	101283	128246	145905	134184	121558	134762	130591	117159	117123	118117	125261	119932	131588	130411	119547	101653	110088	104900	132762	121108	127499	123063	119007	-0.0510932	0.630264	1	Unchanged	-0.0483442	0.62305	1	Unchanged
ENSG00000070759	TESK2	605.68	612.598	504.796	539.226	553.994	476.247	527.841	853.144	723.647	478.577	543.627	456.873	647.754	613.021	554.295	643.645	596.136	399.79	609.988	499.708	546.528	603.11	548.757	605.56	556.65	0.142008	0.338277	0.879094	Unchanged	-0.121327	0.375678	1	Unchanged
ENSG00000070761	CFAP20	1089.85	1311.71	1280.67	1264.16	1310.35	1073.31	1421.08	1146.81	1265.13	1264.34	1276.47	1168.23	1278.71	1169.95	1237.36	1212.13	1185.41	1480.73	1330.25	1336.24	1259.48	1163	1221.67	1248.84	1275.57	0.0317112	0.739463	1	Unchanged	0.0304624	0.729771	1	Unchanged
ENSG00000070770	CSNK2A2	1889.59	1621.98	1727.53	1751.74	1959.51	1908.99	2130.13	1864.97	1922.36	1885.61	1950.25	1684.21	1943.25	2252.75	2062.26	2216.65	1916.4	2024.3	1786.49	1718.62	2080.76	2449.63	1809.89	1954.19	2031.89	0.110693	0.283155	0.827935	Unchanged	0.0562455	0.554749	1	Unchanged
ENSG00000070785	EIF2B3	914.148	812.482	769.963	816.286	940.687	934.357	930.641	771.369	839.399	835.296	865.998	838.598	886.707	927.544	911.417	890.809	816.981	1008.56	780.96	852.73	835.056	879.538	864.654	861.944	872.007	-0.00439641	0.962725	1	Unchanged	0.0166428	0.84844	1	Unchanged
ENSG00000070814	TCOF1	6001.75	5414.9	6130.33	5805.38	6005.77	6133.75	6197.34	6544.23	6930.56	6809.22	6303.26	6304.01	6250.39	6675.11	6645.5	7015.74	6296.49	7133.46	5992.7	6685.27	6062.06	6813.15	5915.31	6501.77	6580.55	0.136373	0.0835002	0.613318	Unchanged	0.0173723	0.811252	1	Unchanged
ENSG00000070831	CDC42	1008.11	1248.07	712.008	899.703	790.419	868.917	777.975	1130.41	827.325	1038.43	1102.27	1057.01	997.299	820.367	814.849	820.603	993.877	770.987	1130.95	1303.85	1015.27	816.215	921.206	968.886	958.326	0.0727955	0.638865	1	Unchanged	-0.0157922	0.912308	1	Unchanged
ENSG00000070882	OSBPL3	4134.64	4659.11	4506.9	3827.21	4799.61	4549.97	5428.22	3948.87	4362.05	5473.54	5262.06	5362.22	5636.22	4493.48	5245.18	5113.5	4436.75	6009.64	4992.23	5525.03	5418.05	4376.58	4412.91	4995.83	5139.62	0.179004	0.110895	0.68853	Unchanged	0.0409121	0.692864	1	Unchanged
ENSG00000070915	SLC12A3	68.4758	93.4746	88.3676	94.3328	249.436	108.743	121.138	126.837	57.3829	146.664	127.146	49.0982	135.292	108.18	123.732	132.496	57.6094	174.323	89.0314	33.4136	136.898	120.62	117.138	108.967	108.515	-0.104204	0.75094	1	Unchanged	-0.0059956	0.984301	1	Unchanged
ENSG00000070950	RAD18	1021.41	1120.77	1036.12	1144.99	1054.89	1167.95	1129.56	1283.88	1197.7	1249.48	1259.45	1181.25	1315.25	1082.8	1059.3	1460.3	1270.44	1341.03	1121.87	1349.39	1254.56	1219.29	1091.02	1212.42	1259.52	0.152182	0.111838	0.691049	Unchanged	0.0550053	0.532878	1	Unchanged
ENSG00000070961	ATP2B1	12276.2	8413.23	9087.45	9769.64	9581.19	11831.5	10432	11901.7	9959.04	8110.21	9168.56	11232.4	10728.4	9510.83	10046.7	11028.8	9775.54	9052.74	9737.63	10561.5	11117.7	9076.83	10159.9	10130.4	10049.7	-0.00418701	0.971049	1	Unchanged	-0.0115328	0.914023	1	Unchanged
ENSG00000070985	TRPM5	48.037	69.6125	112.997	98.3255	25.0496	65.4481	44.3005	72.6046	121.745	45.5713	35.0423	40.0789	35.5267	56.0936	38.2319	49.4376	108.631	17.3832	39.46	39.4577	31.491	41.2152	69.9117	56.3704	45.6635	-0.309986	0.379786	0.936472	Unchanged	-0.303142	0.36001	1	Unchanged
ENSG00000071051	NCK2	7122.25	12845.6	8748.63	8653.45	6724.07	11527.5	6211.11	9491.53	8597.28	9966.12	8840.18	6895.14	7670.3	8837.71	7393.96	7625.75	6354.12	7285.44	10640	12005.9	9712.51	7796.22	9270.24	8313.67	8601.74	-0.157123	0.371062	0.924723	Unchanged	0.049141	0.763079	1	Unchanged
ENSG00000071054	MAP4K4	13491.7	11165.9	12505.2	12978.2	11785.1	13250.2	12505	13825	13266.3	10768.7	13734.8	11448.8	11982.4	13918.2	14875.4	13692.4	12503.1	10905.7	14890.7	11681.3	12295.5	14255.5	12529.4	12681.2	13137.4	0.0173684	0.867466	1	Unchanged	0.0510018	0.596485	1	Unchanged
ENSG00000071073	MGAT4A	6938.4	9879.09	10818.9	10839.2	8135.6	9149.28	10842.6	8117.66	11883.4	10279.2	9437.87	9600.29	9734.02	11367.9	10822.3	10240.8	11233.6	14891	10404.3	10719.3	8985.75	11385.7	9293.41	10157.9	11085.4	0.128312	0.333541	0.872324	Unchanged	0.126048	0.303774	1	Unchanged
ENSG00000071082	RPL31	60244.2	61120.3	60136.6	71553.3	64770.2	55050.7	62843	69644.9	89127.1	58072.6	63164.8	63848.6	53970.6	52325.1	60295.4	63308.7	69204.7	51983.1	68962.6	75687.4	48422.7	54385.6	62145.9	64124.6	61531.3	0.0452177	0.735731	1	Unchanged	-0.059557	0.630864	1	Unchanged
ENSG00000071127	WDR1	40293.2	39551.2	37016.7	35453.9	40799.2	45015.4	41762.4	36097.1	32719.4	44462.1	39823.9	40607.4	38799.8	36745.2	40528.9	35057.9	30968.4	51704.6	39637.4	40575.9	43450.7	35282	39688.3	38877.2	39650.7	-0.0297881	0.798028	1	Unchanged	0.028422	0.792089	1	Unchanged
ENSG00000071189	SNX13	2962.05	2344.96	2486.7	2714.01	2689.83	2813.15	2723.95	2762.15	2906.69	2323.57	2824.25	2928.58	2657.15	3187.31	2964.62	2906.75	3006.06	3074.68	2707.04	2579.43	2618.42	3279.92	2668.45	2789.21	2892.11	0.0638635	0.512522	1	Unchanged	0.0522763	0.561967	1	Unchanged
ENSG00000071205	ARHGAP10	594.485	996.469	908.464	737.834	761.366	812.531	947.389	773.409	799.14	977.001	923.063	648.237	697.11	819.364	878.222	1182.49	718.261	1314.47	756.685	899.26	782.857	671.471	801.858	823.089	900.464	0.0376668	0.820761	1	Unchanged	0.129558	0.399375	1	Unchanged
ENSG00000071242	RPS6KA2	1107.17	754.8	668.792	729.886	914.641	1194.12	870.56	972.878	912.869	758.994	702.811	855.631	1125.68	892.486	957.689	802.812	858.035	823.999	673.736	731.352	1079.3	837.321	894.901	886.489	845.53	-0.0135474	0.92942	1	Unchanged	-0.0682012	0.630288	1	Unchanged
ENSG00000071243	ING3	2085.7	1983.97	1865.02	2093.35	1999.59	2072.1	1979.44	1890.54	2215.24	1925.25	2070.39	2004.82	1980.77	2065.44	2155.82	2323.42	2194.93	2315.95	2077.82	2266.86	2096.51	2250.61	2016.62	2016.49	2210.24	-7.49566e-05	0.999227	1	Unchanged	0.132346	0.0644069	1	Unchanged
ENSG00000071246	VASH1	8788	1889.48	3274.33	1762.65	7476.4	2924.92	1724.37	2363.15	1538.9	2986.49	1662.92	2177.15	2455.73	1951.25	2117.59	2666.51	1962.32	3421.35	1469.87	2191	2377.17	1580.16	4352.63	2107.49	2223.25	-1.04631	0.000537494	0.0889351	downRegulation	0.077134	0.784295	1	Unchanged
ENSG00000071282	LMCD1	65.3649	29.8222	80.5586	35.7371	78.138	78.5259	27.5576	37.8516	33.2169	61.4602	33.0387	38.0725	40.4882	25.0439	29.1817	93.9901	38.1001	34.6907	26.3204	51.5793	37.4104	33.1765	61.3578	37.0912	43.0562	-0.724152	0.0113538	0.305175	downRegulation	0.21462	0.427182	1	Unchanged
ENSG00000071462	BUD23	3954.86	4106.18	4065.94	3818.28	4139.43	3730.39	4095.78	3946.8	4021.86	4262.7	3620.17	3720.09	3796.64	3598.99	3782.48	3940.92	3651.04	4063.88	3743.92	3753.83	3828.67	3632.74	3969.18	3882.88	3799.69	-0.0317125	0.680828	1	Unchanged	-0.0312563	0.661715	1	Unchanged
ENSG00000071537	SEL1L	7547.12	6202.52	6573.26	6860	7564.57	7654.09	7913.85	6809.21	6527.98	7586.06	8943.3	7877.01	7522.19	9565.92	8653.44	8136.91	7542.49	9635.01	7547.53	6860.27	8512.1	9536.19	7066.93	7843.19	8302.99	0.150364	0.188749	0.747152	Unchanged	0.0821842	0.436491	1	Unchanged
ENSG00000071539	TRIP13	106.222	110.389	70.6856	88.3768	113.202	117.797	210.81	86.9875	58.3903	165.492	92.1074	82.1595	158.008	98.165	74.4496	204.726	53.7025	114.202	74.8717	78.9114	87.6333	91.4739	101.112	119.015	97.4963	0.235086	0.410071	0.957515	Unchanged	-0.287504	0.275137	1	Unchanged
ENSG00000071553	ATP6AP1	10716.5	8364.51	9115.94	8934.48	9682.37	8866.35	8880.92	8983.1	7990.38	8364.87	8865.21	8958.07	9169.22	9937.54	9255.01	7970.81	8073.14	8599.94	8847.42	7772.68	9011.37	9291.94	9280.03	8893.67	8602.79	-0.0613423	0.490011	1	Unchanged	-0.0479756	0.56026	1	Unchanged
ENSG00000071564	TCF3	7790.22	7352.14	8218.31	7400.22	6636.91	7388.29	7877.41	8350.88	8872.04	9387.46	8967.33	6826.01	7223	7410.34	7307.44	8704.43	7841.54	7686.2	9477.64	6734.84	6947.34	8012.34	7464.35	8114.31	7838.97	0.120447	0.265644	0.827935	Unchanged	-0.0498023	0.618327	1	Unchanged
ENSG00000071575	TRIB2	10844.2	12578.1	12664.3	12653.5	9271.63	12717.6	13556.8	10202.6	14632.1	12877.3	12731.7	10598.2	12317.1	11426	11205.6	13604.4	12839.3	11459.4	12893.8	13217.8	10879.4	11830	11788.2	12292.7	12241.2	0.0604571	0.588841	1	Unchanged	-0.00605859	0.953295	1	Unchanged
ENSG00000071626	DAZAP1	13983	13367.7	14093.3	12648.5	13496.2	12840.4	13662.1	12629.1	12937.2	13816.6	12302.2	13969.6	13564.2	12127.2	13146.1	12646.3	12270.5	14012	13678.8	12987.2	13630.8	12632.2	13404.8	13126	13125.5	-0.030319	0.690402	1	Unchanged	-6.82417e-05	0.999228	1	Unchanged
ENSG00000071655	MBD3	3536.09	3433.91	3830.24	3460.78	3654.56	3279.32	3282.33	3216.37	3488.43	3687.01	3320.83	3664.98	3521.15	3116.19	3154.75	3072.84	3003.11	3455.06	3984.67	3600.07	3248.66	2965.3	3532.48	3412.16	3310.56	-0.0499961	0.588462	1	Unchanged	-0.04364	0.61038	1	Unchanged
ENSG00000071794	HLTF	944.801	910.935	1015.5	1022.84	897.611	1061.22	1196.54	912.55	1145.36	967.078	1014.17	974.858	971.618	1363.27	1180.01	1214.11	1040.77	1419.53	864.931	1109.66	1056.62	1386.15	975.486	1068.18	1158.97	0.130953	0.304104	0.837549	Unchanged	0.117639	0.316922	1	Unchanged
ENSG00000071859	FAM50A	6355.14	5871.37	6486.85	5616.7	6000.76	5170.2	5454.8	6088.98	5681.53	5484.43	5456.29	5623.71	5928.49	5176.62	5485.61	4593.44	4859.91	5288.66	6280.99	5712.16	5446.6	4591.69	5916.84	5611.86	5282.38	-0.0763506	0.426562	0.971032	Unchanged	-0.0872954	0.326927	1	Unchanged
ENSG00000071889	FAM3A	2689.36	2879.99	3118.21	2869.92	2630.72	3042.71	2797.81	2689.52	3086.85	2786.31	2514.9	2643.04	3149.89	2584.3	2628.63	2643.75	2821.36	2574.99	2689.84	2726.1	2999.53	2524.02	2871.82	2781.58	2701.03	-0.0460651	0.599043	1	Unchanged	-0.0423844	0.601734	1	Unchanged
ENSG00000071894	CPSF1	18844.8	13576.5	14874	19179.8	17421.3	14463.4	14155.5	9519.19	10231.8	9811.53	9573.03	20439.9	9284.73	9380.62	14415.7	15008.3	9304.47	9749.26	9055.83	20702.1	8466.78	9201.48	16393.3	11549.5	11988	-0.505267	0.0221465	0.408156	downRegulation	0.0537525	0.793831	1	Unchanged
ENSG00000071909	MYO3B	75.596	97.4621	109.039	117.193	51.0949	56.3946	159.581	106.391	60.4007	89.1714	97.1123	121.229	77.0035	107.178	204.189	74.1324	45.872	187.576	66.7881	112.283	110.287	115.597	84.4633	102.258	114.591	0.275385	0.348883	0.894173	Unchanged	0.163951	0.54292	1	Unchanged
ENSG00000071967	CYBRD1	2689.31	1554.35	1470.19	2881.85	1709.07	1818.38	2077.93	2572.85	1388.94	1353.51	2328.68	1889.6	2193.08	1782.97	2422.39	1373.27	1999.48	2132.38	2045.44	1366.61	2391.96	1543.97	2020.53	1948.44	1909.44	-0.0523992	0.791819	1	Unchanged	-0.029166	0.874033	1	Unchanged
ENSG00000071994	PDCD2	5079.43	5165.29	5036.26	5082.44	5760.33	5029.23	5487.3	5022	5828.47	5214.92	5308.12	5566.61	5123.74	5293.81	5405.13	5784.82	5612.41	5670.06	5238.05	5543.24	5025.13	5639.09	5192.16	5355.62	5489.74	0.0447194	0.561015	1	Unchanged	0.0356809	0.616017	1	Unchanged
ENSG00000072042	RDH11	4646.36	7144.3	5668.75	4297.92	4368.84	5531.65	4660.07	4773.39	4358.03	4536.17	5378.2	5039.6	4464.14	4797.99	4768.35	3980.45	4037.04	4460.6	6668.42	6581.06	5173.83	4688.19	5276.3	4750.95	5044.74	-0.151314	0.29566	0.832475	Unchanged	0.086555	0.519195	1	Unchanged
ENSG00000072062	PRKACA	10141.5	6868.82	6964.13	7486.61	9155.42	7782.98	7330.85	7747.29	5704.69	6018.5	6937.99	7164.65	8333.87	8218.68	8800.3	6887.2	6756.77	6868.33	7083.2	5499.76	9158.11	8368.17	8066.57	7182.07	7427.73	-0.167546	0.223788	0.786822	Unchanged	0.0485245	0.704265	1	Unchanged
ENSG00000072071	ADGRL1	3757.72	3381.21	3672.12	3783.53	2217.98	3332.68	3077.48	3246.05	3790.37	4282.52	3684.24	3841.32	3898.35	3733.22	3877.05	3245.86	3969.64	4822.58	3536.55	3306.73	3547.03	3810.66	3357.54	3694.19	3764.51	0.137852	0.291372	0.827935	Unchanged	0.0271918	0.821658	1	Unchanged
ENSG00000072110	ACTN1	13842	24304.9	16081.1	16440	8328.95	22224.3	11519.2	15961.1	14811.2	13974.2	14636.9	13111	12066.3	14754.6	15758.7	12489.1	12333	9489.23	18806.6	17268	15628.8	12852.3	16870.2	13854.3	14328.2	-0.284143	0.14105	0.726295	Unchanged	0.0485259	0.786825	1	Unchanged
ENSG00000072121	ZFYVE26	4246.97	3544.3	3159.43	4150.96	2957.31	4457.33	4146.99	3896.68	3919.2	3549.27	4140.77	4282.16	4150.14	5282.79	4553.06	4013.08	4229.58	4607.43	4233.53	3803.4	3900.55	5412.92	3752.72	4171	4344.19	0.152466	0.222517	0.784832	Unchanged	0.0586883	0.610946	1	Unchanged
ENSG00000072133	RPS6KA6	12.2403	6.95772	6.86272	5.95217	10.0177	13.0821	9.82623	23.5053	24.1477	7.91148	13.0161	23.0421	13.8139	27.042	9.06013	8.88588	8.77006	5.13191	21.2247	23.2408	19.7141	15.0769	9.18544	17.7881	13.8881	0.944374	0.00616224	0.253765	upRegulation	-0.353674	0.241178	1	Unchanged
ENSG00000072134	EPN2	226.74	173.034	236.703	215.494	183.33	183.251	197.924	258.829	328.102	284.38	255.294	267.51	313.024	229.383	235.403	269.914	301.014	307.96	251.89	205.356	255.045	245.267	203.092	266.806	258.981	0.393386	0.0046139	0.233933	upRegulation	-0.0428212	0.735207	1	Unchanged
ENSG00000072135	PTPN18	24381.8	25782.7	20787.3	20232.4	18763.7	23544.3	18596	21347.3	15340.6	20905.3	18457.3	21084.2	21577.2	18520.8	20732.2	16301.5	15658.6	21404.5	19767.6	21435.5	25794.3	18112.4	22248.7	19478.6	19900.8	-0.191831	0.129725	0.717819	Unchanged	0.0309399	0.792391	1	Unchanged
ENSG00000072163	LIMS2	412.656	224.737	592.243	553.138	257.466	647.39	707.123	434.798	591.799	359.671	471.544	390.747	475.935	499.832	393.339	466.672	405.565	220.319	450.152	353.034	393.895	459.366	447.938	491.431	392.793	0.133652	0.558708	1	Unchanged	-0.323109	0.126589	1	Unchanged
ENSG00000072195	SPEG	672.102	576.786	1410.39	1274.11	395.714	523.576	814.435	852.157	1298.32	611.354	694.801	478.916	567.752	695.158	942.591	869.074	1006.64	293.755	661.587	590.748	392.879	703.63	808.779	751.612	682.613	-0.10575	0.725739	1	Unchanged	-0.138887	0.619507	1	Unchanged
ENSG00000072201	LNX1	151.183	187.957	198.398	154.912	155.28	196.332	176.273	178.013	224.437	170.423	172.199	210.4	185.634	192.32	208.237	206.636	215.003	237.596	165.913	203.32	184.138	199.028	174.01	188.712	202.484	0.116663	0.348036	0.892746	Unchanged	0.101587	0.37286	1	Unchanged
ENSG00000072210	ALDH3A2	4357.29	3816.78	4038.44	4055.62	3872.95	4271.07	3512.77	4324.28	3888	3871.31	3581.13	4021.66	3470.79	4257.09	3966.58	3851.93	4106.46	3706.96	3251.28	3854.98	3478.1	4211.73	4068.69	3865.88	3803.5	-0.073775	0.422667	0.967193	Unchanged	-0.0234437	0.783468	1	Unchanged
ENSG00000072274	TFRC	3880.31	3920.21	3544.42	3428.01	5065.08	5505.46	3915.55	5629.62	3704.83	5045.49	5310.12	3208.12	3836.13	4463.43	3948.47	5839.22	3637.35	4175.04	4410.56	3345.18	3908.43	4462.02	4223.92	4389.16	4215.78	0.0553628	0.730028	1	Unchanged	-0.0581355	0.695236	1	Unchanged
ENSG00000072310	SREBF1	5769.89	5778.88	6714.71	6275.1	3611.48	5718.93	5098.31	5023.01	6232.06	4152.7	4775.5	3765.18	3822.3	5994.98	6087.18	5401.21	5279.16	4531.99	5726.64	5419.83	3684.88	5320.45	5644.83	4858.01	5181.42	-0.216569	0.166284	0.747152	Unchanged	0.0929818	0.522292	1	Unchanged
ENSG00000072315	TRPC5	12.2402	7.95356	4.89073	14.9068	8.01507	7.05226	5.89288	13.2809	12.0747	11.8942	7.009	10.0192	7.89176	12.0193	12.0703	9.88352	12.7139	9.18732	10.1188	14.1523	7.86626	10.0532	9.17643	10.0102	10.7557	0.123725	0.679636	1	Unchanged	0.103493	0.70131	1	Unchanged
ENSG00000072364	AFF4	7309.13	6189.6	6372.9	7309.85	6783.17	7595.7	6585.34	8146.27	7320.07	7576.15	7996.21	8499.19	8219.32	8880.78	7455.32	7578.3	7581.58	8333.76	7608.22	7527.88	7884.82	8929.06	6926.73	7902.92	7862.37	0.190212	0.0427427	0.515761	Unchanged	-0.00741947	0.931713	1	Unchanged
ENSG00000072401	UBE2D1	3154.07	2711.93	2400.26	2811.33	3064.5	2488.95	2477.75	2481.85	2415.54	1845.96	2950.4	2835.4	2853.66	3898.49	3128.6	3540.51	2804.73	2014.13	3294.77	2705.88	3061.56	3761.4	2771.84	2719.88	3038.95	-0.0272929	0.861433	1	Unchanged	0.16003	0.269194	1	Unchanged
ENSG00000072415	PALS1	961.138	859.221	914.339	1103.29	828.488	1045.11	893.206	936.066	1100.07	908.619	1004.16	996.899	952.862	969.614	903.373	972.869	1051.54	1021.83	997.434	887.127	962.089	1030.31	951.93	970.186	978.322	0.02739	0.77509	1	Unchanged	0.0120879	0.891566	1	Unchanged
ENSG00000072422	RHOBTB1	1203.24	2365.87	1646.02	1406.16	851.532	1873.75	404.714	846.037	671.324	994.835	961.107	933.778	889.671	1121.86	597.565	818.62	445.568	803.626	1552.77	1667.99	1662.29	1019.26	1557.76	852.916	1070.96	-0.868906	0.00243848	0.173318	downRegulation	0.328386	0.219925	1	Unchanged
ENSG00000072501	SMC1A	9683.91	7785.72	12724.2	12993.1	9448.95	10514.6	14505.1	12140.1	12573.8	9801.62	13887	9161.46	9686.61	16559.6	15432.7	15805.2	12754.2	12810.7	12131.1	9075.55	11006.4	16600.6	10525.1	12289.4	13202.1	0.223581	0.191827	0.747152	Unchanged	0.103347	0.512883	1	Unchanged
ENSG00000072506	HSD17B10	3392.08	3033.14	3475.69	3762.67	4362.82	3099.1	3919.52	2914.59	3282.1	3176.71	3010.47	3255.2	3110.38	3012.02	3177.89	2830.61	2879	3283.73	3096.5	2922.34	2796.66	2854.73	3520.92	3210.12	2980.18	-0.133305	0.197734	0.747152	Unchanged	-0.107252	0.26436	1	Unchanged
ENSG00000072518	MARK2	8857.58	7690.26	8584.63	7858.01	8022.39	8859.3	8049.75	9123.25	7799.15	8403.52	8399.68	7785.84	8303.24	8736.54	9091.04	8215.02	7686.15	8483.68	8064.45	7359.97	8792.76	8755.17	8312.03	8325.12	8306.03	0.00227161	0.978382	1	Unchanged	-0.00330951	0.965986	1	Unchanged
ENSG00000072571	HMMR	127.679	112.371	95.2402	118.169	174.31	156.056	254.133	137.098	61.412	202.151	160.184	116.224	169.843	121.204	83.5071	230.409	77.1582	156.012	109.263	109.257	148.704	147.76	130.638	152.781	132.759	0.225836	0.396851	0.957348	Unchanged	-0.202562	0.409891	1	Unchanged
ENSG00000072609	CHFR	8290.7	7679.32	7975.72	7394.26	7956.27	7311.77	7827.19	7218.41	7426.76	8255.89	7133.22	7843.94	7822.37	7910.17	7645.45	7559.52	7617.75	8570.35	6945.63	7513.72	7796.19	7634.39	7768.01	7679.74	7660.37	-0.0164771	0.833232	1	Unchanged	-0.00365154	0.959815	1	Unchanged
ENSG00000072657	TRHDE	33.724	113.418	20.5889	19.8469	11.0244	48.3243	11.797	37.7717	20.1294	15.8471	20.0231	13.0271	24.6962	14.0251	11.0707	2.94424	6.80584	10.2172	17.192	15.173	40.4699	14.0738	41.1544	19.6646	14.7433	-1.0604	0.0179445	0.394781	downRegulation	-0.413063	0.337797	1	Unchanged
ENSG00000072682	P4HA2	22.4726	23.8681	30.4683	19.8576	18.0337	20.1402	26.5839	31.706	18.1257	21.79	53.057	26.0505	27.6449	25.0427	24.1411	15.8082	24.4421	19.3839	26.2923	22.2529	17.7152	20.1052	22.4734	28.7501	21.2676	0.352881	0.128117	0.717819	Unchanged	-0.432743	0.0443374	1	downRegulation
ENSG00000072694	FCGR2B	1340.1	1228.17	1888.61	1429	2516.51	1431.75	1746.05	2412.23	1961.61	1245.5	1972.27	2060.93	1343.87	1794.99	1473.76	1825.13	1740.51	1081.02	2414.65	1507.2	1191.51	1901.81	1639.02	1817.18	1641.95	0.148834	0.457481	0.977754	Unchanged	-0.146266	0.429169	1	Unchanged
ENSG00000072736	NFATC3	4050.88	3687.5	4684.67	4403.19	4429.95	4769.46	5506.02	4327.38	5133.01	5761.88	4822.56	5165.84	5054.62	5928.87	5453.42	6341.46	5094.45	8176.67	3726.74	5468.39	5520.45	6057.25	4337.61	5212.52	5729.85	0.265077	0.0569835	0.558215	Unchanged	0.136504	0.287181	1	Unchanged
ENSG00000072756	TRNT1	2020.33	1713.47	1753.06	2023.84	2065.71	2108.35	1964.67	1749.38	2118.62	1934.16	2090.41	2161.12	1975.83	2215.69	2086.4	2194.89	2100.13	2142.59	2080.86	2072.65	1908.42	2235.53	1947.46	2026.23	2102.68	0.057246	0.521422	1	Unchanged	0.0534108	0.517505	1	Unchanged
ENSG00000072778	ACADVL	22096	21297.6	21189	23167.9	24911.7	19356.8	22911.4	25503.8	20992	23557.8	26302.3	29396	26790.8	18699.1	22172.8	17845.8	18894.4	19305.8	25012.7	19030.1	21277.3	20863.6	22003.2	24269.1	20550.3	0.141412	0.224655	0.788482	Unchanged	-0.239963	0.0257602	1	Unchanged
ENSG00000072786	STK10	37939.9	32521.2	36031.7	34557.2	38037.2	38326.9	37721.8	34467.5	33321.3	41536	35205.6	39065.4	39581.9	39965.5	39553.1	35113.3	34786.6	55525.8	30332.7	36222.2	41853.5	39888.8	36235.7	37608.1	39159.5	0.053634	0.656217	1	Unchanged	0.058316	0.6008	1	Unchanged
ENSG00000072803	FBXW11	3864.97	3574.13	3447.2	3691.17	3767.76	3834.1	3846.63	3838.36	3687.71	3587.92	3871.46	3607.87	3828.24	4084.8	3993.74	3952.78	3675.47	4176.06	3679.18	3673.92	4255.07	4106.18	3696.56	3794.12	3939.05	0.0375988	0.629758	1	Unchanged	0.0540797	0.453441	1	Unchanged
ENSG00000072818	ACAP1	26493.1	31925.6	37643.3	34108.3	29312.6	32252.5	33966.7	30617.9	36612.4	34721.9	32447.4	30236.6	31926.4	29010.3	30808.1	35386.2	30920.5	29219.2	35725.5	33997.8	28217.7	27691.9	31955.9	32442.4	31495.9	0.0217975	0.834513	1	Unchanged	-0.0427199	0.658198	1	Unchanged
ENSG00000072832	CRMP1	76.5952	77.5718	44.1657	52.6238	75.1341	86.5813	66.0237	29.6948	18.1303	35.6655	34.0401	25.0508	86.9608	31.0535	41.2452	67.2646	36.1464	24.5073	37.4338	27.3275	68.9806	21.1188	68.7787	40.8274	40.503	-0.750365	0.0170105	0.385384	downRegulation	-0.0114729	0.969254	1	Unchanged
ENSG00000072840	EVC	197.101	106.4	75.58	101.279	257.455	192.301	137.869	92.111	141.913	110.966	133.154	118.227	227.148	171.283	112.677	237.324	107.469	130.545	83.9859	105.216	209.785	171.882	155.019	141.584	144.861	-0.130538	0.639907	1	Unchanged	0.0329909	0.898656	1	Unchanged
ENSG00000072849	DERL2	2947.77	3377.23	3414.8	3088.39	3185.72	3051.77	3367.03	2904.36	3207.63	3479.92	3312.82	3533.73	3344.4	2803.67	3066.23	3107.44	3296.3	3859.91	3625.56	3647.61	3204.34	3059.79	3177.61	3244.19	3358.4	0.0299142	0.750103	1	Unchanged	0.0498762	0.565951	1	Unchanged
ENSG00000072858	SIDT1	2791.51	3445.85	3913.72	3623.65	3355.02	3565.27	3931.32	3919.18	4148.68	4922.62	3815.4	3704.06	3795.65	4175.95	3790.53	4341.34	4066.38	5326.36	3043.91	3914.66	3961.61	4415.78	3449.17	4051.61	4107.57	0.232223	0.0549767	0.558215	Unchanged	0.0197848	0.859158	1	Unchanged
ENSG00000072864	NDE1	2813.94	2166.95	2311.88	2444.89	2511.51	2707.43	2771.23	2537.08	2317.91	2174.94	2359.72	2307.4	2525.83	3049.07	2721.17	2641.78	2389.39	2397.55	2478.41	2044.33	2507.15	3091.95	2492.77	2505.4	2533.97	0.0073161	0.94802	1	Unchanged	0.0163587	0.874865	1	Unchanged
ENSG00000072952	IRAG1	1148.03	1153.6	631.466	683.209	941.689	1078.33	709.057	879.76	455.943	516.228	496.574	826.573	839.324	800.331	810.82	696.029	643.013	783.207	507.843	889.137	1049.76	1006.18	939.387	690.474	798.249	-0.444042	0.0272034	0.424765	downRegulation	0.209227	0.26411	1	Unchanged
ENSG00000072954	TMEM38A	135.866	136.238	247.54	144.981	165.297	151.031	248.172	252.679	204.319	108.972	393.449	210.402	204.387	269.447	343.028	303.539	234.532	71.4462	424.827	229.626	136.845	279.439	163.492	236.478	252.91	0.532109	0.0752349	0.577918	Unchanged	0.0968882	0.722589	1	Unchanged
ENSG00000072958	AP1M1	8667.59	6952.36	7572.07	7379.36	7261.03	7555.43	8132.48	7164.19	7125.82	7841.7	6774.81	7419.14	7559.71	7722.86	7901.97	7665.31	6868.18	7983.97	6398.36	6565.91	7797.18	7707.76	7564.64	7467.59	7361.08	-0.018615	0.837005	1	Unchanged	-0.0207294	0.804632	1	Unchanged
ENSG00000073008	PVR	1281.81	718.997	801.389	809.332	944.694	887.039	865.646	1014.8	617.981	526.133	747.862	859.637	799.813	845.407	1137.75	821.602	864.885	657.788	720.264	589.744	830.139	751.881	907.21	784.659	796.756	-0.209312	0.220358	0.781395	Unchanged	0.022121	0.889155	1	Unchanged
ENSG00000073050	XRCC1	1974.37	1802.98	1784.49	1999.01	2069.71	1900.94	1738.17	1667.52	1986.77	1786.53	1852.13	1597.04	1708.24	1683.8	1680.99	1482.04	1653.52	1498.09	1705.55	1666.01	1794.2	1615.33	1921.92	1752.53	1636.97	-0.133079	0.122951	0.717819	Unchanged	-0.0983921	0.219816	1	Unchanged
ENSG00000073060	SCARB1	2199.04	1749.28	957.517	1309.83	2038.66	2105.32	1159.09	2112.47	871.618	1456.57	1719.98	1609.06	1036.78	1700.83	1419.43	1509.74	954.754	1049.39	1433.42	1197.67	1001.46	1532.9	1726.61	1458.3	1262.35	-0.243628	0.245485	0.825249	Unchanged	-0.208152	0.286022	1	Unchanged
ENSG00000073067	CYP2W1	6.14553	13.9301	7.84996	6.9471	7.01365	12.0768	7.86716	12.2685	9.06125	15.8659	11.0127	9.01809	5.91014	14.022	8.05123	8.89408	12.7191	7.15386	8.09921	15.1577	7.8686	12.0598	8.99386	10.6282	10.0004	0.236855	0.434083	0.977754	Unchanged	-0.0859123	0.754656	1	Unchanged
ENSG00000073111	MCM2	661.89	744.857	683.533	836.15	1058.9	884.014	1412.24	865.488	916.898	1163.28	856.988	769.468	935.086	918.53	714.253	1385.18	709.462	1227.8	589.783	842.619	939.442	1029.31	811.557	979.748	929.731	0.271705	0.155055	0.747152	Unchanged	-0.0756101	0.667318	1	Unchanged
ENSG00000073146	MOV10L1	25.5353	10.9286	10.7686	28.8019	14.028	60.3699	11.8079	8.21368	16.1018	11.8847	45.0431	7.01618	10.8513	5.01124	3.02896	15.8237	19.575	13.2606	29.2921	8.10602	9.8341	10.0561	25.0721	14.4913	13.6221	-0.785799	0.0878326	0.63069	Unchanged	-0.0884375	0.840293	1	Unchanged
ENSG00000073150	PANX2	114.394	58.6621	148.33	131.089	144.256	61.4321	128.019	122.774	113.737	127.818	183.209	108.208	157.998	139.232	198.161	91.9323	109.436	60.2152	237.671	113.3	103.383	104.544	109.694	135.124	127.33	0.300468	0.265657	0.827935	Unchanged	-0.0856826	0.729652	1	Unchanged
ENSG00000073169	SELENOO	4352.19	4413.47	4514.76	4481.64	4082.32	4023.39	4142.06	4805.1	4148.68	4751.2	4288.94	4441.46	4585.6	4250.08	4617.44	3813.37	3818.15	4138.33	4502.61	4561.03	4192.04	4018.73	4311.3	4426.64	4207.71	0.0380777	0.652761	1	Unchanged	-0.0731859	0.350053	1	Unchanged
ENSG00000073282	TP63	181.746	114.364	98.1964	84.3999	103.186	112.769	127.034	94.1513	61.4106	282.453	235.266	128.245	58.2263	79.135	65.3985	161.192	56.6357	92.8096	173.949	87.0004	72.8505	87.4547	115.777	133.24	99.6614	0.202484	0.546759	1	Unchanged	-0.418481	0.178404	1	Unchanged
ENSG00000073331	ALPK1	2295.07	2324.09	1878.77	2018.87	1703.06	1699.57	1548.09	1749.36	1895.18	1132.54	1608.85	1760.35	1765.51	2528.2	2172.91	1445.45	2115.79	942.339	2250.79	1431.34	1568.68	2667.75	1986.57	1748.51	1824.38	-0.184144	0.356376	0.904638	Unchanged	0.0612858	0.740959	1	Unchanged
ENSG00000073350	LLGL2	4066.22	6011.59	6373.91	5276.08	6420.52	4577.16	5964.93	4604.63	4403.32	9409.27	6660.67	7011.36	7210.18	4819.02	5534.91	6178.31	5327.02	10918.9	4694.84	7299.27	8149.74	4700.26	5454.25	6260.42	6600.4	0.198876	0.340396	0.882527	Unchanged	0.0762866	0.691755	1	Unchanged
ENSG00000073417	PDE8A	2657.67	2463.31	2062.42	2130.09	2583.63	2561.43	1831.71	2392.83	2188.07	2339.43	2291.64	2356.49	2520.9	2291.82	2214.16	1896.3	2212.51	1957	2378.26	2524.8	2563.29	2268.7	2409.76	2276.61	2251.88	-0.0819773	0.44344	0.977754	Unchanged	-0.0157468	0.873868	1	Unchanged
ENSG00000073464	CLCN4	311.579	538.006	711.061	474.67	1259.25	400.74	201.846	572.843	452.91	211.032	784.898	307.589	284.357	515.857	284.706	640.681	413.352	161.189	1237.09	604.895	403.723	608.135	615.884	416.416	544.222	-0.564478	0.136284	0.717819	Unchanged	0.386066	0.274874	1	Unchanged
ENSG00000073536	NLE1	1330.86	1131.71	1028.26	956.303	1082.94	1082.37	1133.51	1019.96	1322.5	1245.52	922.063	1011.93	899.531	1059.76	921.48	1154.8	996.805	1036.11	885.154	961.977	894.136	1057.45	1102.07	1076.85	988.489	-0.0333504	0.77375	1	Unchanged	-0.123493	0.251102	1	Unchanged
ENSG00000073578	SDHA	856.963	945.744	930.059	937.441	950.705	844.753	869.573	882.869	925.954	990.868	1009.16	931.775	853.129	824.373	799.758	890.807	851.185	930.053	1051.04	945.788	974.898	828.276	910.944	910.963	908.976	-1.30858e-05	0.999889	1	Unchanged	-0.00317572	0.970914	1	Unchanged
ENSG00000073584	SMARCE1	883.515	898.008	880.95	905.663	899.614	918.25	830.173	990.279	922.937	1019.6	1011.16	1024.95	931.137	1055.76	981.837	1156.78	1023.19	1074.86	911.455	969.058	852.773	997.145	897.667	973.25	995.887	0.116585	0.213646	0.772193	Unchanged	0.0331996	0.700992	1	Unchanged
ENSG00000073605	GSDMB	4616.73	5812.7	4682.7	2953.32	4393.88	5064.47	3202.55	4583.1	5670.45	3861.39	3829.41	3896.42	3587.3	4677.79	3043.1	5356.73	5444.35	3209.32	4598.71	4065.38	3475.13	5089.25	4587.3	4163.55	4285.25	-0.139832	0.424788	0.968866	Unchanged	0.0415764	0.798135	1	Unchanged
ENSG00000073614	KDM5A	9123.15	7617.66	9168	9253.25	8818.82	10003.1	9808.6	9271.6	9038.12	8835.53	9904.41	10049.1	8723.88	12320.5	10945.1	9894.8	9619.17	12754.6	9078.08	9926.24	9128.54	12235.1	8997.33	9743.97	10447.7	0.115013	0.313673	0.845503	Unchanged	0.100596	0.340157	1	Unchanged
ENSG00000073670	ADAM11	65.3885	80.5523	96.2645	80.4372	62.1133	89.606	57.1012	55.2713	97.6182	99.1008	95.1081	57.111	77.0202	56.0954	59.3583	70.1942	86.0173	66.2965	78.9008	70.8102	87.656	62.3254	79.0603	74.3033	72.6948	-0.0895409	0.622241	1	Unchanged	-0.0313414	0.853154	1	Unchanged
ENSG00000073711	PPP2R3A	101.131	116.354	138.498	117.181	90.1636	108.742	101.431	87.9987	110.711	78.2668	113.13	119.226	106.642	119.197	91.5498	77.1006	131.95	113.197	149.697	93.0717	127.041	107.556	112.011	104.575	111.395	-0.0992719	0.540479	1	Unchanged	0.0910864	0.544843	1	Unchanged
ENSG00000073712	FERMT2	13.302	22.8758	15.7006	20.8552	24.0418	20.1368	26.5948	33.7242	31.1935	22.7876	6.0095	35.0634	21.7181	14.0258	39.2218	17.7822	27.3646	26.516	14.1817	42.4566	20.6661	23.1221	19.4854	23.8896	26.4139	0.291898	0.328817	0.865734	Unchanged	0.144219	0.592633	1	Unchanged
ENSG00000073737	DHRS9	796.599	555.917	228.789	551.151	310.56	271.864	285.584	287.478	287.854	152.571	186.217	285.545	415.728	578.956	289.725	164.096	440.793	147.92	221.558	106.246	382.096	774.953	452.48	309.992	315.923	-0.545457	0.150701	0.747152	Unchanged	0.0273307	0.938441	1	Unchanged
ENSG00000073756	PTGS2	421.797	223.748	216.036	286.989	450.804	261.788	250.142	292.555	105.696	87.1703	211.244	442.834	240.931	263.438	261.546	92.9081	342.125	185.614	244.795	95.1135	181.182	236.215	310.194	236.751	204.937	-0.389613	0.222952	0.785586	Unchanged	-0.208067	0.485421	1	Unchanged
ENSG00000073792	IGF2BP2	1580.09	1792.05	1279.68	1101.29	927.667	1651.23	871.535	1322.72	718.631	973.026	763.882	1017.94	1095.06	1368.27	1199.13	802.797	864.844	1116.68	1216.95	1250.26	1438.72	1463.54	1388.67	1016.38	1169.12	-0.450213	0.0165135	0.38012	downRegulation	0.201949	0.248464	1	Unchanged
ENSG00000073803	MAP3K13	877.38	913.923	661.921	822.245	1106.98	670.572	650.937	768.291	736.74	804.582	781.901	891.698	917.326	805.341	643.834	816.656	824.807	779.13	837.602	920.494	904.984	825.258	842.171	794.602	819.096	-0.0838333	0.515834	1	Unchanged	0.0438063	0.714252	1	Unchanged
ENSG00000073849	ST6GAL1	16768.3	17250.1	18004	18951.4	14426.9	19031.5	20416.9	18025.5	22259.1	17802.9	18359.2	16873.1	17085.4	21274.4	18069.4	20346.2	18171.2	20261.3	18129.8	19214.2	16986.8	21910	17405.4	19012.1	19136.1	0.127379	0.216942	0.775751	Unchanged	0.00938203	0.92157	1	Unchanged
ENSG00000073861	TBX21	5637.15	10332.6	12603.5	8903.7	8128.58	6320.03	10434	5146.85	6441.43	16658.4	9155.55	11950.8	11491.6	9461.75	9491.43	8175.45	9495.04	27486.4	5953.28	13382.7	13706.6	9039.64	8654.25	10092.5	12091.3	0.221807	0.453168	0.977754	Unchanged	0.260677	0.339285	1	Unchanged
ENSG00000073905	VDAC1P1	109.274	76.5691	61.8438	82.4186	135.239	98.6705	89.6166	81.8512	91.5883	107.022	66.0776	80.1537	108.63	81.1359	86.5138	97.8887	55.6679	84.6436	88.007	74.8607	85.6729	96.4944	94.0025	88.2594	83.7186	-0.0901514	0.61181	1	Unchanged	-0.0764814	0.644361	1	Unchanged
ENSG00000073910	FRY	3818.99	2599.55	2480.79	3128.11	3109.58	3014.52	2674.71	3189.75	2026.04	1834.07	3466.99	3435.54	3330.59	3173.28	3735.19	2789.09	2414.79	2356.77	3239.13	3181.29	3299.87	3044.71	3025.26	2891.37	3007.6	-0.065291	0.688019	1	Unchanged	0.0568596	0.705948	1	Unchanged
ENSG00000073921	PICALM	17320.9	12516.4	12910.8	15161.9	17507.4	15331.4	14965	13489.5	12553.7	11577.2	15432.8	15525.6	15593.4	16892.1	17878.3	15435.4	14914.9	15810.9	15180	14484.2	17128.6	16386.5	15124.8	14503.7	15902.4	-0.0604918	0.594074	1	Unchanged	0.132822	0.206751	1	Unchanged
ENSG00000073969	NSF	2767.99	2301.21	2321.7	2770.61	2895.19	2649.03	2684.57	2297.7	2104.54	2000.55	2490.87	2230.25	2695.67	2516.19	2785.56	2592.34	2343.46	2513.8	2532.03	2184.94	2942.42	2649.67	2617.62	2377.54	2568.03	-0.138748	0.189702	0.747152	Unchanged	0.111176	0.257451	1	Unchanged
ENSG00000074054	CLASP1	4274.56	3856.56	4770.12	4461.78	3977.14	4732.21	4639.38	5012.78	4939.76	5220.87	4889.63	4681.92	4649.77	5449.07	5062.09	4909.83	5446.28	6323.72	4069.67	4652.08	4533.74	5294.31	4345.39	4935.4	5036.47	0.183669	0.0806222	0.600009	Unchanged	0.029243	0.762972	1	Unchanged
ENSG00000074071	MRPS34	3127.52	2911.82	3152.58	2854.03	3212.76	2548.35	2988.87	2397.97	2974.12	3071.68	2858.29	2920.56	2745.04	2470.11	2702.06	2360.98	2462.69	2940.06	3471.78	2762.51	2444.12	2351.13	2967.84	2803.33	2686.92	-0.0822572	0.457096	0.977754	Unchanged	-0.0612292	0.550617	1	Unchanged
ENSG00000074181	NOTCH3	172.547	81.5403	64.7864	50.6294	99.1786	167.117	67.9545	74.6634	38.2574	52.5078	53.0621	69.1311	109.649	45.0773	44.2699	18.7556	45.9079	78.4933	32.3933	61.7019	141.916	44.2341	105.966	63.7878	58.459	-0.731135	0.0363033	0.484599	downRegulation	-0.125646	0.702207	1	Unchanged
ENSG00000074201	CLNS1A	5470.61	4938.55	4228.95	5315.8	6007.78	4947.68	5161.34	4886.95	5545.65	4450.96	4710.43	4797.14	4816.65	5169.61	4925.28	5164.91	5045.6	4545.24	4725.17	4642.97	4960.14	5247.07	5151.56	4942.34	4907.05	-0.0598027	0.519954	1	Unchanged	-0.010328	0.904572	1	Unchanged
ENSG00000074219	TEAD2	99.1044	176.03	165.997	133.068	111.201	120.826	106.333	318.029	171.098	163.493	162.187	129.248	114.523	108.183	102.618	188.86	165.177	89.7767	182.07	152.738	116.186	121.631	134.371	159.137	139.882	0.243536	0.312874	0.844724	Unchanged	-0.18565	0.403754	1	Unchanged
ENSG00000074266	EED	1844.66	1860.66	1887.61	1786.5	2382.27	2065.05	2119.29	1745.28	1892.17	2036.23	2038.35	2000.81	1969.91	1964.27	1913.38	2140.51	1761	2253.74	2349.93	2072.65	2113.25	1969.16	1971.12	1970.79	2071.7	-0.000215576	0.998243	1	Unchanged	0.0719903	0.426986	1	Unchanged
ENSG00000074276	CDHR2	182.821	156.13	184.646	178.751	126.229	167.138	191.053	141.204	190.222	181.327	168.194	201.383	190.574	198.33	196.163	160.161	228.713	192.734	159.839	167.919	137.846	169.878	165.953	182.786	176.657	0.139427	0.310539	0.842018	Unchanged	-0.0492871	0.697153	1	Unchanged
ENSG00000074319	TSG101	3129.56	2795.46	2828.47	2811.33	3003.39	3114.2	3114.93	2642.46	2665.14	2523.73	2624.02	2887.5	2810.21	3019.03	3022.97	2471.71	2643.48	3122.6	2917.44	2788.82	2860.67	2955.25	2947.07	2785.88	2847.87	-0.0811161	0.356351	0.904638	Unchanged	0.0317128	0.69735	1	Unchanged
ENSG00000074356	NCBP3	6273.44	5860.43	6107.74	6162.88	6241.2	6303.91	5674.41	6206.64	5805.33	6267.22	6091.02	6546.47	6339.26	6467.77	6733.02	6294.98	6566.22	6550.14	5321.01	5982.25	6355.52	6576.93	6158.26	6174.76	6297.51	0.00386182	0.961673	1	Unchanged	0.0284037	0.7026	1	Unchanged
ENSG00000074370	ATP2A3	31657.3	47241.4	43492.8	37279.1	34596.1	44548.2	39674.6	42463.4	40377.6	50993.9	46293.3	41830.7	42683.4	38586.2	37550.2	46333.9	33430.1	48228.2	45887	47831.7	43267.5	37601	39802.5	42862.9	42516.2	0.106869	0.38144	0.938536	Unchanged	-0.0117173	0.91729	1	Unchanged
ENSG00000074416	MGLL	3109.19	10585.2	4725.9	3953.33	2355.23	9184.49	1959.72	4055.21	2534.3	5226.84	3783.36	3740.13	4227.18	2040.4	2517.98	2432.15	1560.62	3404.09	6014.91	5604.91	6920.83	1837.49	5652.22	3445.89	3786.62	-0.71392	0.0478482	0.533091	downRegulation	0.13603	0.685934	1	Unchanged
ENSG00000074527	NTN4	53.1616	166.092	133.588	68.5085	61.1132	162.086	115.183	150.43	417.663	269.517	322.37	326.62	329.818	112.191	94.5785	171.026	309.826	207.034	159.852	565.359	309.231	105.558	107.425	255.474	240.308	1.24889	0.00182137	0.147318	upRegulation	-0.0882397	0.8048	1	Unchanged
ENSG00000074582	BCS1L	2171.5	2394.69	2020.19	2234.37	2107.78	2124.46	2200.04	2167.78	2476.92	2297.81	2443.81	2354.49	2128.88	2024.37	2057.23	2229.49	2249.66	1799.96	2696.9	2730.13	1907.43	1925.94	2175.5	2261.76	2199.59	0.0560976	0.614082	1	Unchanged	-0.0402143	0.695923	1	Unchanged
ENSG00000074590	NUAK1	137.894	174.039	132.578	108.234	229.406	67.4756	48.2136	69.6155	62.4167	415.289	55.0664	190.358	148.121	63.109	64.4005	354.982	104.513	680.955	33.4198	220.514	174.284	60.3269	141.604	131.524	211.674	-0.106573	0.844714	1	Unchanged	0.686272	0.175296	1	Unchanged
ENSG00000074603	DPP8	5237.74	4834.13	5083.4	5176.78	5318.54	5495.4	5336.63	5231.71	5092.75	5741.07	5399.22	5266.03	5506.86	6103.16	5832.67	6179.31	5856.72	6580.73	4980.1	5038.49	5943.9	6094.44	5191	5459.68	5813.29	0.0728107	0.412662	0.958279	Unchanged	0.0905378	0.270458	1	Unchanged
ENSG00000074621	SLC24A1	675.167	830.385	718.892	856.011	914.64	914.219	766.164	868.542	936.016	915.561	888.023	871.661	784.007	891.484	783.663	860.156	977.271	995.31	794.111	930.615	854.75	953.92	818.219	865.182	893.724	0.080459	0.444014	0.977754	Unchanged	0.0468516	0.629282	1	Unchanged
ENSG00000074657	ZNF532	1485.11	1051.15	1023.33	1046.67	2101.76	1422.68	960.153	1733.99	1426.17	941.305	1577.82	1666.17	1733.93	1490.48	1083.45	1456.34	1574.38	882.16	1464.79	1457.63	1587.41	1487.67	1355.12	1441.25	1374.23	0.088902	0.64953	1	Unchanged	-0.0686614	0.704199	1	Unchanged
ENSG00000074660	SCARF1	1489.19	1380.33	858.331	1606.76	1226.2	1383.42	793.724	1768.72	842.426	798.622	1051.21	1123.14	1338.96	1393.32	1099.53	849.273	948.911	534.419	1574.01	801.153	1088.14	1228.33	1324.04	1138.77	1015.47	-0.21746	0.325208	0.860881	Unchanged	-0.16528	0.421184	1	Unchanged
ENSG00000074695	LMAN1	4611.63	4000.76	4710.2	5089.39	4932.85	5404.78	6810.89	4757.04	5691.6	5978.88	5633.49	4905.35	4588.55	5642.39	5652.6	6207	5495.14	6413.48	4964.92	4917.1	4747.42	5694.38	4791.6	5501.02	5511.5	0.199196	0.0857158	0.62202	Unchanged	0.00273659	0.979576	1	Unchanged
ENSG00000074696	HACD3	1711.87	1607.06	1915.12	1705.07	1837.3	1801.26	2014.91	1406.68	1879.08	1896.52	1733	1816.46	1898.82	1954.25	1827.87	1975.4	1770.79	2186.43	1618.56	1765.14	1952.74	2023.44	1762.95	1824.96	1890.05	0.0499056	0.62512	1	Unchanged	0.0505048	0.592777	1	Unchanged
ENSG00000074706	IPCEF1	3716.89	3851.59	4505.93	4702.1	4237.6	4197.57	4680.76	4012.28	5416.82	4054.61	4019.63	4139.89	4261.72	4814.01	4954.45	4059.55	4990.88	4671.68	4123.27	4091.68	4011.82	5055.08	4201.95	4424.97	4494.8	0.0745956	0.486385	1	Unchanged	0.0225896	0.819636	1	Unchanged
ENSG00000074755	ZZEF1	13518.2	11575.7	13302.7	13429	12699.8	14318.5	13731.1	14388.7	14440.9	14990.8	15544.9	14589.8	14333.4	16837	15908.6	15120	14534.8	17781.1	12680.4	13921.8	13718.4	17019.8	13140.6	14857.1	15085.6	0.177114	0.0696388	0.560437	Unchanged	0.0220213	0.806868	1	Unchanged
ENSG00000074800	ENO1	49534.8	39068.9	37882.9	40453.9	53179.4	43233.3	44114.1	39223.5	34087.2	38508	44339.1	41873.8	39233.3	44267.7	42280.3	41368.7	31664.2	38975.6	47104	37575.7	38203	39809.4	43892.2	40705.8	39622.6	-0.108727	0.333972	0.873006	Unchanged	-0.0389127	0.70927	1	Unchanged
ENSG00000074803	SLC12A1	7.19377	62.6951	41.3107	4.94989	8.01795	7.06215	5.9012	4.11366	13.0728	4.94751	9.0099	8.01507	9.88293	4.00828	9.05203	8.90108	9.78456	10.1852	7.08435	7.08394	5.8994	4.0261	21.8716	7.36892	7.75208	-1.55307	0.000956971	0.113494	downRegulation	0.0718662	0.876617	1	Unchanged
ENSG00000074842	MYDGF	3359.38	2718.88	2858.91	3077.46	4439.96	3281.33	4154.89	3080.31	2751.7	3561.17	3011.47	3426.53	3099.52	2739.56	3366	3243.89	2619.04	3387.75	2816.29	2917.28	2948.31	2726.07	3289.32	3228.14	3003.08	-0.0270616	0.833877	1	Unchanged	-0.104277	0.383088	1	Unchanged
ENSG00000074855	ANO8	3745.46	3379.22	3774.26	3687.2	2721.88	3166.56	3238.01	3668.53	3518.62	3450.19	3770.34	3066.84	4148.18	2710.51	3955.51	3076.8	3552.35	3212.36	3717.61	3237.94	3422.96	2574.29	3412.43	3446.4	3343.73	0.0142899	0.907577	1	Unchanged	-0.043633	0.701758	1	Unchanged
ENSG00000074935	TUBE1	1326.81	1355.46	1459.42	1652.44	1379.48	1411.61	1490	1401.55	1835.8	1438.73	1520.75	1770.37	1455.46	1667.78	1427.49	1751.96	1861.7	1643.91	1149.19	1884.49	1282.12	1588.19	1430.87	1572.55	1573.63	0.136184	0.274919	0.827935	Unchanged	0.00100563	0.993031	1	Unchanged
ENSG00000074964	ARHGEF10L	5246.9	3719.33	3207.55	3976.18	4373.85	3564.26	2822.42	4280.26	2521.22	1717.15	3233.73	4034.69	3493.51	4616.68	4061.13	3178.63	3009.95	1476.72	3859.23	2789.84	3247.67	4315.25	4014.68	3339.96	3242.3	-0.265446	0.227852	0.793622	Unchanged	-0.0428014	0.834285	1	Unchanged
ENSG00000074966	TXK	3311.41	3714.35	5858.32	6526.35	2659.77	3890.48	4341.97	4893.09	5561.76	7502.85	4233.88	4044.71	3075.8	7197.98	5501.7	4840.61	7062.69	10695.5	2869.93	4071.47	3480.04	7049.36	4326.78	5106.5	5696.42	0.239033	0.386587	0.945101	Unchanged	0.157714	0.535435	1	Unchanged
ENSG00000075035	WSCD2	22.4518	12.9231	7.82683	5.94517	39.0619	17.1176	6.86682	14.3362	39.2216	18.8287	18.0207	17.0327	3.9242	19.0312	12.077	6.90177	39.2071	12.2544	12.1493	19.2135	13.7775	15.0795	17.5544	17.1578	16.3325	-0.0327481	0.938574	1	Unchanged	-0.0706952	0.857904	1	Unchanged
ENSG00000075073	TACR2	22.4868	29.8357	21.5909	25.8173	32.0564	32.215	17.7029	23.5495	22.1491	41.6309	44.0485	31.059	32.5888	25.0428	47.2626	27.6834	22.4608	28.5515	12.1614	19.2323	31.5205	27.1404	27.3337	29.7214	27.0016	0.120518	0.631575	1	Unchanged	-0.137862	0.553294	1	Unchanged
ENSG00000075089	ACTR6	1606.67	1568.28	1858.16	1713.01	1934.47	1559.62	1955.81	1791.31	2057.22	1583.39	1916.21	1852.53	1820.81	1938.23	1873.14	2160.29	1879.27	2148.7	1809.75	2101.98	1825.7	1899.8	1706.7	1864.44	1962.33	0.127492	0.179842	0.747152	Unchanged	0.073812	0.400007	1	Unchanged
ENSG00000075131	TIPIN	202.254	245.636	220.968	251.244	250.449	235.604	318.114	215.872	223.44	233.841	202.234	248.473	243.892	274.456	241.438	309.471	251.151	276.359	221.549	216.48	270.806	280.445	234.359	245.04	258.462	0.0643565	0.613842	1	Unchanged	0.076823	0.513344	1	Unchanged
ENSG00000075142	SRI	2905.88	2655.24	2511.24	2736.85	3632.51	2555.4	3484.24	2571.87	2596.7	2590.11	2981.43	2837.41	2841.8	2575.29	3065.22	3183.59	2450.95	3167.47	2839.55	2923.35	2787.8	2546.14	2832.85	2809.86	2870.51	-0.0117331	0.917656	1	Unchanged	0.0307813	0.769584	1	Unchanged
ENSG00000075151	EIF4G3	5595.23	6042.42	5901.5	5554.13	5355.61	5768.26	5160.34	5766.75	5045.45	7623.72	5800.68	6250.91	5753.71	6029.04	6383.95	6905	5396.41	10888.3	6052.39	7257.8	6278.7	5965.78	5702.86	5928.83	6891.04	0.0560595	0.69187	1	Unchanged	0.21696	0.0973379	1	Unchanged
ENSG00000075188	NUP37	785.47	831.377	791.571	835.154	1149.06	842.738	1008.45	755.005	767.943	864.032	1002.15	908.731	791.906	951.584	822.894	1097.46	841.413	949.425	777.927	860.824	873.462	937.838	872.561	881.225	895.155	0.0142895	0.905892	1	Unchanged	0.0226035	0.839841	1	Unchanged
ENSG00000075213	SEMA3A	151	28.8276	16.6472	53.6206	55.0997	58.3992	24.603	18.4541	50.3099	21.7861	53.0583	27.0531	18.7395	54.0857	29.1784	17.7746	44.9772	48.9202	53.5901	24.2923	13.7522	54.2686	60.599	33.5112	35.8442	-0.852398	0.0318863	0.464206	downRegulation	0.0967397	0.796136	1	Unchanged
ENSG00000075218	GTSE1	126.672	157.127	124.711	125.118	168.301	205.386	322.103	101.325	60.4066	255.666	144.167	105.204	214.286	173.289	88.5372	276.892	65.4205	183.535	112.3	87.0142	167.419	158.817	151.219	172.056	142.492	0.186116	0.568347	1	Unchanged	-0.271813	0.367149	1	Unchanged
ENSG00000075223	SEMA3C	420.805	275.461	314.258	444.893	419.752	389.652	352.545	608.636	241.567	272.471	499.574	504.96	331.76	517.86	511.026	297.582	363.535	224.395	374.292	372.248	401.778	471.426	377.47	416.172	377.035	0.140746	0.510527	1	Unchanged	-0.142365	0.471188	1	Unchanged
ENSG00000075234	TTC38	4043.75	5817.67	7115.43	4691.17	4228.59	3842.16	5846.75	3845.56	3870.9	10259.4	5339.15	5563.6	6270.14	6384.63	5742.14	4631.99	6316.02	17151.8	3796.55	5668.68	8031.56	6092.44	4956.46	5922.52	7178.89	0.256895	0.3641	0.915831	Unchanged	0.277542	0.287531	1	Unchanged
ENSG00000075239	ACAT1	1189.94	1146.62	1140.22	1155.91	1542.77	1294.81	1363.96	1048.61	1191.66	1313.89	1239.43	1155.2	1379.44	1061.77	1199.13	1338.69	1030.99	1222.74	1235.16	1177.44	1312.67	1213.26	1245.04	1219.24	1216.26	-0.030132	0.778589	1	Unchanged	-0.00359938	0.971083	1	Unchanged
ENSG00000075240	GRAMD4	3589.22	2872.03	3750.67	5021.87	5178.29	4358.67	3369.97	4669.02	2959.03	3843.56	3791.37	3759.16	3739.37	4555.58	3727.16	5215.36	3307.03	3986.38	3859.24	3386.64	3478.1	4217.76	4128.46	3835.88	3897.21	-0.106046	0.476294	0.990836	Unchanged	0.0228867	0.868353	1	Unchanged
ENSG00000075275	CELSR1	475.981	577.792	661.971	529.297	396.714	408.79	433.28	1278.67	979.285	522.172	688.794	437.838	570.716	904.504	518.088	908.623	882.497	298.854	737.452	674.7	550.452	1040.35	508.424	726.907	701.378	0.515595	0.0552059	0.558215	Unchanged	-0.0515327	0.834086	1	Unchanged
ENSG00000075290	WNT8B	34.7248	29.8316	30.4383	43.7033	19.0371	40.2683	52.2322	27.638	29.1912	30.7135	30.0351	25.0497	26.6499	42.0682	28.1705	38.5683	34.2098	29.5809	24.2897	27.3187	15.7273	55.2686	33.0006	32.9472	31.6417	-0.00194337	0.993714	1	Unchanged	-0.0584691	0.798375	1	Unchanged
ENSG00000075292	ZNF638	9867.75	9487.27	9963.51	10022.9	9516.07	10313.2	10586.6	10213.8	11570.4	9219	10283.8	10303.6	9847.57	10598.6	10924.9	10593.8	10794.8	10104.1	11149.8	11643.8	9265.42	10933.4	9861.78	10327.9	10676.3	0.0666292	0.415723	0.961291	Unchanged	0.0478544	0.527269	1	Unchanged
ENSG00000075303	SLC25A40	2970.22	2368.83	2278.48	2429.99	3111.58	2484.92	2416.7	2380.56	2423.58	2111.52	2642.04	2528.82	2568.29	2617.36	2917.34	2542.91	2507.64	2528.08	2716.14	2318.46	2844.92	2499.9	2607.34	2461.11	2609.42	-0.0832342	0.408318	0.957515	Unchanged	0.0844234	0.365654	1	Unchanged
ENSG00000075336	TIMM21	1256.32	1173.48	1197.19	1175.77	1342.41	1183.05	1157.14	980.073	1293.31	1198.95	1200.38	1290.46	1256.01	1189.98	1251.44	1306.06	1366.22	1266.59	1240.22	1456.61	1285.09	1183.11	1221.37	1195.79	1294.42	-0.0304802	0.737063	1	Unchanged	0.114305	0.173727	1	Unchanged
ENSG00000075340	ADD2	1009.08	594.691	872.142	704.075	219.399	634.32	534.729	593.365	977.267	516.229	813.936	576.099	366.306	970.612	739.397	827.536	980.224	589.468	1015.62	595.812	375.148	1098.66	672.285	668.568	777.733	-0.00800309	0.977714	1	Unchanged	0.21817	0.410885	1	Unchanged
ENSG00000075391	RASAL2	154.209	86.5105	87.3804	147.97	166.296	116.798	93.5425	171.804	53.3583	70.335	143.163	116.221	127.385	122.203	127.753	81.06	97.718	52.054	145.646	92.0573	103.396	128.658	126.527	112.252	103.543	-0.172526	0.488677	1	Unchanged	-0.116267	0.616631	1	Unchanged
ENSG00000075399	VPS9D1	2420.74	3074.91	3144.73	2383.32	2721.88	2985.32	2175.41	2496.17	2518.19	3158.88	2817.25	2772.28	3511.3	2137.56	2474.71	2177.08	2195.89	2578.04	3104.58	2927.39	3194.52	1816.38	2788.48	2698.38	2558.57	-0.0473854	0.74938	1	Unchanged	-0.076763	0.576574	1	Unchanged
ENSG00000075407	ZNF37A	2393.14	2412.59	2142.95	2338.63	2543.56	2610.77	2576.24	2027.64	2313.88	2724.88	2235.58	2571.9	2456.71	2784.63	2434.47	2917.63	2547.72	2641.27	1910.92	2374.09	2520.94	2927.1	2406.94	2461.43	2534.27	0.0323263	0.770995	1	Unchanged	0.0420611	0.682253	1	Unchanged
ENSG00000075413	MARK3	9810.54	8657.88	9403.71	8468.74	9334.75	8375.01	8812.97	8459.33	8558.03	8939.58	9016.39	9037.22	9080.35	9467.76	9190.63	9299.61	8854.96	8959.93	9086.16	9021.92	9074.39	9395.47	9008.44	8921.45	9110.38	-0.013991	0.847582	1	Unchanged	0.0302293	0.653818	1	Unchanged
ENSG00000075415	SLC25A3	21273.7	17829.9	18057.1	19040.8	24137.3	20323.3	19714.7	18427.6	17886	20606	17975.7	19185.6	18403.6	16515.5	18995.9	18091	17890.7	20448.9	18050.9	18664.9	18674.6	16118.2	20110.3	18589.3	18366.9	-0.113457	0.228935	0.795748	Unchanged	-0.0173694	0.842591	1	Unchanged
ENSG00000075420	FNDC3B	2367.61	2310.16	2661.52	2978.17	2470.43	2347.98	2850.99	2565.74	2187.07	2721.9	2819.25	3129.96	2587.04	4170.94	3302.63	3237.96	2761.72	3941.48	2549.24	2677.56	3199.42	3901.12	2522.65	2879.11	3196.39	0.190671	0.185476	0.747152	Unchanged	0.150806	0.256159	1	Unchanged
ENSG00000075426	FOSL2	10626.6	7900.09	10840.5	9153.95	9792.57	9353.67	9471.78	15658.2	7798.15	12270.9	12191	12541.9	11885.6	12783.3	12695.5	11281.9	10258.3	20637.5	9666.83	12616.9	13208.3	11709.4	9611.24	11825.1	12759.3	0.299054	0.0786851	0.591575	Unchanged	0.109698	0.483477	1	Unchanged
ENSG00000075539	FRYL	8025.15	6753.46	8694.63	8775.6	7928.22	9426.15	9319.16	7838.37	10009.4	8388.65	9988.51	9532.16	8822.63	10842	10333.4	9402.43	10103.9	12328.3	8783.7	9494.32	8457.93	11450.1	8267.2	9342.61	10044.3	0.176425	0.12679	0.717819	Unchanged	0.104466	0.327179	1	Unchanged
ENSG00000075568	TMEM131	7217.2	5681.42	6126.4	6472.71	6538.73	7337.94	6311.57	6705.87	6114.32	6103.72	6562.56	6831.01	6978.12	7951.24	7253.11	7080.99	6591.62	6803.06	6641.14	5881.1	7039.91	8670.73	6562.4	6694.8	6995.21	0.0288253	0.783052	1	Unchanged	0.063326	0.513278	1	Unchanged
ENSG00000075618	FSCN1	558.697	285.402	241.554	421.047	869.553	685.654	568.249	380.583	324.094	468.68	451.52	408.78	594.45	438.731	571.383	418.217	398.719	409.957	403.628	243.804	452.99	320.66	510.318	454.386	402.42	-0.167361	0.489977	1	Unchanged	-0.17518	0.436961	1	Unchanged
ENSG00000075624	ACTB	473839	411360	400179	378808	548470	453797	448986	334854	327334	372304	363890	440477	433282	374037	431323	336600	328213	414419	374478	314412	425821	350227	444409	386896	371937	-0.199943	0.0992737	0.656372	Unchanged	-0.0568875	0.613501	1	Unchanged
ENSG00000075643	MOCOS	18.3553	11.9327	5.86764	11.9153	13.0232	13.0885	8.86132	19.3666	6.04418	14.878	6.00788	3.0084	6.90409	7.01267	14.0776	8.89407	10.7524	6.13841	11.1252	10.1161	3.91754	15.071	12.3638	9.01039	10.0115	-0.450708	0.177779	0.747152	Unchanged	0.150397	0.637319	1	Unchanged
ENSG00000075651	PLD1	519.872	345.076	370.24	459.784	465.835	459.124	474.667	484.916	326.109	340.842	569.656	552.051	563.826	719.193	696.132	521.032	485.678	537.441	454.221	608.945	664.711	672.465	436.655	503.907	580.078	0.206676	0.230224	0.798488	Unchanged	0.203036	0.200179	1	Unchanged
ENSG00000075702	WDR62	538.24	395.799	341.759	328.693	391.703	427.911	477.659	269.08	219.423	425.092	288.333	344.657	434.483	292.488	283.69	357.912	278.502	409.929	238.752	284.25	404.749	299.548	404.017	343.902	319.667	-0.232128	0.204999	0.759385	Unchanged	-0.105501	0.536361	1	Unchanged
ENSG00000075711	DLG1	4150.97	4100.21	4255.48	4327.72	3921.03	4424.11	4410.92	4463.42	4858.24	4365.75	4427.1	4230.06	4300.23	4583.63	4428.32	5021.56	4650.78	4940.9	4507.68	4721.87	4328.91	4467.05	4196.59	4454.92	4633.38	0.0861718	0.258858	0.827935	Unchanged	0.0566688	0.421606	1	Unchanged
ENSG00000075785	RAB7A	18892.8	14820.6	15935.7	16211.6	19059.2	16336.2	16223.6	15905.9	14719.6	13812.6	15086.4	15713.9	16476.2	17223.7	17128.8	15948.5	14469.3	15435.6	15654.5	13598.1	17318.6	16817.8	16876	15645.2	15796.4	-0.109246	0.250237	0.827935	Unchanged	0.0138743	0.874895	1	Unchanged
ENSG00000075790	BCAP29	80.6736	91.5003	57.9307	51.6306	63.114	64.4409	60.0591	85.9157	53.3514	85.2209	67.0778	87.1644	83.939	62.1047	81.4788	77.1246	63.514	68.3266	57.6696	61.7094	73.8613	55.2899	68.215	73.1041	67.3718	0.09995	0.560906	1	Unchanged	-0.117377	0.460518	1	Unchanged
ENSG00000075826	SEC31B	5609.54	6750.48	6862.02	6064.56	4463.01	6007.89	6006.3	5891.54	6079.08	5011.79	5192.98	5377.25	5225.44	4924.2	6021.79	5716.61	5569.42	3563.2	5527.36	5720.25	4411.63	4770.61	5959.58	5463.57	5162.61	-0.125373	0.33349	0.872302	Unchanged	-0.081736	0.496813	1	Unchanged
ENSG00000075856	SART3	5009.97	4499.99	5019.56	5317.79	5331.56	5243.69	5447.91	4652.69	5466.15	4942.43	5176.96	5516.51	5073.38	5726.53	5353.82	5480.3	5219.54	5900.53	5123.74	5220.56	5236.85	5863.25	5070.43	5250.32	5424.82	0.0503039	0.547159	1	Unchanged	0.0471588	0.541679	1	Unchanged
ENSG00000075884	ARHGAP15	4826.13	5609.82	5176.7	5477.67	5625.09	5699.79	6374.61	5598.98	6900.36	5691.52	6095.02	5002.53	5892.94	5911.84	5593.25	6645.98	5483.4	6006.59	5920.88	5778.93	5612.03	6173.85	5402.53	5933.48	5901.86	0.135237	0.139184	0.72253	Unchanged	-0.00771148	0.927233	1	Unchanged
ENSG00000075886	TUBA3D	97.0366	99.447	87.3965	82.4172	109.195	116.789	98.4684	119.69	89.5832	154.591	121.139	98.1886	131.336	103.173	85.5113	97.8817	85.988	87.7102	92.0573	74.8658	139.871	86.4484	98.7136	114.521	93.7917	0.214326	0.189303	0.747152	Unchanged	-0.28748	0.0571724	1	Unchanged
ENSG00000075914	EXOSC7	1674.07	1517.56	1627.36	1669.32	1755.15	1499.21	1713.56	1673.65	1713.01	1411.98	1442.66	1482.83	1433.73	1474.46	1456.66	1464.25	1497.16	1443.01	1459.73	1496.07	1465.29	1414.3	1623.78	1543.23	1462.06	-0.0734092	0.3889	0.947611	Unchanged	-0.0779181	0.324507	1	Unchanged
ENSG00000075945	KIFAP3	1498.41	2044.64	1733.43	1613.71	1508.71	1698.56	1683.03	1235.83	1546.95	1816.26	1441.66	1789.41	1570.99	1749.91	1591.46	1166.63	1503.99	2429.11	1465.81	1938.1	1801.09	1866.63	1682.91	1604.25	1720.35	-0.0690431	0.636262	1	Unchanged	0.100743	0.456549	1	Unchanged
ENSG00000075975	MKRN2	1174.61	936.788	1076.39	1141.02	1249.24	1195.13	1296	1089.53	1347.66	1208.85	1256.45	1155.2	1140.47	1336.22	1256.47	1393.07	1314.42	1445.04	1027.79	1172.38	1267.36	1343.93	1128.86	1228.8	1277.56	0.122413	0.239326	0.815079	Unchanged	0.0561366	0.55862	1	Unchanged
ENSG00000076003	MCM6	2395.18	2235.57	2248.04	2541.22	2485.46	2162.72	3368.04	2073.68	2259.53	2984.49	2604	2355.49	2852.67	2684.47	2303.7	3141.07	2089.36	3150.13	2212.37	2870.75	3158.08	2692.89	2344.7	2647.8	2702.29	0.175405	0.188252	0.747152	Unchanged	0.0293631	0.81128	1	Unchanged
ENSG00000076043	REXO2	1644.46	1864.64	1663.69	1782.53	1454.61	1756.96	1682.03	1790.28	2042.12	1735.99	1838.12	1565.98	1521.61	1627.71	1600.52	1814.24	1882.21	1729.58	2204.26	1874.38	1659.28	1649.51	1694.48	1725.48	1801.75	0.0261252	0.801758	1	Unchanged	0.0624064	0.516745	1	Unchanged
ENSG00000076053	RBM7	1026.53	1050.16	1370.05	1338.64	1336.4	1300.85	1339.34	827.653	1093.03	748.087	951.097	1434.73	1183.92	1401.33	1172.97	861.132	1032.95	1273.72	1432.41	1119.78	1033.97	1433.39	1237.1	1122.4	1170.04	-0.140366	0.390858	0.949785	Unchanged	0.0599144	0.693101	1	Unchanged
ENSG00000076067	RBMS2	1204.19	1191.39	823.981	761.664	840.509	577.946	565.24	1217.37	1092.02	809.524	1173.35	1375.62	1036.79	1185.97	674.016	692.064	1184.46	724.083	1195.69	1231.03	1020.19	1178.07	899.947	1056.99	987.452	0.232007	0.27773	0.827935	Unchanged	-0.0981383	0.618362	1	Unchanged
ENSG00000076108	BAZ2A	18267.7	15138.9	16209.7	17404.2	15638.1	17979.4	15710.5	19683.8	18501	19463.6	20019.1	16456.4	17456.7	21431.7	18798.7	19070.8	18749.7	19988	18343.3	15872.1	18021.7	23029.8	16773	18590.3	18984.3	0.148411	0.154705	0.747152	Unchanged	0.0302543	0.75336	1	Unchanged
ENSG00000076201	PTPN23	5421.58	4621.31	4799.57	4641.52	4507.09	5184.28	4266.14	5081.32	4577.44	5712.34	4885.63	5037.6	5252.11	5261.76	4939.36	5207.43	4579.43	4984.76	4834.42	4599.48	5249.66	5095.29	4862.56	5009.29	4936.23	0.0429016	0.631863	1	Unchanged	-0.0211947	0.798062	1	Unchanged
ENSG00000076242	MLH1	2666.88	2631.37	2489.64	2531.29	3061.49	2514.11	2834.26	2467.52	2562.48	2561.38	2602	2527.82	2626.55	2501.16	2479.74	3024.41	2477.35	2942.1	2222.49	2668.44	2770.08	2699.93	2649.13	2585.4	2660.57	-0.0351104	0.7037	1	Unchanged	0.0413369	0.628818	1	Unchanged
ENSG00000076248	UNG	1165.44	1437.01	1401.47	1426.02	1554.79	1617	1675.16	1280.83	1525.81	1418.92	1166.34	1316.51	1564.08	1409.35	1225.29	1494.9	1310.5	1599.03	1155.26	1606.32	1598.24	1437.42	1433.62	1419.62	1428.37	-0.0141404	0.90475	1	Unchanged	0.00882618	0.935717	1	Unchanged
ENSG00000076258	FMO4	305.404	318.231	238.63	330.687	382.685	311.119	274.751	298.724	280.809	266.536	347.399	308.588	296.225	346.576	270.615	390.541	363.549	357.943	263.029	387.411	345.645	319.651	314.459	302.451	337.298	-0.0561091	0.668437	1	Unchanged	0.157387	0.194018	1	Unchanged
ENSG00000076321	KLHL20	1505.55	1388.28	1602.81	1601.79	1579.83	1668.35	1683.02	1480.32	1767.36	1534.84	1752.02	1558.97	1522.6	1852.08	1715.2	1674.84	1803.05	2000.82	1537.63	1595.2	1501.72	1824.41	1557.77	1643.9	1706.61	0.0776373	0.424063	0.968408	Unchanged	0.0539843	0.54738	1	Unchanged
ENSG00000076344	RGS11	11.2283	20.9018	3.90408	6.94611	5.01108	10.0684	13.8072	8.19092	3.02844	14.878	2.00404	15.0254	9.87626	5.01009	6.04255	17.8177	5.8372	4.10775	5.07296	19.193	17.7538	9.04909	9.67664	8.97755	10.6092	-0.106218	0.808503	1	Unchanged	0.237842	0.555651	1	Unchanged
ENSG00000076351	SLC46A1	253.308	204.856	173.805	244.289	397.708	229.566	228.477	213.813	198.278	153.57	227.262	243.463	253.779	204.341	206.228	239.268	241.396	202.947	213.449	197.256	255.061	172.898	250.589	215.373	216.063	-0.218233	0.187362	0.747152	Unchanged	0.00474115	0.975479	1	Unchanged
ENSG00000076356	PLXNA2	499.43	300.324	322.116	435.954	306.552	426.902	296.41	397.942	251.628	369.593	372.429	361.689	336.706	498.827	464.756	253.085	342.028	419.127	426.887	290.327	361.395	482.482	381.88	360.653	380.011	-0.0824232	0.644532	1	Unchanged	0.0753657	0.64908	1	Unchanged
ENSG00000076382	SPAG5	455.552	506.188	465.516	410.124	538.966	499.398	662.796	418.435	467.006	589.572	481.555	440.841	546.05	398.666	403.403	558.621	419.231	499.694	478.485	503.743	450.023	415.145	479.291	500.615	466.043	0.0629298	0.631948	1	Unchanged	-0.103369	0.395222	1	Unchanged
ENSG00000076513	ANKRD13A	9374.4	8501.75	7995.35	8377.38	9060.25	9532.88	8639.64	10179	9290.74	8775.09	10449	8183.59	9276.84	9570.93	9108.14	10003.6	9039.66	9226.09	10088.7	8651.71	9740.07	10516.3	8807	9295.61	9546.77	0.0779002	0.384041	0.942225	Unchanged	0.038468	0.641943	1	Unchanged
ENSG00000076554	TPD52	1166.47	2043.65	1812.99	1059.57	1453.61	1579.75	1416.13	1933.48	1861.97	1736.99	1645.9	1563.98	1600.61	1275.12	1055.28	2148.44	1805.01	1538.88	1798.61	1881.46	1586.41	1384.15	1519.34	1629.27	1649.78	0.100742	0.551079	1	Unchanged	0.0180679	0.907878	1	Unchanged
ENSG00000076555	ACACB	1768.05	1638.89	1862.09	1971.21	1415.54	1918.05	1770.66	2074.66	2116.61	1990.65	1406.62	1366.61	1947.2	2101.5	1993.85	1792.49	1795.23	1700	1098.62	1535.53	1845.41	2135.01	1762.3	1846.81	1737.02	0.0675624	0.651044	1	Unchanged	-0.0884015	0.522242	1	Unchanged
ENSG00000076604	TRAF4	1003.03	1199.33	1413.27	993.045	1332.39	1236.41	1068.49	1530.41	1204.75	1540.8	1379.59	1026.96	1223.41	1194.99	1026.1	1023.29	1016.34	1140.13	1624.6	982.215	1107.83	1277.59	1196.25	1271.18	1149.76	0.0875952	0.538346	1	Unchanged	-0.144825	0.27134	1	Unchanged
ENSG00000076641	PAG1	13442.6	11388.7	10305.3	11541.2	12738.9	15305.2	12706.9	11580.6	14061.4	10676.6	12141	11372.7	12850.3	14168.6	12169.3	12724.4	12305.7	9976.68	12030.9	10029.4	11360	14525.9	12453.6	12444.7	11890.3	-0.00102564	0.993051	1	Unchanged	-0.0657489	0.546515	1	Unchanged
ENSG00000076650	GPATCH1	1328.85	1412.15	1366.11	1335.65	1403.52	1353.21	1353.11	1342.2	1609.34	1392.16	1264.46	1327.53	1264.88	1514.52	1453.64	1574.99	1552.87	1465.45	1255.4	1490	1445.6	1572.11	1366.58	1383.53	1476.26	0.0177528	0.842861	1	Unchanged	0.0936279	0.258202	1	Unchanged
ENSG00000076662	ICAM3	3095.87	2705.96	3104.45	3196.63	3834.88	3187.7	3628.01	3353.44	3406.9	3053.84	1846.13	3013.74	3227.89	3210.34	3333.81	3410	3042.21	3394.88	1672.19	3027.54	2851.81	3004.5	3187.58	3092.54	2967.12	-0.0436659	0.784612	1	Unchanged	-0.0597239	0.686636	1	Unchanged
ENSG00000076685	NT5C2	3687.24	2964.52	2818.64	3197.62	3228.79	3813.95	3269.53	3705.36	2901.66	2784.32	3757.33	3204.11	3213.07	4663.76	3781.48	3680.89	3190.74	3461.19	3366.6	2837.38	3409.17	4601.73	3285.13	3437.39	3541.15	0.0653693	0.626288	1	Unchanged	0.0429067	0.729584	1	Unchanged
ENSG00000076706	MCAM	51.0542	31.8167	34.3573	24.8141	52.0919	64.4235	45.292	31.7512	75.4712	59.458	46.0536	56.1062	59.2536	35.0607	28.1757	26.6775	53.7771	38.7597	39.4559	79.8621	34.4537	32.1712	43.093	51.0558	41.6666	0.244481	0.354791	0.902961	Unchanged	-0.292613	0.230696	1	Unchanged
ENSG00000076716	GPC4	39.8336	45.7497	44.2047	45.6853	32.0589	24.175	12.7744	38.8337	24.1582	4.93252	24.0282	8.01955	22.7027	78.1156	12.0838	50.4599	27.358	6.16615	32.3657	15.1929	29.5433	54.26	38.6179	26.6956	28.4287	-0.530383	0.239306	0.815079	Unchanged	0.0901216	0.831107	1	Unchanged
ENSG00000076770	MBNL3	4989.54	5260.76	4844.75	4794.45	4762.54	5444.05	4927.93	5965.19	5602.02	5489.39	5270.07	5136.79	5193.84	5571.28	5032.92	5406.15	5622.18	6859.12	4743.39	5287.32	5346.15	5879.33	5016.02	5394.56	5522.07	0.104956	0.268782	0.827935	Unchanged	0.0337054	0.700678	1	Unchanged
ENSG00000076826	CAMSAP3	32.7127	94.5026	41.2385	35.7425	37.0682	37.2599	47.2695	95.0267	68.4268	29.7115	65.073	28.0567	24.6611	18.034	37.225	75.1801	36.142	26.5461	74.8179	24.2974	32.4801	35.1858	46.4207	47.0324	42.7343	0.018822	0.957952	1	Unchanged	-0.137848	0.677196	1	Unchanged
ENSG00000076864	RAP1GAP	13.2698	5.95996	8.82702	5.94965	19.0307	15.0969	8.83976	13.3185	12.0844	23.7915	13.016	16.0312	10.846	42.0612	9.06521	9.86625	6.79274	17.3532	9.12637	22.2547	12.7791	90.3962	11.3557	17.4986	22.2042	0.618167	0.224214	0.787718	Unchanged	0.341706	0.452899	1	Unchanged
ENSG00000076924	XAB2	7036.43	6705.73	7381.54	7473.71	7059.66	6755.99	7287.51	7081.32	7724.67	7353.2	7216.31	7586.45	7228.93	7420.35	7119.32	7168	6969.82	7444.5	7473.67	7143.5	6836.07	7771.09	7068.84	7362.34	7240.75	0.0586855	0.412799	0.958344	Unchanged	-0.024035	0.716841	1	Unchanged
ENSG00000076928	ARHGEF1	76818.5	89997.8	95282.4	88093.6	74958.5	80771.8	78793.8	83698.1	89121	93267.1	81311.7	81917.1	86565.5	73246.9	77714.9	79662.6	81111.7	82143.5	78150.9	88614.9	76127.4	70888.7	84320.4	83490.1	79301.8	-0.0142771	0.87565	1	Unchanged	-0.0742518	0.379516	1	Unchanged
ENSG00000076944	STXBP2	14259.8	13851	12497.4	12015.9	11541.7	11344.2	9873.59	12584.1	8957.6	9845.22	11225.9	12796.4	11835.3	10356.2	11536.6	7896.65	8740.6	8351.12	11843.8	11261.5	11588.4	9756.34	12585	10934.3	10121.9	-0.202843	0.108139	0.686792	Unchanged	-0.111383	0.342215	1	Unchanged
ENSG00000076984	MAP2K7	5518.62	5079.77	5675.62	5129.11	4965.91	5069.51	4958.46	5361.63	5280.96	5847.09	5400.22	5318.13	5394.29	5370.94	5292.46	5517.87	5498.07	6240.12	5317.97	5393.53	5758.77	5326.48	5239.76	5366.47	5543.16	0.0344701	0.659643	1	Unchanged	0.0467325	0.518644	1	Unchanged
ENSG00000077044	DGKD	15308.8	19256	19547.9	18180.8	12626.7	14907.5	14677.4	20665.9	19909	19317.9	18729.6	17289.9	17737.1	18259.4	17332	18067.3	18995	19380.2	17858.7	18014.5	16112.3	16873.1	16637.9	18323.3	17829.1	0.139194	0.221206	0.782601	Unchanged	-0.0394383	0.707422	1	Unchanged
ENSG00000077063	CTTNBP2	35.8012	17.8843	3.87787	18.8477	408.691	17.1367	6.85608	40.8936	26.173	6.91354	85.0889	44.0809	11.8216	30.0505	11.0789	62.3391	41.0758	16.3512	54.5873	19.236	13.756	26.1382	83.7065	31.4848	30.5703	-1.40678	0.0421031	0.511453	downRegulation	-0.0431285	0.946862	1	Unchanged
ENSG00000077092	RARB	36.768	34.8059	46.1821	48.6707	19.0373	25.1795	40.3826	46.0113	43.2736	42.6131	35.0406	41.0774	24.6688	18.0332	32.1968	31.6272	51.8221	31.6326	55.6188	45.5137	42.346	31.166	35.1072	36.3876	40.2404	0.0508249	0.83107	1	Unchanged	0.145132	0.506242	1	Unchanged
ENSG00000077097	TOP2B	16792.8	14417.9	16957.1	17902.7	17472.3	17711.6	18814.6	17580.5	19400.7	17796.9	17815.5	16356.2	17501.1	18834.4	18955.7	19415.9	18815.2	21689	15790	16882.6	19334.4	19111.6	16875.7	18012.5	18749.3	0.094047	0.305135	0.837549	Unchanged	0.0578387	0.495008	1	Unchanged
ENSG00000077147	TM9SF3	11047.5	9527.05	10042.1	10725.9	11949.4	11217.3	11535.9	10704.8	11340.9	11450.4	11865.7	11784.5	11516.3	11768.6	12103.9	11539	11306.9	13486.8	11012.2	11202.8	12572.2	11620	10751.6	11495.9	11855.5	0.0965805	0.245294	0.825137	Unchanged	0.0444299	0.563008	1	Unchanged
ENSG00000077150	NFKB2	8971.98	9548.93	8951.93	9293.97	8816.82	9190.56	9413.7	10382.6	8747.25	7319.51	9263.67	8400.01	8028.73	10402.3	10238.9	8455.27	8087.8	5856.72	11322.8	7498.55	8021.69	10599.7	9129.03	8994.72	8760.17	-0.0213867	0.874376	1	Unchanged	-0.038116	0.760953	1	Unchanged
ENSG00000077152	UBE2T	173.655	199.888	213.122	199.602	221.396	202.378	252.143	104.393	173.114	190.249	211.242	134.258	188.602	152.255	162.974	224.44	188.605	211.091	203.329	190.172	189.066	192.996	201.674	175.782	195.334	-0.197832	0.208744	0.763752	Unchanged	0.151695	0.299748	1	Unchanged
ENSG00000077157	PPP1R12B	2276.7	1942.2	2284.39	2346.58	1940.48	2386.24	3206.53	2336.58	2326.97	2204.67	2562.95	2386.55	2369.81	2822.7	2702.06	3100.54	2471.49	2497.48	2328.7	2194.04	2152.63	2711.99	2196.1	2527.09	2519.87	0.20254	0.0823394	0.608419	Unchanged	-0.00413905	0.969278	1	Unchanged
ENSG00000077232	DNAJC10	9342.73	7825.5	7228.32	7725.94	8642.5	8313.59	8380.64	9759.56	9093.47	8084.46	8813.15	9026.2	8595.52	9296.48	9571.9	10254.7	9272.25	9031.31	8754.36	8268.33	8751.39	9658.83	8179.76	8881.18	9195.38	0.118697	0.181751	0.747152	Unchanged	0.0501668	0.54118	1	Unchanged
ENSG00000077235	GTF3C1	6577.82	6464.07	8015.02	6930.5	6431.54	7312.77	7937.48	7211.25	7332.15	9024.8	7840.03	7988.22	8152.17	7950.24	8083.05	7699.91	7520.99	12478.2	6629.01	8464.56	7924.21	7851.51	6955.29	7929.54	8331.42	0.189124	0.130332	0.717819	Unchanged	0.0713131	0.536328	1	Unchanged
ENSG00000077238	IL4R	11030.1	12709.4	13924.4	13586.9	10254.4	11466	10320.7	16339.6	13731.3	11479.2	12711.6	9636.36	10153.7	14881.8	11392.7	17775.7	11639.2	8639.74	16444.5	10529.1	9846.41	15784.4	12161.9	12406.8	12756.5	0.0287573	0.868782	1	Unchanged	0.0401049	0.803379	1	Unchanged
ENSG00000077254	USP33	7108.94	6570.48	6705.84	7173.8	6723.06	7151.68	6760.64	6506.4	7436.82	7014.33	7625.78	7269.85	7097.6	8221.69	7457.33	7328.16	7863.04	8353.14	7204.6	7108.1	7461.38	8402.35	6905.63	7241.64	7647.26	0.0685453	0.412511	0.9582	Unchanged	0.0786233	0.309288	1	Unchanged
ENSG00000077264	PAK3	36.7892	58.6809	43.2077	32.7622	49.0875	51.346	69.9271	66.4924	77.4918	49.5337	62.0717	58.1116	87.9037	34.06	60.3579	47.4475	56.6779	37.7627	67.7681	79.8908	68.9451	40.2145	45.3122	63.199	57.3831	0.47887	0.0268425	0.421737	upRegulation	-0.138989	0.477866	1	Unchanged
ENSG00000077312	SNRPA	4324.6	3944.08	3824.33	3581.93	4702.43	4131.12	4217.9	4167.76	4048.03	4185.41	3836.42	3778.2	4068.19	3361.6	3482.7	3807.44	3634.43	3215.43	3979.62	3828.68	4051.23	3638.77	4084.75	3957.94	3704.79	-0.0454802	0.628456	1	Unchanged	-0.0953479	0.273774	1	Unchanged
ENSG00000077348	EXOSC5	1541.29	1483.75	1312.09	1693.16	1692.03	1377.38	1509.7	1525.31	1555	1455.58	1314.52	1524.91	1313.27	1603.67	1402.34	1509.73	1393.57	1266.6	1425.34	1386.82	1173.8	1618.35	1516.62	1475.24	1397.07	-0.039902	0.694174	1	Unchanged	-0.0785334	0.403936	1	Unchanged
ENSG00000077380	DYNC1I2	5117.2	4179.77	4265.3	4420.07	5106.16	4561.05	4954.53	4462.4	4501.95	3938.68	3980.59	4879.3	4525.36	4350.24	4881.01	4452.07	4020.44	4896.03	4321.54	4836.17	4476.63	4254.95	4608.26	4449.13	4517.36	-0.0506789	0.588424	1	Unchanged	0.0219397	0.800419	1	Unchanged
ENSG00000077420	APBB1IP	13531.5	11671.1	12708.5	13295	13931	13597.5	13537.1	11030.2	11842.1	11928	11424.2	12407.6	13220.6	13013.7	13953.9	13059.6	11968.5	14107.8	11722.4	11374.8	13766.7	13641.4	13122.4	12300.4	12949.4	-0.0933183	0.302216	0.837061	Unchanged	0.0741683	0.376521	1	Unchanged
ENSG00000077454	LRCH4	6399.06	4799.32	6075.34	6238.35	5024.01	6070.32	5094.36	6865.44	6470.6	5218.88	6150.08	5893.23	5978.85	5641.39	5758.23	5638.49	6081.51	4981.71	6489.38	5163.92	4751.36	5471.23	5767.73	5914.1	5541.98	0.0361479	0.742214	1	Unchanged	-0.0937452	0.35665	1	Unchanged
ENSG00000077458	FAM76B	4264.34	4293.14	3805.67	4012.92	4054.27	4082.79	3878.13	4084.91	4642.85	4183.43	4777.5	4628.82	4211.36	4031.71	4208.01	4333.42	4816.93	4586.02	4265.91	4872.58	3974.41	4090.1	4085.52	4304.84	4393.42	0.0754405	0.388181	0.946719	Unchanged	0.029388	0.716102	1	Unchanged
ENSG00000077463	SIRT6	2288.94	1906.4	1917.08	1768.62	2241.02	1717.7	2000.13	1892.58	1679.81	1799.41	1914.21	1959.73	2061.75	1641.73	1860.05	1525.54	1570.44	1788.72	2029.25	1720.63	1781.4	1649.51	1973.29	1868.67	1740.69	-0.0785514	0.449935	0.977754	Unchanged	-0.102383	0.288585	1	Unchanged
ENSG00000077514	POLD3	1883.45	1391.26	1377.88	1646.48	1773.18	1774.07	1738.17	1732.99	1595.26	1413.96	1724.99	1413.7	1604.56	2044.4	1940.53	2077.25	1667.2	1599.05	1672.17	1468.77	1790.26	2070.68	1641.05	1658.5	1785.74	0.0152888	0.900103	1	Unchanged	0.106653	0.343901	1	Unchanged
ENSG00000077549	CAPZB	26312.3	24644	23268.1	23662.4	27376.1	26244.6	27476.9	21603	22277.2	24056.2	21992.3	24240.2	23618.2	22189.9	24081.1	22391.8	21304.3	27542.6	23566.2	22764.7	24791.8	21776.4	25251.3	23431.8	23527.4	-0.107886	0.237204	0.811539	Unchanged	0.00586958	0.944718	1	Unchanged
ENSG00000077585	GPR137B	1677.09	999.44	903.519	861.959	1266.27	1350.18	1076.39	686.483	729.702	1231.65	843.973	1412.69	1211.58	881.469	1094.51	907.605	804.252	1517.42	878.079	1282.62	1451.53	921.76	1176.41	1009.24	1107.22	-0.221037	0.27783	0.827935	Unchanged	0.133618	0.480138	1	Unchanged
ENSG00000077616	NAALAD2	317.615	212.814	212.126	240.319	198.357	216.476	181.185	265.969	242.559	313.13	216.25	212.406	245.871	186.312	180.078	267.942	236.495	190.723	255.93	269.062	314.158	181.945	232.951	232.96	237.042	0.000173129	0.999167	1	Unchanged	0.0252106	0.869581	1	Unchanged
ENSG00000077684	JADE1	3857.83	4080.32	4488.25	4200.61	3459.21	4032.45	4369.55	4503.32	5179.3	4389.53	4040.66	4176.96	4352.56	4790.98	4467.56	4057.57	4956.68	5260.09	3921.97	4336.47	4306.27	4731.41	4019.78	4475.36	4504.75	0.154865	0.117892	0.709353	Unchanged	0.00944691	0.917681	1	Unchanged
ENSG00000077713	SLC25A43	999.933	978.565	677.635	629.585	1062.9	791.39	776.015	880.813	619.996	843.225	832.96	875.668	987.435	904.505	966.745	894.762	691.871	1148.26	839.631	766.758	1118.68	868.482	856.669	840.077	911.899	-0.0281566	0.853326	1	Unchanged	0.11831	0.401487	1	Unchanged
ENSG00000077721	UBE2A	5093.71	4406.51	4491.19	4195.64	5018	4442.24	4622.65	4232.22	4025.89	4180.45	4245.89	4609.78	4479.94	4391.31	4584.25	4179.18	4065.39	4801.19	5115.64	4213.07	4792.74	4381.61	4607.88	4348.52	4516.63	-0.0835577	0.341082	0.883401	Unchanged	0.0547043	0.501413	1	Unchanged
ENSG00000077782	FGFR1	700.715	713.028	1103.9	1459.8	906.627	1132.71	1222.15	966.763	1323.5	607.38	1546.78	516.99	1266.88	1076.79	766.563	1240.82	1329.12	446.722	1182.54	566.487	1195.49	1008.2	1002.8	1065.9	966.994	0.0880315	0.742874	1	Unchanged	-0.140464	0.571334	1	Unchanged
ENSG00000077935	SMC1B	37.8164	52.7077	49.1018	35.7407	67.1178	60.4056	50.2292	54.2042	40.2631	49.5452	57.0646	39.0759	43.4421	37.0633	39.2337	31.6281	38.1084	31.6311	47.5353	36.4199	39.3885	50.2533	50.4817	46.3609	39.2748	-0.122685	0.503292	1	Unchanged	-0.238644	0.17061	1	Unchanged
ENSG00000077942	FBLN1	12.2771	7.94686	2.90942	7.93318	41.0642	30.187	5.89851	7.16907	2.02203	8.91911	5.00679	7.0141	12.8536	16.0227	17.0962	5.91566	8.77358	24.4195	4.06603	5.07584	19.7189	18.0873	17.053	8.11324	12.8941	-1.06016	0.0285425	0.436761	downRegulation	0.660372	0.150074	1	Unchanged
ENSG00000077984	CST7	5680.04	9803.52	11938.6	7671.32	9223.55	6602.95	9873.6	6178.04	6883.27	18487.6	9276.69	11470.9	11892.5	6972.61	8302.36	9143.38	8456.2	28414.4	6359.93	12505.7	13600.3	7024.25	8486.66	10129.4	11725.8	0.255277	0.40234	0.957515	Unchanged	0.211136	0.452372	1	Unchanged
ENSG00000078018	MAP2	41.8941	66.6379	63.8588	46.6708	6.01574	74.4917	25.578	71.5472	50.3204	27.7296	86.0941	35.0687	22.6859	37.063	36.2248	56.3541	69.4077	29.614	115.262	52.6048	30.497	63.3243	49.9282	44.5108	56.6611	-0.165201	0.671729	1	Unchanged	0.347311	0.336469	1	Unchanged
ENSG00000078043	PIAS2	1672.04	1817.9	1778.6	1952.34	1772.18	1844.55	1701.73	1685.94	1860.96	1842.02	1682.94	1812.45	1783.29	1635.72	1617.62	1694.61	2035.65	2007.97	1768.27	1951.26	1675.04	1766.11	1806.27	1750.63	1814.57	-0.0451454	0.605443	1	Unchanged	0.0517308	0.52287	1	Unchanged
ENSG00000078053	AMPH	112.38	167.075	199.401	150.944	124.224	126.869	119.149	101.31	89.5872	193.237	110.128	188.355	175.778	131.219	99.6013	112.697	132.896	197.803	119.379	195.207	203.873	96.5064	146.816	138.595	144.746	-0.0830874	0.712221	1	Unchanged	0.0624371	0.765007	1	Unchanged
ENSG00000078061	ARAF	8529.71	7936.89	7886.34	7834.18	8410.09	8169.61	7295.39	7393.34	7378.45	8799.87	7477.61	7552.39	7982.33	7494.48	7452.3	8143.84	7117.38	8501	7457.49	7441.9	7803.09	7570.06	8127.8	7671.73	7685.88	-0.0833008	0.293952	0.83021	Unchanged	0.00264931	0.971283	1	Unchanged
ENSG00000078070	MCCC1	1915.11	1476.79	1468.24	1799.41	1802.23	1830.46	1722.41	1982.59	1767.36	1781.57	1729.99	1436.74	1718.11	1861.1	1705.14	1829.08	1881.24	1698.98	1415.23	1497.09	1696.71	1837.48	1715.37	1749.99	1695.12	0.0288435	0.786581	1	Unchanged	-0.0459072	0.64148	1	Unchanged
ENSG00000078081	LAMP3	134.86	137.228	177.75	122.132	347.616	286.938	138.829	151.443	198.279	160.507	189.219	162.312	125.376	638.043	167.005	251.12	167.066	147.915	189.188	128.495	130.932	1050.33	201.087	220.501	279.006	0.132886	0.770777	1	Unchanged	0.339354	0.420588	1	Unchanged
ENSG00000078114	NEBL	8.20046	17.9033	14.7286	25.8356	13.0243	11.0814	21.6948	13.3015	33.1813	5.9314	4.00663	6.01431	12.834	10.018	24.1364	11.8517	44.106	2.08061	8.11194	12.1507	6.8656	32.1508	15.1289	13.3727	17.6817	-0.176305	0.715233	1	Unchanged	0.399367	0.371006	1	Unchanged
ENSG00000078124	ACER3	4378.7	3070.93	2919.8	2624.63	3598.45	3074.93	2270.93	3024.02	2118.63	2373.11	2623.02	3185.07	3336.52	2772.62	2970.65	2017.9	2690.4	2308.83	2906.31	2710.93	3402.3	2434.56	3277.91	2712.99	2680.24	-0.272866	0.0641013	0.558215	Unchanged	-0.0175154	0.898286	1	Unchanged
ENSG00000078140	UBE2K	5843.43	5140.43	5329.91	5257.21	5863.52	5671.6	5831.98	5414.83	5357.45	5655.85	5707.58	5322.14	6108.21	6047.07	5673.73	5772.96	5261.56	5937.25	5881.42	5400.62	6356.51	5844.15	5517.68	5680.64	5766.02	0.0420087	0.601466	1	Unchanged	0.021514	0.772451	1	Unchanged
ENSG00000078142	PIK3C3	4346.05	3630.82	3808.62	4421.07	3827.87	4105.95	4081.01	4207.67	4286.56	4071.46	4325.98	3950.53	4143.23	4684.8	4377.02	4840.63	4280.4	4611.51	3863.3	3967.27	4325.97	4643.96	4023.39	4218.9	4363.75	0.0684606	0.435644	0.977754	Unchanged	0.0487089	0.548502	1	Unchanged
ENSG00000078177	N4BP2	2338.99	1699.55	1764.84	2359.49	1994.58	2399.33	2388.14	2194.38	2304.82	2423.66	2258.6	2084.97	2278.97	2654.42	2240.32	2479.64	2231.09	2323.09	1622.62	1738.85	2030.53	2503.91	2092.8	2323.49	2146.26	0.150886	0.227288	0.792862	Unchanged	-0.114462	0.321225	1	Unchanged
ENSG00000078237	TIGAR	597.508	511.157	565.699	373.376	663.188	513.497	462.848	337.634	384.48	374.534	520.6	676.285	433.469	817.355	431.572	470.607	491.549	455.867	633.25	616.02	491.377	761.92	537.404	500.901	544.02	-0.101432	0.609606	1	Unchanged	0.119078	0.517979	1	Unchanged
ENSG00000078246	TULP3	626.127	638.45	713.017	649.454	731.311	654.456	680.493	652.694	673.331	757.024	702.81	654.247	792.91	664.106	628.741	740.532	678.215	745.464	627.197	714.146	731.666	664.429	668.802	697.202	691.299	0.0600047	0.518581	1	Unchanged	-0.0123135	0.886022	1	Unchanged
ENSG00000078269	SYNJ2	1788.49	2008.83	2184.22	2303.88	1742.13	2106.34	2175.41	1776	2745.65	2256.19	1996.3	1776.39	2276.99	5921.85	2234.29	2507.31	2494.94	2008	1651.96	2244.62	1936.96	6055.2	2022.31	2615.6	2641.66	0.371111	0.190615	0.747152	Unchanged	0.0143041	0.956215	1	Unchanged
ENSG00000078304	PPP2R5C	16273	18223.7	18621.8	17374.4	18929	17688.4	20569.5	16941.2	20474.7	24917.3	21275.5	19935	21418.2	17638.4	19379.2	22613.3	20368.1	31001.7	18845	23457.6	22558.4	17996.9	17851.7	20396.2	22027.5	0.192239	0.125194	0.717819	Unchanged	0.111002	0.337222	1	Unchanged
ENSG00000078319	PMS2P1	967.279	1165.52	1092.11	1097.32	1133.03	977.658	1032.06	1061.9	1267.14	1251.47	1078.24	1115.12	1060.49	1096.83	1027.11	1244.77	1182.49	1328.77	910.449	1078.3	1094.04	1103.7	1072.15	1120.41	1121.2	0.0634594	0.539653	1	Unchanged	0.00104304	0.991298	1	Unchanged
ENSG00000078328	RBFOX1	14.3658	7.93921	738.091	10.9023	11.0253	4.04703	9.8613	9.19225	6.04096	6.93545	8.00892	6.0121	5.91996	3.0068	17.0847	3.94237	16.6749	4.10011	4.05876	7.08466	5.89855	5.03037	131.062	6.87222	7.98431	-4.22778	5.03502e-07	0.00516526	downRegulation	0.211875	0.77592	1	Unchanged
ENSG00000078369	GNB1	30658.3	24898.6	25522.1	25389.3	30674	29469.6	28966.9	28288.4	24375.7	28508.2	27326.5	27902.2	29338.3	28944.2	29661.3	30484.3	24408	32551.9	26685.9	26168.5	31705.7	29438.9	27768.7	27956.3	28888.1	0.00971908	0.920282	1	Unchanged	0.0472985	0.598786	1	Unchanged
ENSG00000078399	HOXA9	134.781	55.6798	73.6376	125.135	105.188	79.5474	97.5102	71.6245	64.4206	75.3023	84.0967	51.1006	119.509	77.1288	74.4391	60.3049	53.729	47.9554	52.6142	55.6435	119.217	60.3135	95.6615	80.0866	65.527	-0.255644	0.273647	0.827935	Unchanged	-0.288897	0.188804	1	Unchanged
ENSG00000078401	EDN1	99.091	127.295	96.232	141.021	118.212	100.69	79.762	106.369	93.5998	105.041	58.0687	59.1155	92.8214	96.1593	63.3814	62.2779	78.1842	48.9817	92.0429	66.7682	104.412	80.4134	113.757	86.367	74.5577	-0.397069	0.0296718	0.446639	downRegulation	-0.211379	0.222908	1	Unchanged
ENSG00000078403	MLLT10	3572.86	3346.4	3386.31	3497.53	3769.76	3754.55	3736.32	4203.57	4194.97	3847.52	3935.53	3763.17	3886.5	4068.77	4081.26	4428.34	4039.02	4134.25	3618.49	4147.31	3753.83	4207.71	3554.57	3954.55	4051.28	0.153831	0.0549763	0.558215	Unchanged	0.0348767	0.637205	1	Unchanged
ENSG00000078487	ZCWPW1	505.596	614.59	481.227	493.545	427.769	529.604	429.359	546.282	507.262	507.322	525.605	493.941	521.361	510.851	468.789	495.332	593.219	362.056	576.601	495.656	481.534	523.701	508.722	505.248	499.611	-0.00993491	0.93345	1	Unchanged	-0.0160305	0.884349	1	Unchanged
ENSG00000078589	P2RY10	2996.81	3351.37	3971.66	3293.95	3525.32	4209.65	4052.45	3360.63	4973.97	2971.59	4584.28	3501.67	3657.41	4005.67	3392.17	4473.82	4069.31	3978.23	6095.85	3888.36	3376.66	4531.38	3558.13	3888.46	4225.72	0.12807	0.387266	0.945949	Unchanged	0.119992	0.380447	1	Unchanged
ENSG00000078596	ITM2A	3068.32	5114.58	4465.66	5580.96	3774.77	3985.13	6603.1	4983.12	6350.83	6342.53	6348.31	4303.2	5242.23	3373.62	4762.31	4607.29	4859.91	7452.61	6039.22	4704.68	4749.4	3437.74	4331.57	5443.37	5076.65	0.329596	0.0754733	0.578522	Unchanged	-0.100629	0.555179	1	Unchanged
ENSG00000078618	NRDC	12653.1	12705.4	11399.3	10993.1	12239	12739.7	12153.4	13676.7	10956.5	12153.9	12998	12479.8	12015	13644.7	12773.9	13206.9	10973.6	11748.1	12638.9	13176.3	12955.3	13290.6	12121.6	12509.7	12595.4	0.045473	0.598556	1	Unchanged	0.00985144	0.90187	1	Unchanged
ENSG00000078668	VDAC3	7766.73	8494.79	7426.71	7052.65	7248	7725.58	7281.61	6593.35	6837.97	6850.84	6700.72	7201.72	6549.58	7080.79	7216.9	6526.33	6171.39	7167.12	7574.83	8228.87	7079.3	6978	7619.08	6887.07	7117.84	-0.145719	0.0898779	0.639187	Unchanged	0.0475334	0.551083	1	Unchanged
ENSG00000078674	PCM1	10627.7	10871.6	12029.9	13005	11338.3	12504.1	13274.1	11611.2	13013.7	12509.7	14011.1	13172.1	12848.4	14108.5	14307	14374.6	12711.2	14614.7	12304.1	14270.8	12516	14359.1	11729.4	13068.6	13682.2	0.155968	0.0768034	0.584135	Unchanged	0.0661884	0.41591	1	Unchanged
ENSG00000078687	TNRC6C	3543.27	4314.02	5687.42	5644.51	4588.23	5301.08	5741.38	4557.56	6670.89	5915.46	5135.92	5330.16	5539.45	5567.27	6085.17	5863.92	6458.73	7075.32	4463.18	5659.57	5154.12	5732.58	4846.42	5557.26	5811.57	0.19744	0.132751	0.717819	Unchanged	0.0645489	0.594087	1	Unchanged
ENSG00000078699	CBFA2T2	4168.34	4114.13	4173.97	4360.49	4060.28	4605.34	4218.87	4945.25	4703.24	4304.31	4508.19	4234.07	4629.04	4402.33	4427.32	4651.79	4571.63	4125.08	4032.23	4175.64	4409.67	4503.23	4247.09	4493.16	4362.07	0.0812433	0.30272	0.83722	Unchanged	-0.0426878	0.558013	1	Unchanged
ENSG00000078747	ITCH	6549.22	6448.16	6576.21	7198.63	6465.6	6505.28	7606.59	7397.43	7035.24	7371.04	7265.37	7336.98	6775.69	8475.11	8044.82	7067.14	7684.2	10296.8	6195.03	7930.47	7246.7	8654.65	6623.85	7407.93	7889.98	0.161396	0.131479	0.717819	Unchanged	0.0909425	0.357122	1	Unchanged
ENSG00000078795	PKD2L2	23.5276	45.749	45.1865	25.8092	47.0831	50.335	27.5605	29.6831	41.2608	47.5752	25.0302	47.087	33.5694	27.0466	26.1638	34.5978	39.0887	51.982	33.3906	51.573	45.3075	30.1608	39.6151	34.8516	39.033	-0.184493	0.41485	0.960403	Unchanged	0.162709	0.439076	1	Unchanged
ENSG00000078804	TP53INP2	250.267	301.323	424.304	310.824	285.513	325.213	377.191	272.143	209.358	444.916	386.444	205.395	347.577	342.57	309.843	372.745	213.981	311.043	360.122	277.171	376.184	348.798	316.241	323.199	321.236	0.0313841	0.864953	1	Unchanged	-0.008901	0.95842	1	Unchanged
ENSG00000078808	SDF4	11619.5	11678.1	12413.9	11890.8	12676.7	11610	12831	12449.1	11618.7	12073.7	12486.4	12191.2	12538.3	12417.7	12488.2	11664.6	11230.7	13155.4	11878.2	11681.3	12158.6	12326.6	11981.5	12325.8	12072.9	0.0408657	0.569956	1	Unchanged	-0.0299066	0.653152	1	Unchanged
ENSG00000078814	MYH7B	279.886	468.407	405.627	379.349	256.463	288.973	315.125	373.397	350.253	347.791	398.458	348.665	381.149	339.566	276.648	262.981	305.878	295.748	350.006	380.326	289.507	340.756	346.451	356.801	312.731	0.0422273	0.764706	1	Unchanged	-0.190183	0.146195	1	Unchanged
ENSG00000078900	TP73	46.9744	46.7427	32.3917	25.8083	60.1044	38.2634	116.246	56.295	76.4923	123.887	81.0932	64.1237	65.1604	27.0494	53.3186	76.1479	46.8907	60.1624	61.7027	57.6569	62.0454	28.1559	41.7141	76.2933	55.7601	0.869425	0.00157522	0.144946	upRegulation	-0.451603	0.0682316	1	Unchanged
ENSG00000078902	TOLLIP	5769.88	5459.66	5102.06	4800.41	5364.62	5357.47	4941.73	4603.58	4057.09	3844.54	4514.2	5333.16	5243.23	5452.08	5298.49	3756.02	3993.07	4287.23	5157.11	4588.35	5569.71	5261.14	5309.01	4748.7	4738.89	-0.1609	0.173353	0.747152	Unchanged	-0.00299031	0.978253	1	Unchanged
ENSG00000078967	UBE2D4	614.886	581.764	551.934	611.718	706.266	681.637	579.061	609.712	630.048	610.375	508.587	529.009	545.053	594.99	612.642	688.134	611.762	608.821	577.627	608.949	611.522	627.236	624.701	575.854	618.337	-0.117396	0.218178	0.777204	Unchanged	0.102737	0.245416	1	Unchanged
ENSG00000079112	CDH17	18.3553	9.94128	4.88286	8.93166	9.01764	23.1393	5.90117	5.13117	23.1138	2.96184	4.00573	8.01507	4.92764	5.00956	6.03765	4.93661	14.7196	9.16459	9.09667	2.03714	3.92583	4.02507	12.378	7.38324	6.7429	-0.735586	0.0849354	0.618911	Unchanged	-0.128175	0.759446	1	Unchanged
ENSG00000079134	THOC1	3348.15	3606.95	3505.15	3462.77	3464.21	3330.67	3174	3744.23	3845.73	3528.47	3529.07	3739.12	3376.98	3290.48	3461.58	4206.88	4022.42	3456.1	3605.33	4328.37	3243.73	3282.94	3452.99	3528.51	3700.92	0.0311942	0.741627	1	Unchanged	0.0688413	0.43156	1	Unchanged
ENSG00000079150	FKBP7	116.436	105.412	104.097	113.208	116.208	106.728	143.811	89.0194	105.679	81.241	80.0936	120.228	98.7387	106.177	104.623	110.735	113.368	93.8337	103.185	113.289	97.4822	110.57	110.348	103.123	105.886	-0.0971852	0.492717	1	Unchanged	0.0379226	0.773412	1	Unchanged
ENSG00000079156	OSBPL6	31.6518	36.8028	23.5598	33.7697	16.0315	22.1562	21.6699	25.5522	23.1453	18.8244	19.0221	12.0254	11.8321	25.0402	20.123	6.89636	16.5887	10.2348	51.5338	37.4002	14.7508	29.1459	27.3286	19.6389	23.3342	-0.4743	0.152601	0.747152	Unchanged	0.247102	0.42769	1	Unchanged
ENSG00000079215	SLC1A3	130.712	101.435	86.4102	99.3032	110.197	92.6345	96.5135	84.9197	40.2745	38.6211	104.119	124.233	97.7584	142.232	137.8	65.2404	50.7753	55.1017	133.498	47.5654	97.499	93.4802	103.449	91.084	85.12	-0.183364	0.519419	1	Unchanged	-0.0975958	0.712883	1	Unchanged
ENSG00000079246	XRCC5	18047.1	15143.8	17144.7	18650.5	19793.5	18111.3	20648.3	18934	20122.4	18251.7	19169.1	17737.8	17723.3	20334.9	19967.7	22173.3	18680.3	22949.5	17548.2	18423.2	18552.5	20903.8	17815.2	19115.2	19899.8	0.101614	0.28518	0.827935	Unchanged	0.0580355	0.508917	1	Unchanged
ENSG00000079257	LXN	297.239	286.404	409.564	353.529	294.529	311.12	366.362	299.746	368.361	262.572	289.334	183.353	285.361	353.587	293.748	267.926	384.09	297.787	321.687	205.363	314.132	414.128	325.397	301.085	312.357	-0.112064	0.508394	1	Unchanged	0.0530647	0.735784	1	Unchanged
ENSG00000079263	SP140	3850.69	4389.6	4169.05	3909.64	4987.95	4986.94	5306.1	5356.51	5127.97	5090.07	5692.56	4898.33	4523.38	5063.43	4182.87	6519.43	4636.11	5341.69	5307.85	5270.12	4531.77	5821.03	4382.31	5132.29	5201.36	0.227903	0.0449104	0.51968	Unchanged	0.0192843	0.853898	1	Unchanged
ENSG00000079277	MKNK1	5112.09	4424.41	4317.35	4253.24	4823.65	4042.52	3768.82	4461.37	3846.74	4016.96	3992.6	4605.77	4816.66	4000.66	4249.26	4671.56	4059.54	3601.93	4078.76	4655.1	4505.19	3883.04	4495.54	4188.7	4213.05	-0.101983	0.303324	0.837549	Unchanged	0.00837403	0.927391	1	Unchanged
ENSG00000079308	TNS1	1212.43	2937.7	1089.13	1470.7	615.109	2763.79	689.334	1732.89	1073.9	1058.25	550.637	1067.03	952.859	890.484	1088.47	628.782	722.154	871.948	1078.36	1502.11	1586.45	1375.09	1681.48	1001.92	1106.67	-0.746886	0.0139736	0.346117	downRegulation	0.143439	0.612832	1	Unchanged
ENSG00000079313	REXO1	4145.87	4288.17	4440.12	4382.34	3972.13	4438.21	3862.37	4955.48	4503.96	4789.84	4472.15	4660.88	4539.19	4558.59	4449.45	4735.82	4434.81	4949.06	3805.64	4523.61	4215.67	4683.16	4277.8	4542.81	4474.65	0.0866939	0.321758	0.85576	Unchanged	-0.0218003	0.787485	1	Unchanged
ENSG00000079332	SAR1A	5991.55	7270.59	8045.46	6955.33	8087.51	6433.8	7562.28	5340.17	6461.55	7641.55	6716.74	7408.11	7158.82	6379.62	7109.26	6317.71	6879.91	9713.52	7790.3	7707.93	7350.1	6679.46	7130.71	6833.61	7443.53	-0.0613957	0.608642	1	Unchanged	0.12332	0.267151	1	Unchanged
ENSG00000079335	CDC14A	3006	3346.4	3566.04	3179.75	3916.02	4117.02	3840.71	3993.86	4711.29	3371.9	4481.16	3854.34	3127.16	4366.27	3937.4	4641.91	4034.13	3105.3	3809.68	4653.07	2949.28	4338.38	3521.87	3968.34	3933.64	0.172176	0.199249	0.748483	Unchanged	-0.0126586	0.918532	1	Unchanged
ENSG00000079337	RAPGEF3	172.597	126.294	131.593	142.998	115.209	182.232	106.316	141.23	112.742	118.88	1278.45	152.294	144.135	130.221	133.811	115.644	122.094	123.45	1521.15	141.645	169.341	161.847	145.154	273.033	311.122	0.910884	0.142864	0.730689	Unchanged	0.188441	0.737534	1	Unchanged
ENSG00000079385	CEACAM1	210.433	274.475	232.747	298.912	256.461	329.233	235.369	281.3	198.279	184.292	204.236	146.282	212.291	339.561	202.205	176.963	193.482	123.437	208.393	213.438	202.849	437.227	267.043	225.201	219.749	-0.245779	0.272667	0.827935	Unchanged	-0.0353035	0.865642	1	Unchanged
ENSG00000079387	SENP1	1397.28	1370.38	1345.48	1430.99	1352.43	1604.92	1526.44	1316.64	1560.03	1347.57	1462.69	1494.85	1506.81	1691.82	1492.88	1684.73	1495.2	1885.58	1254.39	1483.93	1484	1839.49	1416.91	1488.35	1577.52	0.0709838	0.506154	1	Unchanged	0.0839128	0.394952	1	Unchanged
ENSG00000079432	CIC	11534.7	9766.72	10375	10661.4	8581.4	11579.8	9048.32	11791.3	10893	11431.6	11654.4	10451.9	11334.6	11543.2	11797.1	10705.5	10849.5	11084.2	11051.7	9597.5	11405.3	11680.3	10416.5	11018.6	11021.4	0.0810641	0.40341	0.957515	Unchanged	0.000374353	0.99667	1	Unchanged
ENSG00000079435	LIPE	563.828	615.577	723.826	713.014	619.111	620.223	638.142	708.949	965.192	657.931	728.839	574.096	566.768	703.171	608.621	787.995	724.158	582.319	705.081	671.664	565.227	744.84	642.597	692.886	673.738	0.108565	0.404677	0.957515	Unchanged	-0.0403417	0.737419	1	Unchanged
ENSG00000079459	FDFT1	5862.83	5652.58	4989.11	5785.52	6072.89	5697.78	6143.18	5319.7	6123.37	6500.07	5383.2	4890.32	6047.97	6742.22	5811.55	7549.64	5641.71	7200.76	5461.62	5720.26	6323.02	6138.67	5676.79	5893.76	6230.9	0.0541232	0.615336	1	Unchanged	0.0802474	0.420503	1	Unchanged
ENSG00000079462	PAFAH1B3	543.382	446.514	452.739	602.787	565.013	522.557	591.882	416.386	473.043	479.577	475.548	439.839	508.526	470.784	418.49	471.606	398.706	363.069	576.593	471.376	481.542	440.273	522.165	481.948	452.707	-0.11545	0.345672	0.889742	Unchanged	-0.0903804	0.427411	1	Unchanged
ENSG00000079482	OPHN1	218.583	259.562	203.288	271.111	186.336	186.274	143.766	158.581	136.888	198.178	204.234	212.403	183.662	172.287	191.14	157.186	196.417	197.85	189.177	309.505	343.724	143.75	220.859	176.25	216.094	-0.325305	0.0863409	0.624862	Unchanged	0.293862	0.096051	1	Unchanged
ENSG00000079616	KIF22	3920.15	4775.46	4717.08	4835.17	4562.18	4624.48	5020.51	4551.41	5408.77	5642.98	4785.51	4541.65	4861.09	3958.59	4213.05	5342.89	4555.01	4915.41	4379.21	4882.7	4513.06	4084.07	4572.42	4846.31	4610.67	0.0839226	0.41016	0.957515	Unchanged	-0.0719129	0.44524	1	Unchanged
ENSG00000079691	CARMIL1	415.732	496.241	809.318	532.277	324.586	470.204	930.683	478.797	574.697	212.018	598.69	440.843	523.325	1028.71	921.46	499.277	489.583	209.117	666.637	463.3	540.612	1086.58	508.059	598.47	609.571	0.236223	0.45908	0.977754	Unchanged	0.0265159	0.928128	1	Unchanged
ENSG00000079739	PGM1	2169.44	1741.32	1356.27	2127.12	2125.81	2066.06	2268.99	1950.9	1862.98	2175.94	1799.07	2097	2055.82	1955.26	2209.13	1978.37	1661.32	2535.18	1819.87	1841.01	2208.78	1828.44	1931	2020.74	2010.26	0.0655786	0.603876	1	Unchanged	-0.00753181	0.948614	1	Unchanged
ENSG00000079785	DDX1	5082.49	4610.37	5157.06	5156.92	5981.73	4679.86	5145.58	4566.75	5262.84	4592.65	4834.57	5149.81	4731.73	4769.94	4925.28	5200.51	5007.48	5373.3	4777.77	5294.4	4768.11	4720.36	5111.4	4881.73	5008.4	-0.066322	0.438441	0.977754	Unchanged	0.0369485	0.641419	1	Unchanged
ENSG00000079805	DNM2	24588.2	21450.8	21343.2	21876.9	23009.3	22794.1	23272.8	24556.5	22387	25548.5	23934.6	23149.1	23204.5	24307.5	23864.9	23576.3	22234.6	26461.6	21441.8	21781.5	22226.6	23342.4	22510.4	23795	23116.2	0.0800704	0.314305	0.846321	Unchanged	-0.0417567	0.570318	1	Unchanged
ENSG00000079819	EPB41L2	1779.27	1146.62	997.79	1660.38	2063.7	1865.69	1219.17	2160.53	1387.92	1164.26	1256.45	1029.96	965.681	1634.72	1235.35	1629.37	1311.48	1214.59	1410.16	976.154	994.566	2169.17	1585.57	1352.34	1367.61	-0.229537	0.281643	0.827935	Unchanged	0.0162155	0.93476	1	Unchanged
ENSG00000079931	MOXD1	19.4485	31.8185	56.0137	37.7344	45.0798	44.2981	69.9344	72.6084	74.4706	57.469	69.0786	43.0844	17.7404	59.0984	16.1098	57.3592	48.8733	19.4189	45.5206	47.5388	18.6763	95.4628	39.0655	57.9355	43.62	0.566932	0.107543	0.685531	Unchanged	-0.408364	0.204707	1	Unchanged
ENSG00000079950	STX7	10083.2	8720.53	7763.57	8122.17	7444.36	8458.57	6690.71	10810.2	7223.45	6511.95	8962.32	8885.93	7610.07	10046.7	8091.1	8224.9	8501.19	7403.73	10771.5	8098.39	8111.3	10507.2	8432.07	8342.67	8713.66	-0.0153818	0.910384	1	Unchanged	0.0627758	0.619871	1	Unchanged
ENSG00000079974	RABL2B	2711.82	3203.2	2940.44	2912.62	2552.58	2583.59	2436.38	2995.39	2878.51	3400.65	2662.07	2804.34	4126.47	2622.37	2510.93	2841.49	2796.92	2900.3	2406.6	2780.72	3823.78	2593.38	2817.38	2990.77	2831.77	0.0861611	0.515614	1	Unchanged	-0.0788058	0.520101	1	Unchanged
ENSG00000079999	KEAP1	3852.72	3437.89	3842.99	3806.36	4655.35	3874.37	4502.52	2917.67	3383.76	4020.93	3877.47	3781.2	4092.87	3971.61	3918.29	3968.6	3222.98	4522.78	3807.65	3659.76	4260	3697.08	3911.62	3818.5	3882.14	-0.0347323	0.758401	1	Unchanged	0.0238151	0.819907	1	Unchanged
ENSG00000080007	DDX43	292.059	103.413	53.9622	164.841	221.396	303.041	114.255	131.917	59.3924	30.6919	67.0788	106.201	160.013	57.098	158.926	88.9756	82.0695	31.6688	80.9387	107.219	192.101	50.2708	189.785	90.8309	99.0213	-1.06213	0.00688883	0.270767	downRegulation	0.124371	0.735467	1	Unchanged
ENSG00000080031	PTPRH	58.1614	40.7762	19.6105	24.8174	29.0536	42.2831	24.626	31.6753	23.1479	12.8682	14.0176	19.0373	10.8405	38.0586	39.213	15.8088	22.4814	15.3163	15.1855	14.1748	22.6525	22.1134	35.7837	21.7839	20.8682	-0.712786	0.0157447	0.370599	downRegulation	-0.0609553	0.830426	1	Unchanged
ENSG00000080166	DCT	53.093	56.6922	42.2273	39.719	31.0579	37.2582	49.236	52.1739	52.3365	42.5997	52.06	78.1443	42.4488	41.0699	60.3549	53.3896	50.8133	39.7936	59.6773	55.632	45.2881	51.2653	43.3413	51.2586	52.0268	0.24133	0.195295	0.747152	Unchanged	0.0216276	0.898234	1	Unchanged
ENSG00000080189	SLC35C2	5845.48	6037.44	6059.62	6361.49	6804.21	5970.64	6331.28	6111.5	6425.31	6473.32	6013.93	6554.49	5838.63	5703.5	5870.9	5873.8	5826.43	5833.23	5964.37	6249.29	5200.41	5831.08	6179.81	6181.49	5831.19	0.000389556	0.99603	1	Unchanged	-0.0841721	0.245655	1	Unchanged
ENSG00000080200	CRYBG3	1242	778.665	664.855	1071.5	1163.09	1265.61	1003.5	1137.59	911.87	740.16	1228.41	1052.01	1214.54	1566.6	1515	1294.2	1075.95	855.637	1043.98	807.228	1158.05	1572.1	1030.95	1106.84	1165.27	0.102479	0.597761	1	Unchanged	0.074229	0.679098	1	Unchanged
ENSG00000080298	RFX3	1450.4	1586.18	1774.69	1678.26	1314.36	1511.29	1780.52	1801.52	1618.41	1614.12	1705.97	1607.06	1570	1446.41	1575.36	1457.32	1508.89	1352.26	2110.17	1511.24	1295.91	1431.39	1552.53	1643	1530.32	0.0816689	0.481638	0.99653	Unchanged	-0.102511	0.339508	1	Unchanged
ENSG00000080345	RIF1	5242.86	5162.31	5430.08	6353.55	5436.75	5992.79	5645.85	4982.11	6913.45	5522.08	5966.87	6149.72	5676.69	6794.31	5697.87	6158.55	6347.32	6172.82	5742.84	5841.64	5268.35	6487.47	5603.06	5956.39	5964.61	0.08822	0.37004	0.92348	Unchanged	0.00198886	0.982556	1	Unchanged
ENSG00000080371	RAB21	4865.95	4453.25	4566.81	4776.58	4987.95	4995	4692.57	4744.75	4832.07	4499.51	4940.69	5113.74	5065.48	5066.43	4743.2	4993.87	4468.02	5518.1	5136.89	4702.65	5723.32	5040	4774.25	4869.41	5040.76	0.0284771	0.733271	1	Unchanged	0.0498894	0.518739	1	Unchanged
ENSG00000080493	SLC4A4	212.49	277.453	489.139	311.816	341.613	335.282	479.606	418.418	348.246	506.34	429.495	402.768	444.342	386.645	524.117	570.475	350.795	1269.49	343.965	429.918	518.953	369.917	327.965	426.983	547.204	0.380469	0.129502	0.717819	Unchanged	0.357764	0.120194	1	Unchanged
ENSG00000080503	SMARCA2	15667.3	14214	15615.6	15999.1	15063	16890	15880.9	17843.4	19157.2	17698.8	17621.3	16096.7	15759.3	18470.8	18565.4	18737.6	18348.1	20529.5	15555.3	17592.7	17083.3	19298.6	15574.8	17316	18213.8	0.152892	0.0874997	0.629106	Unchanged	0.0729246	0.377323	1	Unchanged
ENSG00000080546	SESN1	2635.22	2857.12	2971.87	3082.43	2819.06	2587.62	4042.61	3735.03	5507.39	2898.27	2874.31	2915.56	3176.53	3151.25	4320.68	2862.24	5023.17	3794.66	3114.72	4098.75	3036.93	3152.27	2825.55	3537.62	3675.43	0.324223	0.0481506	0.535169	upRegulation	0.0551372	0.714795	1	Unchanged
ENSG00000080561	MID2	565.865	502.203	561.759	682.23	641.15	684.656	761.241	772.39	1081.95	665.85	819.945	1041.98	835.358	787.311	832.952	881.913	833.601	625.162	710.151	1273.49	775.969	753.893	606.311	845.753	835.892	0.480087	0.00209331	0.161766	upRegulation	-0.0168982	0.905712	1	Unchanged
ENSG00000080573	COL5A3	369.738	773.742	303.461	204.555	55.1047	324.209	1411.32	324.354	1913.23	712.433	203.238	241.466	124.374	478.8	1432.47	674.291	1195.32	601.683	169.985	302.479	115.164	410.125	338.468	676.151	612.689	0.998058	0.093405	0.642458	Unchanged	-0.142176	0.791121	1	Unchanged
ENSG00000080603	SRCAP	582.194	487.288	582.395	562.067	472.85	638.34	517.993	597.443	524.376	552.898	639.737	620.181	607.266	717.192	650.867	625.841	597.102	708.742	525.028	568.491	525.839	693.575	554.189	597.136	611.936	0.107657	0.355957	0.904283	Unchanged	0.035291	0.742879	1	Unchanged
ENSG00000080608	PUM3	1809.92	1713.47	1737.35	1734.86	2046.67	1794.21	1900.67	1530.45	1735.16	1703.29	1631.88	1911.64	1693.43	1916.19	1851	1979.36	1742.45	2065.07	1654.98	1981.6	1632.69	1867.64	1806.08	1752.84	1846.85	-0.0431328	0.64816	1	Unchanged	0.0753198	0.389664	1	Unchanged
ENSG00000080802	CNOT4	1636.28	1458.89	1592	1718.97	1549.78	1793.2	1780.52	1491.58	1800.58	1626	1681.94	1799.43	1809.95	1978.29	1982.78	1777.66	1817.7	2080.37	1731.86	1630.61	1862.14	2210.4	1624.85	1746.04	1886.69	0.103793	0.296427	0.833297	Unchanged	0.111737	0.223335	1	Unchanged
ENSG00000080815	PSEN1	9196.66	6559.54	6624.32	7399.22	8042.43	7467.83	7241.23	6861.38	6324.67	5964	7273.38	7323.95	7802.63	8773.6	8741.96	6965.31	6869.15	7241.57	7933.95	6394.97	8436.28	8658.67	7548.33	7195.61	7655.23	-0.0690305	0.559069	1	Unchanged	0.0893269	0.414708	1	Unchanged
ENSG00000080819	CPOX	2483.01	2099.33	1755.99	2267.14	2621.7	2106.34	2436.4	2047.07	2066.29	2133.33	2785.21	2444.66	2262.19	2297.83	2184.99	2424.27	2099.14	2165.03	2955.87	2208.19	2185.13	2196.33	2222.25	2309.12	2302.37	0.0553534	0.636608	1	Unchanged	-0.00424141	0.968775	1	Unchanged
ENSG00000080822	CLDND1	5102.94	5994.68	6263.89	4516.39	9975.89	7338.95	7060.03	7643.97	6590.38	6577.35	10470.1	6872.09	6345.18	5971.94	5991.62	8436.49	6253.47	6807.14	11111.3	8253.15	5336.29	6281.41	6532.12	7191.37	7308.87	0.138712	0.468568	0.982937	Unchanged	0.0233776	0.894766	1	Unchanged
ENSG00000080823	MOK	135.868	202.878	148.287	194.643	178.319	147.005	178.254	158.573	209.337	153.58	73.0871	193.367	144.155	202.335	163.975	162.144	207.211	121.381	88.0341	237.684	127.999	189.976	167.833	164.086	162.301	-0.0326203	0.88233	1	Unchanged	-0.0156977	0.938745	1	Unchanged
ENSG00000080824	HSP90AA1	39860.1	34125.3	41135.7	34640.6	45763.1	42165	47089.2	36673.1	41162.7	36330	38889.8	43394.7	44176.3	44644.3	42992.6	43042.6	37541.5	44227.5	49407.4	46317.4	44361.6	43022	39615	41545	43864.1	0.0686309	0.50111	1	Unchanged	0.0783613	0.406185	1	Unchanged
ENSG00000080839	RBL1	1408.53	1494.69	1428.96	1708.05	1772.18	1787.16	1860.29	1400.54	1803.6	1793.46	1983.28	1565.98	1906.72	1871.11	1634.72	2137.56	1761.02	2103.82	1485.04	1623.53	1944.87	1996.3	1599.93	1773.12	1835.86	0.148302	0.211878	0.76931	Unchanged	0.0501411	0.647322	1	Unchanged
ENSG00000080845	DLGAP4	3659.68	3617.89	3676.04	3595.84	3682.61	3639.77	3198.61	4151.39	3654.5	4116.05	4282.93	3918.47	4160.02	3798.32	3786.51	3808.43	3503.47	3936.41	3858.23	3585.91	3957.68	4030.79	3645.3	3910.04	3808.43	0.101131	0.235035	0.807354	Unchanged	-0.0379824	0.629326	1	Unchanged
ENSG00000080854	IGSF9B	3128.57	3773.03	2935.5	3917.59	4049.26	5208.44	4025.85	3966.25	3765.22	3825.72	8499.79	3030.78	3792.68	3736.22	3959.53	5365.64	3195.63	2057.99	5641.64	2856.6	2902.01	3625.71	3835.4	4330.31	3700.59	0.17509	0.459657	0.977754	Unchanged	-0.226706	0.299815	1	Unchanged
ENSG00000080947	CROCCP3	1498.39	1558.34	1440.75	1369.42	1296.33	1552.57	1399.39	1655.24	1629.48	1758.79	1507.74	1772.38	1679.61	1485.47	1493.88	1655.07	1704.35	1823.38	1306.99	1672.07	1572.63	1334.89	1452.63	1611.01	1570.41	0.149286	0.14994	0.747152	Unchanged	-0.0368063	0.700472	1	Unchanged
ENSG00000080986	NDC80	282.954	385.857	372.22	305.853	403.723	448.042	570.235	305.91	354.282	474.633	394.455	297.569	409.782	358.598	271.624	489.417	299.014	421.167	403.625	357.079	385.033	449.314	366.442	395.683	384.534	0.110809	0.515669	1	Unchanged	-0.041352	0.7928	1	Unchanged
ENSG00000081014	AP4E1	2068.34	1831.81	2030.02	2215.5	2142.84	2279.51	2284.73	2160.62	2220.28	2248.27	2257.6	2097	2163.44	2634.38	2436.48	2557.74	2350.31	2626.98	2040.4	2106.03	2261.95	2547.14	2094.67	2258.29	2365.88	0.108513	0.252107	0.827935	Unchanged	0.0671401	0.442795	1	Unchanged
ENSG00000081019	RSBN1	2786.4	3200.21	3433.46	3435.96	3479.24	3373.96	3416.26	3764.7	4461.68	3598.82	3657.21	3627.91	3623.84	3680.13	3489.75	4231.59	4010.68	4054.7	3765.17	3964.22	3673.08	3652.85	3284.87	3728.82	3855.26	0.182845	0.0455864	0.520803	Unchanged	0.0481201	0.568258	1	Unchanged
ENSG00000081026	MAGI3	254.331	210.823	276.961	264.152	220.397	309.097	288.544	241.454	372.385	175.365	339.39	313.597	287.338	314.523	276.645	258.043	281.451	187.675	311.565	294.355	260.951	340.752	255.96	291.575	276.43	0.187839	0.247703	0.827935	Unchanged	-0.0768715	0.607647	1	Unchanged
ENSG00000081041	CXCL2	113.302	80.5572	26.4727	58.5854	49.0903	74.5041	58.1435	25.6037	30.199	21.7844	21.0261	61.1106	40.4897	31.0528	42.2464	10.8486	36.1598	27.5529	63.6884	28.3329	49.2629	22.1218	67.0853	36.1762	35.0267	-0.888518	0.0076345	0.287236	downRegulation	-0.0465141	0.883108	1	Unchanged
ENSG00000081052	COL4A4	498.374	266.514	406.621	156.885	257.464	301.051	324.951	965.639	860.516	604.429	936.074	346.664	321.872	251.423	370.207	587.297	812.202	270.287	719.209	373.271	337.744	231.205	314.485	576.446	462.678	0.873935	0.0131929	0.335833	upRegulation	-0.317107	0.321036	1	Unchanged
ENSG00000081059	TCF7	26260.2	25931.9	29723.6	37805.5	25180.2	31410.8	29866	31292	48412.3	31893	28154.4	20234.6	26083.8	30541.8	29991.3	36463.9	36222.2	19087.5	26584.8	21966.6	23103	32697.7	29385.3	30809.7	28264.6	0.0682881	0.710219	1	Unchanged	-0.124387	0.464311	1	Unchanged
ENSG00000081087	OSTM1	4844.5	4538.77	4156.28	4605.77	5118.18	4661.73	4779.23	4021.49	3927.26	4300.35	4515.2	5213.93	4956.87	4942.23	5015.81	4561.81	4211	6524.62	4813.18	4844.27	5034.98	4845	4654.21	4582.07	4981.33	-0.022519	0.836618	1	Unchanged	0.120505	0.233431	1	Unchanged
ENSG00000081148	IMPG2	108.249	90.4966	83.4715	84.4066	82.1483	92.6302	75.812	101.277	109.702	103.051	81.0945	96.1836	109.61	110.183	92.5542	97.8753	111.412	112.173	137.56	88.0141	86.6429	118.609	90.2337	98.3642	105.605	0.124532	0.402783	0.957515	Unchanged	0.102275	0.45219	1	Unchanged
ENSG00000081154	PCNP	9401.99	10965.1	9617.8	8945.4	8681.58	11168	9943.52	10704.8	10748.1	9130.81	9757.24	9538.17	9688.6	9201.32	9853.57	10695.6	9248.79	9715.6	10100.8	10867	10400.8	9121.06	9796.64	9839.08	10000.4	0.00623184	0.945334	1	Unchanged	0.0234673	0.780299	1	Unchanged
ENSG00000081177	EXD2	833.459	678.226	751.308	861.971	810.454	829.646	718.889	886.954	1015.52	686.658	842.971	1123.14	798.819	863.438	912.423	853.235	970.429	653.717	837.607	1238.1	757.253	905.672	794.177	867.049	891.055	0.126613	0.375444	0.93074	Unchanged	0.039437	0.764834	1	Unchanged
ENSG00000081181	ARG2	140.947	132.265	177.794	98.3032	93.1697	144.984	74.811	182.065	143.926	172.42	142.164	153.291	101.687	167.277	78.4773	99.8455	90.8535	100.98	151.728	199.238	125.06	159.818	131.244	142.205	125.75	0.115447	0.612242	1	Unchanged	-0.17723	0.400325	1	Unchanged
ENSG00000081189	MEF2C	6041.55	4947.5	3607.27	3945.39	4767.55	4555	3560.03	6037.8	3778.3	3653.31	5074.85	4534.64	3845.02	5303.83	4356.9	5492.18	4309.71	3318.44	5387.75	3637.51	4686.38	5840.12	4644.04	4473.47	4628.63	-0.0539854	0.74327	1	Unchanged	0.0492013	0.747352	1	Unchanged
ENSG00000081237	PTPRC	122716	106440	115226	121164	115140	123570	124769	114098	130225	125231	130151	124680	123931	140977	130551	136350	133691	175884	118714	123362	134935	141190	117376	126758	136835	0.110935	0.252737	0.827935	Unchanged	0.110361	0.218233	1	Unchanged
ENSG00000081307	UBA5	2972.28	3196.24	2983.64	3161.87	3563.39	3305.5	3291.2	2965.74	3296.2	3762.32	3482.01	3512.69	3111.37	3020.03	3255.35	3607.73	3311.93	3941.49	2888.12	3663.79	3300.85	2963.29	3197.15	3305.19	3366.57	0.0479542	0.626491	1	Unchanged	0.0265294	0.770964	1	Unchanged
ENSG00000081320	STK17B	22109.2	18876.1	22273.3	23915.7	21875.2	22551.5	21503.1	26131.9	25361.1	20562.4	25603.5	23565.9	22479.7	27843.4	23284.4	26509.7	23800.2	24749.4	22031.6	20114.5	21684	27124.9	21933.5	24131.4	23662.3	0.13777	0.183137	0.747152	Unchanged	-0.0283135	0.767058	1	Unchanged
ENSG00000081377	CDC14B	1824.26	5102.66	2757.76	2204.56	1899.41	4159.3	1581.56	3047.53	1872.04	2772.45	2952.4	2804.34	2423.14	1550.58	2176.95	2131.6	1370.07	2220.11	3688.25	4102.77	3440.71	1274.59	2991.33	2375.51	2550.63	-0.332537	0.240879	0.817748	Unchanged	0.102613	0.697208	1	Unchanged
ENSG00000081386	ZNF510	1533.14	1747.29	1936.73	1873.89	1683.02	1834.49	1947.93	1667.54	2344.07	1960.92	2091.41	1956.73	1927.45	2141.56	2020.01	2259.16	2141.18	2500.52	1754.12	2099.96	1723.28	2188.29	1768.09	2004.7	2085.81	0.181159	0.0980967	0.652613	Unchanged	0.0572008	0.571006	1	Unchanged
ENSG00000081665	ZNF506	2799.68	3389.16	3748.73	3499.51	3036.45	3235.02	3061.74	2520.73	3567.94	3150.95	2883.32	2941.61	3042.25	3143.23	3073.27	3423.83	3793.75	3257.23	3173.38	3074.07	2864.6	3306.06	3284.76	3038.97	3245.77	-0.112215	0.271483	0.827935	Unchanged	0.0949758	0.315658	1	Unchanged
ENSG00000081692	JMJD4	296.22	317.235	339.811	369.419	399.715	265.817	331.877	289.529	387.486	332.93	338.39	370.705	281.406	290.485	295.76	288.693	306.858	375.263	293.367	286.271	305.268	308.592	331.369	327.851	307.509	-0.0155057	0.898661	1	Unchanged	-0.0924508	0.413397	1	Unchanged
ENSG00000081721	DUSP12	1534.15	1522.54	1585.12	1598.81	1822.27	1474.04	1726.36	1419.96	1785.48	1629.97	1460.68	1750.33	1530.5	1609.68	1605.54	1563.11	1713.14	1811.15	1623.61	1688.26	1493.84	1570.1	1589.49	1614.12	1633.6	0.0221969	0.80859	1	Unchanged	0.0172608	0.838665	1	Unchanged
ENSG00000081760	AACS	1214.44	944.744	1275.77	1222.45	1037.86	1085.39	1101.99	1188.74	1210.78	1321.82	1080.24	960.832	1197.75	1089.81	1204.16	1304.09	1161.96	1291.05	1098.6	976.146	1111.77	1028.31	1130.11	1144	1147.01	0.0176152	0.871489	1	Unchanged	0.00379981	0.969921	1	Unchanged
ENSG00000081791	DELE1	9547.01	7660.42	7080.02	7305.87	8298.89	8282.37	7442.13	8424.52	7198.29	7173.85	7391.52	8201.63	7923.09	7163.93	8098.13	7479.43	7819.07	7585.24	6891	7345.8	7723.32	7029.27	8029.1	7614.87	7496.41	-0.0764064	0.399661	0.957515	Unchanged	-0.0226116	0.788045	1	Unchanged
ENSG00000081870	HSPB11	1907.98	2076.46	1829.67	1819.27	2049.68	1832.47	2104.52	1974.43	2087.42	2193.78	2020.33	2007.83	2064.7	1777.96	1933.5	2281.9	2183.2	2633.09	1825.94	2128.28	2001.97	1941.02	1919.25	2028.87	2116.11	0.0801403	0.41347	0.959014	Unchanged	0.0607167	0.502456	1	Unchanged
ENSG00000081913	PHLPP1	594.43	335.128	482.214	479.643	521.936	503.426	534.75	489.007	516.32	431.018	476.549	519.991	543.087	523.872	535.18	502.252	491.556	500.723	442.077	451.155	571.158	588.03	486.129	504.324	510.266	0.0531348	0.663381	1	Unchanged	0.016919	0.880784	1	Unchanged
ENSG00000081923	ATP8B1	247.168	298.352	209.182	176.755	201.362	202.381	228.476	243.466	183.184	218.98	203.235	271.515	217.232	185.31	146.881	160.157	233.589	129.547	257.937	231.631	202.859	181.941	222.534	218.925	193.068	-0.0235492	0.887853	1	Unchanged	-0.181115	0.243405	1	Unchanged
ENSG00000081985	IL12RB2	800.756	709.061	634.437	577.95	559.004	716.877	1002.54	1300.19	850.471	835.295	472.547	584.116	632.919	1438.39	864.136	626.814	816.008	1097.27	436.026	659.537	724.758	1454.48	666.348	889.558	834.878	0.416745	0.102485	0.668522	Unchanged	-0.0915058	0.695955	1	Unchanged
ENSG00000082014	SMARCD3	1598.49	1310.71	1364.14	1686.21	1775.18	1344.15	1330.45	2054.18	1381.89	937.339	1792.06	1592.03	1569.01	2013.35	1863.07	1566.09	1513.78	590.518	1932.13	1403.01	1385.52	1727.91	1513.15	1583.79	1497.75	0.0658148	0.752475	1	Unchanged	-0.0805541	0.67641	1	Unchanged
ENSG00000082068	WDR70	2023.39	1906.4	1884.66	1955.32	2166.89	2025.79	2055.28	1797.45	2012.94	1972.81	1898.19	2045.9	1996.57	2024.37	2001.9	2149.41	1928.13	2034.49	1730.85	1977.56	1895.62	2169.19	1993.74	1975.44	1985.89	-0.0132654	0.872786	1	Unchanged	0.0075965	0.921126	1	Unchanged
ENSG00000082074	FYB1	35414	38578.6	36996.1	38802.5	34923.7	40165.4	37750.3	34653.7	40358.5	32990.8	35535.9	34095	36975.1	42934.5	38444.5	34542.8	36412.7	32990.4	41701	33750	37292.1	44086.4	37480	36911.7	37402.5	-0.0220436	0.820674	1	Unchanged	0.0190562	0.832433	1	Unchanged
ENSG00000082146	STRADB	1167.47	1353.48	1089.15	1358.5	1032.85	1292.8	1231.98	1453.69	1436.23	1127.6	1336.54	980.871	1098.99	1864.1	1298.72	1402.95	1392.59	1110.58	1192.68	1292.75	1250.61	2476.76	1215.71	1316.25	1427.21	0.114611	0.516398	1	Unchanged	0.116767	0.47409	1	Unchanged
ENSG00000082153	BZW1	9013.86	7728.04	8584.62	8345.6	10380.6	8679.07	10196.6	7571.37	8825.75	9395.38	9114.5	10127.3	9566.16	10135.9	9839.49	9253.14	8715.2	13172.7	8842.37	9030.02	10381.1	9688.99	8788.64	9366.62	9865.38	0.0918951	0.420775	0.965271	Unchanged	0.0748347	0.478116	1	Unchanged
ENSG00000082196	C1QTNF3	228.811	321.22	303.483	279.048	225.406	252.723	243.236	235.312	322.065	358.708	232.269	272.519	327.837	188.316	241.441	246.173	352.813	349.772	267.068	323.688	338.762	241.25	268.449	272.533	295.121	0.0217284	0.892655	1	Unchanged	0.114784	0.440314	1	Unchanged
ENSG00000082212	ME2	6238.71	5780.87	5112.85	5496.54	6286.28	6519.37	5978.72	5540.66	4932.72	5042.5	5744.62	5647.76	6148.69	6772.27	5889.01	6248.52	5646.61	6016.79	5672.03	5069.85	6350.6	6830.23	5905.77	5725.99	5965.45	-0.044584	0.663141	1	Unchanged	0.0591043	0.533114	1	Unchanged
ENSG00000082213	C5orf22	1623	1460.88	1601.82	1701.1	1477.65	1578.75	1772.65	1258.33	1473.48	1458.55	1574.81	1471.8	1497.92	1943.23	1620.64	1883.46	1670.13	1956.97	1468.85	1559.8	1518.46	1962.12	1573.87	1556.35	1705.05	-0.0161205	0.886755	1	Unchanged	0.131608	0.209117	1	Unchanged
ENSG00000082258	CCNT2	7594.11	7726.06	7547.51	7673.31	7681.78	7953.13	6673.97	8110.47	8132.29	7797.11	7727.9	8587.36	7941.85	8099.48	7458.34	7403.3	8607.72	8650.91	7505.04	8038.71	7585.46	7622.33	7695.98	7883.8	7858.98	0.0347798	0.671198	1	Unchanged	-0.00454471	0.952193	1	Unchanged
ENSG00000082269	FAM135A	1183.78	789.606	704.147	1007.95	1071.92	1046.12	831.16	942.2	1011.5	790.701	885.02	1060.02	919.289	1109.85	926.508	909.591	1031.02	904.564	812.321	792.046	984.744	1153.95	967.253	943.717	939.343	-0.0354796	0.790422	1	Unchanged	-0.00664627	0.95715	1	Unchanged
ENSG00000082293	COL19A1	192.068	539.023	468.506	463.77	168.306	160.107	129.948	955.315	344.219	195.177	559.642	162.315	158.94	785.299	199.2	719.801	315.618	104.083	861.822	356.076	134.862	996.104	331.963	411.357	460.946	0.309387	0.544096	1	Unchanged	0.164102	0.726572	1	Unchanged
ENSG00000082397	EPB41L3	5722.87	3799.88	1942.57	3401.19	6781.16	4420.08	2747.57	3124.3	2287.72	1880.64	5006.76	3768.18	2739.1	5516.18	3704.02	3322.98	3277.72	2726.96	4393.35	1942.18	3474.16	6123.57	4344.62	3383.81	3620.62	-0.36057	0.195368	0.747152	Unchanged	0.0975864	0.706403	1	Unchanged
ENSG00000082438	COBLL1	634.285	625.524	586.316	557.099	543.977	660.493	686.385	1341.11	1149.38	1011.68	1272.46	581.111	486.77	792.32	547.263	1098.46	982.176	532.367	1123.86	645.374	519.916	879.535	601.282	915.153	791.118	0.60585	0.0110157	0.300238	upRegulation	-0.210053	0.334398	1	Unchanged
ENSG00000082458	DLG3	800.81	1117.79	1341.58	1005.96	1241.23	1153.85	1451.6	1122.27	1407.05	1470.45	1195.38	1330.54	1441.64	1103.84	1186.05	1332.75	1164.88	2016.08	1198.75	1507.19	1302.81	1131.84	1110.2	1315.34	1355.04	0.244573	0.0998167	0.658198	Unchanged	0.0428375	0.754204	1	Unchanged
ENSG00000082512	TRAF5	6252.01	8017.44	7820.55	6943.41	7574.59	8868.36	8685.93	8885.91	9759.75	9315.12	8455.74	7865.99	7913.21	7771.94	7892.92	9713.88	9738.42	8365.38	7357.35	8751.84	7192.53	8550.11	7579.39	8581.7	8445.31	0.179173	0.0998226	0.658198	Unchanged	-0.0231076	0.818065	1	Unchanged
ENSG00000082515	MRPL22	1061.24	1089.94	1070.5	1169.82	1251.24	1016.93	1265.48	964.721	1177.57	1093.91	1112.28	1091.08	1106.9	1020.7	1129.72	1127.1	1057.38	1224.77	1310.01	1300.83	1140.33	1029.31	1109.94	1104.08	1164.93	-0.00760635	0.937821	1	Unchanged	0.0772938	0.391647	1	Unchanged
ENSG00000082516	GEMIN5	1511.68	1354.47	1558.61	1538.24	1749.14	1646.2	1731.28	1367.79	1678.79	1451.61	1545.78	1575	1557.16	1967.27	1817.8	1655.06	1658.41	1927.4	1370.73	1636.67	1584.44	2015.39	1559.72	1609.34	1708.24	0.0451933	0.68656	1	Unchanged	0.0860084	0.406191	1	Unchanged
ENSG00000082641	NFE2L1	8262.09	5351.25	6761.82	6967.25	7033.62	7486.96	7251.08	6498.21	6546.09	6537.72	7218.32	7154.63	7256.58	8452.07	7801.37	6710.23	6376.61	8434.71	6882.91	6255.37	7513.57	8361.13	6977.16	7114.34	7291.99	0.028099	0.806039	1	Unchanged	0.035575	0.736907	1	Unchanged
ENSG00000082701	GSK3B	4719.89	4178.77	4713.15	4526.33	4513.1	5016.14	4708.32	4938.1	5152.13	5216.9	5193.98	4613.79	5247.17	5436.05	5593.25	5882.7	5344.64	6278.87	4815.21	4931.26	5676.05	5380.76	4611.23	5063.31	5487.84	0.13493	0.126762	0.717819	Unchanged	0.116157	0.154441	1	Unchanged
ENSG00000082781	ITGB5	3909.96	11111.3	4698.39	4448.86	2407.32	8831.09	2127.13	5723.71	2104.55	4372.69	5093.87	3971.57	4875.91	2794.66	2793.62	2696.13	1279.16	2808.55	6958.73	8057.87	7855.35	1909.87	5901.15	3883.01	4294.91	-0.603804	0.122395	0.717819	Unchanged	0.145447	0.689691	1	Unchanged
ENSG00000082805	ERC1	2171.48	1555.35	1750.11	2131.09	1753.15	2116.4	2150.8	2227.1	2335.01	1937.13	2243.58	2053.91	1870.17	2558.26	2645.72	2656.62	2418.73	2189.51	1971.61	1711.54	1952.73	2726.06	1912.93	2172	2284.06	0.183236	0.160409	0.747152	Unchanged	0.0725978	0.54643	1	Unchanged
ENSG00000082898	XPO1	15092.2	13668	15090.1	16176.8	16141	16465.1	15998.1	17472.1	16562.5	14899.6	16264.7	16487.4	16647	17456.1	16123.8	17919	16385.7	15857.8	12441.6	16987.8	16521	17698.3	15438.9	16473.4	16241.9	0.0935725	0.320431	0.85367	Unchanged	-0.0204165	0.814559	1	Unchanged
ENSG00000082996	RNF13	4938.44	3785.96	3430.5	3894.75	4188.51	3986.13	3762.91	4478.75	3564.93	3157.87	4140.77	4046.71	4165.94	4545.57	4326.72	4056.59	3763.42	3686.57	4203.18	3627.39	4388.01	4588.67	4037.38	3982.93	4080.07	-0.0195769	0.860596	1	Unchanged	0.0347732	0.736246	1	Unchanged
ENSG00000083067	TRPM3	21.4109	5.95844	21.6398	16.8867	3.00869	12.0849	7.88894	3.08774	7.04277	5.94538	10.0098	5.01008	1.96159	4.00763	2.01762	3.9496	13.7566	3.07325	6.06681	5.05891	2.94295	4.02299	13.4982	5.61924	5.11109	-1.24566	0.00227319	0.167589	downRegulation	-0.132805	0.752288	1	Unchanged
ENSG00000083093	PALB2	870.235	863.202	751.3	886.795	935.678	906.167	905.026	928.902	964.199	936.366	914.053	901.719	941.014	1027.71	911.421	1078.66	1046.65	1152.35	791.082	981.195	870.5	1096.66	868.896	939.874	991.065	0.113303	0.268276	0.827935	Unchanged	0.0765045	0.417619	1	Unchanged
ENSG00000083097	DOP1A	3403.3	3000.32	3021.95	3331.69	3024.43	3510.89	3078.47	3736.05	3082.83	3135.09	3663.22	3861.36	2950.41	4059.76	3567.2	3519.73	3316.82	3852.78	3001.42	3667.84	2775.97	4137.34	3215.43	3445.9	3479.89	0.0998606	0.383139	0.94106	Unchanged	0.0141598	0.89353	1	Unchanged
ENSG00000083099	LYRM2	1968.24	1845.74	1816.89	2251.25	2280.09	1895.91	1942.02	1549.89	2124.66	1661.67	1870.15	2117.03	1954.11	2242.73	2073.32	2220.6	2044.43	2099.76	1807.73	1932.05	1936	2214.42	2009.69	1932.79	2041.04	-0.0562708	0.597356	1	Unchanged	0.0786105	0.425825	1	Unchanged
ENSG00000083123	BCKDHB	728.269	681.209	720.859	822.247	911.634	884.013	944.434	780.569	1063.83	780.798	733.846	790.507	720.81	764.273	831.947	1006.5	941.113	806.666	651.483	971.071	819.3	809.177	791.372	822.383	854.656	0.0554597	0.663093	1	Unchanged	0.0555698	0.636696	1	Unchanged
ENSG00000083168	KAT6A	10864.6	10243.1	12489.5	11381.4	9572.17	12180.9	11769.3	13736	15285.3	12307.5	13135.1	11114.2	11573.6	15673.1	14416.7	15485.8	14197.6	15316.3	11252	13067.1	12896.2	16252.8	11121.9	13074.3	14110.6	0.233314	0.0458365	0.521997	Unchanged	0.110049	0.306833	1	Unchanged
ENSG00000083223	TUT7	9363.14	6617.22	6225.58	6712.03	6802.2	7849.42	7119.11	7289	7052.35	6734.9	8065.29	7776.82	7191.4	10081.8	8887.83	7549.62	8433.76	9819.59	7351.28	7209.25	7453.49	10181.5	7261.6	7663.83	8360.79	0.0777859	0.547779	1	Unchanged	0.125571	0.293943	1	Unchanged
ENSG00000083290	ULK2	3863.93	2078.44	2723.38	2923.54	3230.8	3472.63	2072.99	2373.4	2333	2229.44	2093.41	2735.21	3279.26	2684.47	2148.78	1834	2821.36	2733.05	1890.69	2790.83	3340.27	2771.3	3048.79	2475.15	2541.28	-0.30069	0.0669214	0.558215	Unchanged	0.0380448	0.803143	1	Unchanged
ENSG00000083312	TNPO1	6942.46	6454.13	7127.17	7501.51	7216.95	7682.29	7460.84	6592.33	7221.44	6599.15	7735.91	7781.83	6703.61	9189.3	7446.26	7482.4	7427.18	8074.74	7743.77	7416.61	6900.07	8754.16	7154.08	7410.55	7655.65	0.0508132	0.602242	1	Unchanged	0.0469377	0.602706	1	Unchanged
ENSG00000083444	PLOD1	4664.72	3955.02	4865.39	3858.99	4657.35	3519.97	4166.69	3924.29	2546.39	4712.56	3131.61	4193.99	4587.58	4032.71	4546.02	3702.63	3178.02	6472.58	2900.27	3897.47	4828.2	3471.92	4253.57	3911.98	4124.64	-0.120769	0.491566	1	Unchanged	0.0763557	0.639211	1	Unchanged
ENSG00000083454	P2RX5	1248.17	1901.44	1929.88	1267.13	1132.03	1229.37	1339.31	2779.45	2345.07	1421.88	1637.89	1153.2	1143.41	1740.9	1226.3	1875.55	1907.64	641.507	2170.86	2057.45	1096.98	1865.62	1451.34	1695.14	1605.24	0.223985	0.381382	0.938467	Unchanged	-0.0785955	0.738999	1	Unchanged
ENSG00000083457	ITGAE	1478.99	1542.43	1436.82	1572	1785.2	1316.97	1497.88	1505.87	1415.1	1263.35	1566.8	1353.58	1349.8	1284.14	1477.78	1353.51	1436.57	1194.2	1897.73	1555.74	1299.85	1185.12	1522.07	1404.57	1425.06	-0.115912	0.323054	0.857797	Unchanged	0.0208971	0.847746	1	Unchanged
ENSG00000083520	DIS3	4126.46	3797.89	3968.7	4293.95	4327.76	4329.47	4400.08	4197.45	4566.36	4441.05	4511.2	4463.5	4346.64	5202.66	4490.7	5152.07	4499.3	5160.15	4125.3	4402.23	4257.03	5247.07	4140.71	4516.12	4666.73	0.125208	0.168224	0.747152	Unchanged	0.0473229	0.572738	1	Unchanged
ENSG00000083535	PIBF1	919.272	989.499	955.587	1103.28	1004.8	1092.43	1069.49	1169.31	1382.89	1109.77	1084.25	1061.02	1055.55	1272.12	1218.24	1258.6	1292.92	1365.49	1088.49	1150.13	1099.95	1307.75	1010.81	1150.55	1222.7	0.186735	0.0623938	0.558215	Unchanged	0.0877657	0.341344	1	Unchanged
[truncated: 23,306 more rows]
