# Supplementary material for: Intron retention as an excellent marker for diagnosing depression and for discovering new potential pathways for drug intervention
Source: Front Psychiatry. 2024 Sep 19;15:1450708. doi: 10.3389/fpsyt.2024.1450708 (PMC11446786; doi:10.3389/fpsyt.2024.1450708)
Supplement: Supplementary file 8 [file Table3.xlsx]

## Sheet: Sheet1
Supplementary table 3. Table of loci with significant differences in intron ratios between BMT and AMT
ensembl ID	geneSymbol	chr	strand	riExonStart_0base	riExonEnd	upstreamES	upstreamEE	downstreamES	downstreamEE	locus	PValue	FDR	IncLevelDifference	change(BMT-AMT)
ENSG00000114786	ABHD14A-ACY1	chr3	+	51986987	51987196	51986987	51987061	51987146	51987196	ABHD14A-ACY1,chr3:51987062-51987145	0.00432158	0.122025	-0.061	IncIR
ENSG00000123983	ACSL3	chr2	+	222927016	222928936	222927016	222927242	222928861	222928936	ACSL3,chr2:222927243-222928860	8.22934e-06	0.00154113	-0.221	IncIR
ENSG00000135541	AHI1	chr6	-	135492227	135497745	135492227	135492291	135497582	135497745	AHI1,chr6:135492292-135497581	0.0341658	0.36149	-0.138	IncIR
ENSG00000139133	ALG10	chr12	+	34022472	34024159	34022472	34022744	34023961	34024159	ALG10,chr12:34022745-34023960	0.00087022	0.0421202	-0.11	IncIR
ENSG00000120697	ALG5	chr13	-	36993603	36995596	36993603	36993672	36995426	36995596	ALG5,chr13:36993673-36995425	3.74399e-09	6.17009e-06	-0.274	IncIR
ENSG00000161203	AP2M1	chr3	+	184180168	184180650	184180168	184180251	184180644	184180650	AP2M1,chr3:184180252-184180643	0.0128167	0.21509	-0.124	IncIR
ENSG00000161203	AP2M1	chr3	+	184180168	184180984	184180168	184180650	184180848	184180984	AP2M1,chr3:184180651-184180847	0.0140442	0.226469	-0.139	IncIR
ENSG00000162650	ATXN7L2	chr1	+	109488846	109490128	109488846	109489100	109489929	109490128	ATXN7L2,chr1:109489101-109489928	0.0416528	0.401896	-0.089	IncIR
ENSG00000103507	BCKDK	chr16	+	31110400	31111219	31110400	31110499	31111090	31111219	BCKDK,chr16:31110500-31111089	0.000301533	0.0219879	-0.223	IncIR
ENSG00000197580	BCO2	chr11	+	112193473	112194755	112193473	112193994	112194652	112194755	BCO2,chr11:112193995-112194651	0.0412092	0.399487	-0.259	IncIR
ENSG00000291104	BTN2A3P	chr6	+	26422932	26423759	26422932	26423277	26423350	26423759	BTN2A3P,chr6:26423278-26423349	0.0284964	0.332592	-0.096	IncIR
ENSG00000132024	CC2D1A	chr19	+	13927892	13928188	13927892	13928030	13928126	13928188	CC2D1A,chr19:13928031-13928125	0.000208669	0.016533	-0.166	IncIR
ENSG00000159214	CCDC24	chr1	+	43991846	43992387	43991846	43992004	43992152	43992387	CCDC24,chr1:43992005-43992151	0.0140604	0.226469	-0.068	IncIR
ENSG00000116198	CEP104	chr1	-	3836494	3837519	3836494	3836692	3837287	3837519	CEP104,chr1:3836693-3837286	1.3414e-06	0.000381144	-0.143	IncIR
ENSG00000196118	CFAP119	chr16	-	30759341	30759724	30759341	30759557	30759653	30759724	CFAP119,chr16:30759558-30759652	2.37019e-05	0.00342638	-0.106	IncIR
ENSG00000121940	CLCC1	chr1	-	108941404	108943615	108941404	108941494	108943474	108943615	CLCC1,chr1:108941495-108943473	0.0216978	0.282448	-0.118	IncIR
ENSG00000114859	CLCN2	chr3	-	184354903	184355529	184354903	184354973	184355373	184355529	CLCN2,chr3:184354974-184355372	0.0122677	0.211169	-0.105	IncIR
ENSG00000170037	CNTROB	chr17	+	7948486	7949578	7948486	7948619	7949384	7949578	CNTROB,chr17:7948620-7949383	2.85819e-06	0.00069269	-0.064	IncIR
ENSG00000163359	COL6A3	chr2	-	237342064	237344843	237342064	237342161	237344349	237344843	COL6A3,chr2:237342162-237344348	0.037902	0.383678	-0.128	IncIR
ENSG00000108654	DDX5	chr17	-	64506754	64507562	64506754	64507314	64507477	64507562	DDX5,chr17:64507315-64507476	0.0261611	0.316444	-0.081	IncIR
ENSG00000086189	DIMT1	chr5	-	62390875	62392990	62390875	62390982	62392925	62392990	DIMT1,chr5:62390983-62392924	1.59797e-05	0.00263346	-0.052	IncIR
ENSG00000179532	DNHD1	chr11	+	6570008	6571423	6570008	6570100	6570617	6571423	DNHD1,chr11:6570101-6570616	1.87093e-05	0.00289708	-0.095	IncIR
ENSG00000179532	DNHD1	chr11	+	6570008	6571423	6570008	6570396	6570617	6571423	DNHD1,chr11:6570397-6570616	0.0354023	0.36926	-0.06	IncIR
ENSG00000288558	DUS4L-BCAP29	chr7	+	107563970	107564676	107563970	107564247	107564587	107564676	DUS4L-BCAP29,chr7:107564248-107564586	0.00506093	0.134523	-0.081	IncIR
ENSG00000107566	ERLIN1	chr10	-	100185513	100186029	100185513	100185637	100185903	100186029	ERLIN1,chr10:100185638-100185902	0.0125177	0.213112	-0.144	IncIR
ENSG00000131187	F12	chr5	-	177403480	177404472	177403480	177404090	177404195	177404472	F12,chr5:177404091-177404194	0.0162729	0.240902	-0.07	IncIR
ENSG00000131187	F12	chr5	-	177404498	177404914	177404498	177404664	177404809	177404914	F12,chr5:177404665-177404808	0.0321631	0.351436	-0.143	IncIR
ENSG00000159784	FAM131B	chr7	-	143359325	143359767	143359325	143359419	143359731	143359767	FAM131B,chr7:143359420-143359730	0.000538728	0.0324023	-0.206	IncIR
ENSG00000037280	FLT4	chr5	-	180608967	180610025	180608967	180609053	180609904	180610025	FLT4,chr5:180609054-180609903	0.0239551	0.301316	-0.083	IncIR
ENSG00000110074	FOXRED1	chr11	+	126274926	126275870	126274926	126275021	126275793	126275870	FOXRED1,chr11:126275022-126275792	0.0159205	0.239333	-0.062	IncIR
ENSG00000291137	GBAP1	chr1	-	155215053	155215787	155215053	155215400	155215562	155215787	GBAP1,chr1:155215401-155215561	0.0226375	0.290101	-0.079	IncIR
ENSG00000072506	HSD17B10	chrX	-	53431257	53432116	53431257	53431594	53431973	53432116	HSD17B10,chrX:53431595-53431972	0.0393131	0.391923	-0.056	IncIR
ENSG00000150093	ITGB1	chr10	-	32932514	32933583	32932514	32932600	32933481	32933583	ITGB1,chr10:32932601-32933480	0.00737696	0.162708	-0.187	IncIR
ENSG00000231160	KLF3-AS1	chr4	-	38624421	38625503	38624421	38625283	38625462	38625503	KLF3-AS1,chr4:38625284-38625461	6.63847e-08	3.64673e-05	-0.136	IncIR
ENSG00000104731	KLHDC4	chr16	-	87755193	87756477	87755193	87755292	87756421	87756477	KLHDC4,chr16:87755293-87756420	0.020653	0.274043	-0.076	IncIR
ENSG00000110066	KMT5B	chr11	-	68179469	68180200	68179469	68179616	68180131	68180200	KMT5B,chr11:68179617-68180130	5.43692e-09	7.4667e-06	-0.093	IncIR
ENSG00000262468	LINC01569	chr16	-	4246005	4247061	4246005	4246839	4246972	4247061	LINC01569,chr16:4246840-4246971	0.000374511	0.0262676	-0.066	IncIR
ENSG00000148356	LRSAM1	chr9	+	127487494	127487763	127487494	127487553	127487675	127487763	LRSAM1,chr9:127487554-127487674	0.0304508	0.341795	-0.069	IncIR
ENSG00000248323	LUCAT1	chr5	-	91310626	91313229	91310626	91312413	91313077	91313229	LUCAT1,chr5:91312414-91313076	0.0459111	0.424588	-0.153	IncIR
ENSG00000124466	LYPD3	chr19	-	43463125	43463769	43463125	43463287	43463598	43463769	LYPD3,chr19:43463288-43463597	0.000447175	0.0292438	-0.245	IncIR
ENSG00000177943	MAMDC4	chr9	+	136859208	136860064	136859208	136859317	136859885	136860064	MAMDC4,chr9:136859318-136859884	0.0155188	0.235497	-0.079	IncIR
ENSG00000101460	MAP1LC3A	chr20	+	34559735	34560345	34559735	34559905	34560171	34560345	MAP1LC3A,chr20:34559906-34560170	0.000317967	0.0229829	-0.051	IncIR
ENSG00000142733	MAP3K6	chr1	-	27357710	27358611	27357710	27357876	27358418	27358611	MAP3K6,chr1:27357877-27358417	1.94286e-05	0.00291076	-0.146	IncIR
ENSG00000015479	MATR3	chr5	+	139314674	139316188	139314674	139314736	139316075	139316188	MATR3,chr5:139314737-139316074	0.0019941	0.0730284	-0.058	IncIR
ENSG00000116353	MECR	chr1	-	29195940	29196258	29195940	29196013	29196197	29196258	MECR,chr1:29196014-29196196	0.000668439	0.0372087	-0.068	IncIR
ENSG00000184634	MED12	chrX	+	71137186	71137635	71137186	71137392	71137560	71137635	MED12,chrX:71137393-71137559	0.00334519	0.105092	-0.117	IncIR
ENSG00000116688	MFN2	chr1	+	11981809	11982114	11981809	11981853	11981969	11982114	MFN2,chr1:11981854-11981968	0.0203386	0.272547	-0.165	IncIR
ENSG00000204410	MSH5	chr6	+	31759096	31759512	31759096	31759177	31759424	31759512	MSH5,chr6:31759178-31759423	0.0209621	0.276807	-0.064	IncIR
ENSG00000133026	MYH10	chr17	-	8478337	8480318	8478337	8478446	8480109	8480318	MYH10,chr17:8478447-8480108	0.0190252	0.260411	-0.087	IncIR
ENSG00000078814	MYH7B	chr20	+	35001947	35002437	35001947	35002085	35002176	35002437	MYH7B,chr20:35002086-35002175	0.000297042	0.0218538	-0.321	IncIR
ENSG00000284946	NA	chr15	-	90980883	90981669	90980883	90981033	90981498	90981669	NA,chr15:90981034-90981497	0.0392758	0.391923	-0.114	IncIR
ENSG00000291079	NA	chr5	-	1598919	1599827	1598919	1599269	1599626	1599827	NA,chr5:1599270-1599625	0.048794	0.440858	-0.07	IncIR
ENSG00000291132	NA	chr1	-	32239868	32240664	32239868	32240089	32240640	32240664	NA,chr1:32240090-32240639	0.00694479	0.159846	-0.091	IncIR
ENSG00000288886	NA	chr2	+	42794348	42795007	42794348	42794441	42794564	42795007	NA,chr2:42794442-42794563	5.21865e-06	0.00110261	-0.067	IncIR
ENSG00000161048	NAPEPLD	chr7	-	103099775	103103554	103099775	103103122	103103423	103103554	NAPEPLD,chr7:103103123-103103422	0.0469979	0.429814	-0.115	IncIR
ENSG00000162736	NCSTN	chr1	+	160354117	160356347	160354117	160354290	160356259	160356347	NCSTN,chr1:160354291-160356258	0.00117539	0.0509286	-0.064	IncIR
ENSG00000165795	NDRG2	chr14	-	21018203	21018814	21018203	21018239	21018762	21018814	NDRG2,chr14:21018240-21018761	0.011349	0.205981	-0.164	IncIR
ENSG00000128609	NDUFA5	chr7	-	123557403	123557781	123557403	123557448	123557624	123557781	NDUFA5,chr7:123557449-123557623	0.0261911	0.316444	-0.117	IncIR
ENSG00000237037	NDUFA6-DT	chr22	+	42124046	42124562	42124046	42124130	42124519	42124562	NDUFA6-DT,chr22:42124131-42124518	0.0444205	0.416885	-0.066	IncIR
ENSG00000100968	NFATC4	chr14	+	24376293	24378001	24376293	24376878	24377637	24378001	NFATC4,chr14:24376879-24377636	1.48124e-05	0.00249091	-0.409	IncIR
ENSG00000142546	NOSIP	chr19	-	49557089	49558978	49557089	49558199	49558896	49558978	NOSIP,chr19:49558200-49558895	0.0066147	0.154844	-0.08	IncIR
ENSG00000144061	NPHP1	chr2	-	110163047	110164730	110163047	110163132	110164687	110164730	NPHP1,chr2:110163133-110164686	0.00179769	0.067027	-0.195	IncIR
ENSG00000144061	NPHP1	chr2	-	110163047	110164730	110163047	110163135	110164687	110164730	NPHP1,chr2:110163136-110164686	0.00040861	0.0273736	-0.246	IncIR
ENSG00000111335	OAS2	chr12	+	113004474	113005222	113004474	113004673	113004933	113005222	OAS2,chr12:113004674-113004932	0.000134948	0.0119567	-0.067	IncIR
ENSG00000105479	ODAD1	chr19	-	48296461	48297668	48296461	48297518	48297589	48297668	ODAD1,chr19:48297519-48297588	2.06806e-06	0.000532525	-0.136	IncIR
ENSG00000046651	OFD1	chrX	+	13757659	13760720	13757659	13757790	13760114	13760720	OFD1,chrX:13757791-13760113	0.00114682	0.0499991	-0.059	IncIR
ENSG00000115257	PCSK4	chr19	-	1486852	1487313	1486852	1486973	1487140	1487313	PCSK4,chr19:1486974-1487139	4.7853e-07	0.000197154	-0.08	IncIR
ENSG00000178104	PDE4DIP	chr1	+	148991884	148993882	148991884	148991973	148992254	148993882	PDE4DIP,chr1:148991974-148992253	0.00047652	0.0297464	-0.176	IncIR
ENSG00000087111	PIGS	chr17	-	28554850	28556972	28554850	28555061	28556826	28556972	PIGS,chr17:28555062-28556825	3.3552e-07	0.000153594	-0.062	IncIR
ENSG00000087111	PIGS	chr17	-	28563430	28563907	28563430	28563520	28563817	28563907	PIGS,chr17:28563521-28563816	0.0112295	0.205169	-0.092	IncIR
ENSG00000167103	PIP5KL1	chr9	-	127927152	127927331	127927152	127927208	127927296	127927331	PIP5KL1,chr9:127927209-127927295	0.000569622	0.0333956	-0.205	IncIR
ENSG00000122678	POLM	chr7	-	44073782	44074530	44073782	44074025	44074397	44074530	POLM,chr7:44074026-44074396	0.0162843	0.240902	-0.051	IncIR
ENSG00000132600	PRMT7	chr16	+	68351389	68352315	68351389	68351814	68352247	68352315	PRMT7,chr16:68351815-68352246	0.00783271	0.167898	-0.078	IncIR
ENSG00000131470	PSMC3IP	chr17	-	42573477	42574210	42573477	42573623	42574195	42574210	PSMC3IP,chr17:42573624-42574194	1.12088e-06	0.000342077	-0.087	IncIR
ENSG00000105426	PTPRS	chr19	-	5218419	5219467	5218419	5218532	5219309	5219467	PTPRS,chr19:5218533-5219308	0.0151712	0.233665	-0.099	IncIR
ENSG00000246067	RAB30-DT	chr11	+	83072622	83073607	83072622	83072804	83073302	83073607	RAB30-DT,chr11:83072805-83073301	0.0137689	0.224664	-0.081	IncIR
ENSG00000132155	RAF1	chr3	-	12608765	12609335	12608765	12608923	12609164	12609335	RAF1,chr3:12608924-12609163	0.00496263	0.133634	-0.159	IncIR
ENSG00000100276	RASL10A	chr22	-	29312932	29313987	29312932	29313568	29313862	29313987	RASL10A,chr22:29313569-29313861	0.0491048	0.441931	-0.128	IncIR
ENSG00000006015	REX1BD	chr19	+	18590853	18592336	18590853	18590933	18592088	18592336	REX1BD,chr19:18590934-18592087	0.00155116	0.0602906	-0.058	IncIR
ENSG00000158106	RHPN1	chr8	+	143379828	143380175	143379828	143379985	143380061	143380175	RHPN1,chr8:143379986-143380060	0.0411901	0.399487	-0.087	IncIR
ENSG00000154134	ROBO3	chr11	+	124877518	124878131	124877518	124877658	124877936	124878131	ROBO3,chr11:124877659-124877935	0.0300005	0.341449	-0.08	IncIR
ENSG00000231500	RPS18	chr6	+	33275964	33276510	33275964	33276066	33276390	33276510	RPS18,chr6:33276067-33276389	0.00134315	0.0554649	-0.093	IncIR
ENSG00000198208	RPS6KL1	chr14	-	74911247	74911841	74911247	74911380	74911793	74911841	RPS6KL1,chr14:74911381-74911792	0.0291664	0.337319	-0.153	IncIR
ENSG00000132330	SCLY	chr2	+	238091217	238094522	238091217	238091254	238094419	238094522	SCLY,chr2:238091255-238094418	0.00393928	0.117608	-0.056	IncIR
ENSG00000147955	SIGMAR1	chr9	-	34636996	34637420	34636996	34637112	34637219	34637420	SIGMAR1,chr9:34637113-34637218	0.0123554	0.212063	-0.07	IncIR
ENSG00000145604	SKP2	chr5	+	36163644	36164695	36163644	36163756	36164534	36164695	SKP2,chr5:36163757-36164533	0.00249614	0.0860593	-0.11	IncIR
ENSG00000197375	SLC22A5	chr5	+	132384146	132385499	132384146	132384314	132385327	132385499	SLC22A5,chr5:132384315-132385326	0.0331254	0.357268	-0.058	IncIR
ENSG00000108604	SMARCD2	chr17	-	63833068	63833722	63833068	63833170	63833586	63833722	SMARCD2,chr17:63833171-63833585	0.000116049	0.0110872	-0.085	IncIR
ENSG00000113810	SMC4	chr3	+	160412325	160412849	160412325	160412453	160412529	160412849	SMC4,chr3:160412454-160412528	0.000131115	0.0117433	-0.101	IncIR
ENSG00000197912	SPG7	chr16	+	89545871	89546181	89545871	89546030	89546131	89546181	SPG7,chr16:89546031-89546130	0.000173848	0.0143251	-0.061	IncIR
ENSG00000247708	STX18-AS1	chr4	+	4648976	4649542	4648976	4649109	4649369	4649542	STX18-AS1,chr4:4649110-4649368	0.000950766	0.0445131	-0.096	IncIR
ENSG00000092330	TINF2	chr14	-	24241019	24241776	24241019	24241116	24241674	24241776	TINF2,chr14:24241117-24241673	0.00532017	0.138291	-0.121	IncIR
ENSG00000150433	TMEM218	chr11	-	125102131	125102809	125102131	125102317	125102636	125102809	TMEM218,chr11:125102318-125102635	0.0411421	0.399487	-0.055	IncIR
ENSG00000149582	TMEM25	chr11	+	118531191	118531871	118531191	118531234	118531777	118531871	TMEM25,chr11:118531235-118531776	0.0335213	0.360124	-0.141	IncIR
ENSG00000166471	TMEM41B	chr11	-	9280653	9283593	9280653	9281041	9283370	9283593	TMEM41B,chr11:9281042-9283369	0.0149549	0.233665	-0.068	IncIR
ENSG00000142046	TMEM91	chr19	+	41382771	41384083	41382771	41382921	41383714	41384083	TMEM91,chr19:41382922-41383713	0.020478	0.272735	-0.054	IncIR
ENSG00000067445	TRO	chrX	+	54926582	54927105	54926582	54926625	54927042	54927105	TRO,chrX:54926626-54927041	6.86163e-05	0.00754272	-0.242	IncIR
ENSG00000077152	UBE2T	chr1	-	202333009	202333335	202333009	202333093	202333236	202333335	UBE2T,chr1:202333094-202333235	0.00572513	0.144242	-0.06	IncIR
ENSG00000143258	USP21	chr1	+	161164533	161164942	161164533	161164612	161164834	161164942	USP21,chr1:161164613-161164833	0.00349367	0.108184	-0.061	IncIR
ENSG00000141252	VPS53	chr17	-	708140	710613	708140	708787	710532	710613	VPS53,chr17:708788-710531	0.000974299	0.0453572	-0.181	IncIR
ENSG00000100749	VRK1	chr14	+	96945048	96945403	96945048	96945150	96945237	96945403	VRK1,chr14:96945151-96945236	0.0474691	0.432205	-0.2	IncIR
ENSG00000196998	WDR45	chrX	-	49100581	49101144	49100581	49100677	49101049	49101144	WDR45,chrX:49100678-49101048	0.0127709	0.21509	-0.121	IncIR
ENSG00000075702	WDR62	chr19	+	36101213	36102851	36101213	36102151	36102736	36102851	WDR62,chr19:36102152-36102735	0.00836606	0.174522	-0.207	IncIR
ENSG00000179698	WDR97	chr8	+	144111100	144111781	144111100	144111486	144111631	144111781	WDR97,chr8:144111487-144111630	3.98563e-06	0.000887611	-0.105	IncIR
ENSG00000254231	WWP1-AS1	chr8	-	86335702	86338387	86335702	86335761	86338119	86338387	WWP1-AS1,chr8:86335762-86338118	3.90378e-06	0.000887611	-0.108	IncIR
ENSG00000229043	ZFAND2A-DT	chr7	+	1162961	1163495	1162961	1163217	1163451	1163495	ZFAND2A-DT,chr7:1163218-1163450	0.0151613	0.233665	-0.126	IncIR
ENSG00000234420	ZNF37BP	chr10	-	42551989	42552542	42551989	42552280	42552387	42552542	ZNF37BP,chr10:42552281-42552386	0.000878132	0.0421202	-0.064	IncIR
ENSG00000197363	ZNF517	chr8	+	144802869	144804238	144802869	144802947	144804124	144804238	ZNF517,chr8:144802948-144804123	2.8116e-07	0.00013628	-0.323	IncIR
ENSG00000122952	ZWINT	chr10	-	56359686	56360383	56359686	56359853	56360017	56360383	ZWINT,chr10:56359854-56360016	0.0247044	0.305817	-0.06	IncIR
ENSG00000107331	ABCA2	chr9	-	137022940	137023840	137022940	137023052	137023837	137023840	ABCA2,chr9:137023053-137023836	1.31353e-08	1.08235e-05	0.056	DecIR
ENSG00000196839	ADA	chr20	-	44622828	44623078	44622828	44622930	44623006	44623078	ADA,chr20:44622931-44623005	0.0186014	0.257674	0.057	DecIR
ENSG00000129467	ADCY4	chr14	-	24326078	24326342	24326078	24326165	24326298	24326342	ADCY4,chr14:24326166-24326297	0.00302478	0.0974639	0.051	DecIR
ENSG00000174233	ADCY6	chr12	-	48773468	48774098	48773468	48773647	48773939	48774098	ADCY6,chr12:48773648-48773938	0.00171439	0.0654008	0.355	DecIR
ENSG00000011243	AKAP8L	chr19	-	15397713	15400358	15397713	15399410	15400294	15400358	AKAP8L,chr19:15399411-15400293	0.000700148	0.0373014	0.052	DecIR
ENSG00000120697	ALG5	chr13	-	36993603	36995596	36993603	36993672	36995424	36995596	ALG5,chr13:36993673-36995423	0.0116515	0.208546	0.096	DecIR
ENSG00000178038	ALS2CL	chr3	-	46671487	46672033	46671487	46671768	46671883	46672033	ALS2CL,chr3:46671769-46671882	2.54177e-05	0.00354986	0.071	DecIR
ENSG00000165272	AQP3	chr9	-	33442851	33443458	33442851	33442970	33443178	33443458	AQP3,chr9:33442971-33443177	0.0274844	0.324458	0.079	DecIR
ENSG00000120318	ARAP3	chr5	-	141661683	141662255	141661683	141661789	141662042	141662255	ARAP3,chr5:141661790-141662041	0.0325378	0.35195	0.089	DecIR
ENSG00000137343	ATAT1	chr6	+	30642767	30644679	30642767	30643011	30643528	30644679	ATAT1,chr6:30643012-30643527	1.80799e-05	0.00286496	0.063	DecIR
ENSG00000159199	ATP5MC1	chr17	+	48893408	48895334	48893408	48893456	48895155	48895334	ATP5MC1,chr17:48893457-48895154	0.0120416	0.211169	0.086	DecIR
ENSG00000139044	B4GALNT3	chr12	+	552466	553983	552466	552528	553190	553983	B4GALNT3,chr12:552529-553189	0.0238125	0.301316	0.295	DecIR
ENSG00000153094	BCL2L11	chr2	+	111123732	111124139	111123732	111123869	111124049	111124139	BCL2L11,chr2:111123870-111124048	0.00703909	0.160893	0.076	DecIR
ENSG00000028310	BRD9	chr5	-	868606	869119	868606	868804	869037	869119	BRD9,chr5:868805-869036	1.16719e-06	0.000343489	0.103	DecIR
ENSG00000156983	BRPF1	chr3	+	9742024	9742541	9742024	9742171	9742351	9742541	BRPF1,chr3:9742172-9742350	0.000743017	0.0392466	0.059	DecIR
ENSG00000291104	BTN2A3P	chr6	+	26422932	26423759	26422932	26423277	26423360	26423759	BTN2A3P,chr6:26423278-26423359	0.00047513	0.0297464	0.052	DecIR
ENSG00000160298	C21orf58	chr21	-	46301129	46302154	46301129	46301713	46301996	46302154	C21orf58,chr21:46301714-46301995	0.00127239	0.0540438	0.111	DecIR
ENSG00000007402	CACNA2D2	chr3	-	50364887	50365184	50364887	50364970	50365074	50365184	CACNA2D2,chr3:50364971-50365073	0.0162815	0.240902	0.089	DecIR
ENSG00000110888	CAPRIN2	chr12	-	30714958	30716676	30714958	30715144	30716507	30716676	CAPRIN2,chr12:30715145-30716506	0.000207247	0.016533	0.08	DecIR
ENSG00000172508	CARNS1	chr11	+	67416175	67417677	67416175	67416202	67417406	67417677	CARNS1,chr11:67416203-67417405	0.0224765	0.288933	0.073	DecIR
ENSG00000128596	CCDC136	chr7	+	128806236	128806858	128806236	128806395	128806687	128806858	CCDC136,chr7:128806396-128806686	0.0390382	0.390856	0.128	DecIR
ENSG00000159588	CCDC17	chr1	-	45622750	45623652	45622750	45622834	45622954	45623652	CCDC17,chr1:45622835-45622953	0.00879371	0.180699	0.216	DecIR
ENSG00000204536	CCHCR1	chr6	-	31156730	31157089	31156730	31156836	31157022	31157089	CCHCR1,chr6:31156837-31157021	3.42415e-10	2.8215e-06	0.072	DecIR
ENSG00000111665	CDCA3	chr12	-	6850466	6851009	6850466	6850596	6850832	6851009	CDCA3,chr12:6850597-6850831	0.00018924	0.015439	0.092	DecIR
ENSG00000186073	CDIN1	chr15	+	36808323	36810244	36808323	36808489	36808903	36810244	CDIN1,chr15:36808490-36808902	0.01058	0.196608	0.092	DecIR
ENSG00000143126	CELSR2	chr1	+	109271385	109271722	109271385	109271512	109271599	109271722	CELSR2,chr1:109271513-109271598	0.000813006	0.0403187	0.102	DecIR
ENSG00000102384	CENPI	chrX	+	101098203	101098539	101098203	101098248	101098443	101098539	CENPI,chrX:101098249-101098442	5.90107e-07	0.000211412	0.271	DecIR
ENSG00000102901	CENPT	chr16	-	67832011	67832545	67832011	67832136	67832227	67832545	CENPT,chr16:67832137-67832226	0.00149152	0.0594027	0.148	DecIR
ENSG00000113163	CERT1	chr5	-	75400204	75403058	75400204	75400291	75402971	75403058	CERT1,chr5:75400292-75402970	0.00215377	0.0768271	0.127	DecIR
ENSG00000196118	CFAP119	chr16	-	30759011	30759247	30759011	30759101	30759177	30759247	CFAP119,chr16:30759102-30759176	0.00610641	0.149752	0.355	DecIR
ENSG00000223960	CHROMR	chr2	+	178426365	178430889	178426365	178426680	178430694	178430889	CHROMR,chr2:178426681-178430693	1.81531e-08	1.35983e-05	0.093	DecIR
ENSG00000223960	CHROMR	chr2	+	178426365	178430889	178426365	178426505	178430769	178430889	CHROMR,chr2:178426506-178430768	0.0302378	0.341795	0.067	DecIR
ENSG00000121940	CLCC1	chr1	-	108962308	108963453	108962308	108962469	108963360	108963453	CLCC1,chr1:108962470-108963359	0.0455078	0.423196	0.074	DecIR
ENSG00000121940	CLCC1	chr1	-	108962308	108963467	108962308	108962469	108963380	108963467	CLCC1,chr1:108962470-108963379	0.00658664	0.154844	0.13	DecIR
ENSG00000188603	CLN3	chr16	-	28487455	28488662	28487455	28487541	28488590	28488662	CLN3,chr16:28487542-28488589	0.0442036	0.416272	0.091	DecIR
ENSG00000130545	CRB3	chr19	+	6466465	6467221	6466465	6466609	6466950	6467221	CRB3,chr19:6466610-6466949	0.0177019	0.249407	0.135	DecIR
ENSG00000113851	CRBN	chr3	-	3153423	3156281	3153423	3153488	3156218	3156281	CRBN,chr3:3153489-3156217	1.74341e-07	8.97857e-05	0.054	DecIR
ENSG00000163703	CRELD1	chr3	+	9933829	9934612	9933829	9933920	9934419	9934612	CRELD1,chr3:9933921-9934418	5.35153e-07	0.000204376	0.106	DecIR
ENSG00000198561	CTNND1	chr11	+	57808164	57808540	57808164	57808292	57808389	57808540	CTNND1,chr11:57808293-57808388	0.00488515	0.132661	0.054	DecIR
ENSG00000103811	CTSH	chr15	-	78931450	78932038	78931450	78931506	78931900	78932038	CTSH,chr15:78931507-78931899	3.6217e-05	0.00483987	0.073	DecIR
ENSG00000112514	CUTA	chr6	-	33417096	33417310	33417096	33417142	33417246	33417310	CUTA,chr6:33417143-33417245	0.000535826	0.0324023	0.071	DecIR
ENSG00000081041	CXCL2	chr4	-	74098798	74099195	74098798	74098922	74099020	74099195	CXCL2,chr4:74098923-74099019	0.00199195	0.0730284	0.232	DecIR
ENSG00000215301	DDX3X	chrX	+	41337407	41339083	41337407	41337465	41339038	41339083	DDX3X,chrX:41337466-41339037	0.0079551	0.169059	0.081	DecIR
ENSG00000100697	DICER1	chr14	-	95091202	95094156	95091202	95091360	95093887	95094156	DICER1,chr14:95091361-95093886	2.63304e-06	0.000657462	0.089	DecIR
ENSG00000141994	DUS3L	chr19	-	5786748	5787171	5786748	5786845	5787060	5787171	DUS3L,chr19:5786846-5787059	0.00438627	0.122935	0.065	DecIR
ENSG00000143369	ECM1	chr1	+	150509660	150510002	150509660	150509762	150509921	150510002	ECM1,chr1:150509763-150509920	0.029304	0.337534	0.214	DecIR
ENSG00000075151	EIF4G3	chr1	-	21176174	21176836	21176174	21176358	21176721	21176836	EIF4G3,chr1:21176359-21176720	0.00279495	0.0940017	0.082	DecIR
ENSG00000163378	EOGT	chr3	-	68988505	68989017	68988505	68988577	68988924	68989017	EOGT,chr3:68988578-68988923	0.0283671	0.332024	0.054	DecIR
ENSG00000131037	EPS8L1	chr19	+	55083377	55083644	55083377	55083519	55083615	55083644	EPS8L1,chr19:55083520-55083614	0.0484568	0.438686	0.249	DecIR
ENSG00000170074	FAM153A	chr5	-	177718448	177722569	177718448	177718603	177721906	177722569	FAM153A,chr5:177718604-177721905	0.0405119	0.397852	0.097	DecIR
ENSG00000237765	FAM200B	chr4	+	15686235	15690447	15686235	15687148	15688550	15690447	FAM200B,chr4:15687149-15688549	0.0489983	0.441735	0.057	DecIR
ENSG00000221829	FANCG	chr9	-	35077263	35078736	35077263	35077399	35078604	35078736	FANCG,chr9:35077400-35078603	0.00224058	0.078899	0.084	DecIR
ENSG00000026103	FAS	chr10	+	89010538	89013367	89010538	89012335	89013342	89013367	FAS,chr10:89012336-89013341	0.000136757	0.011988	0.075	DecIR
ENSG00000186765	FSCN2	chr17	+	81536145	81536789	81536145	81536267	81536549	81536789	FSCN2,chr17:81536268-81536548	0.011869	0.209829	0.083	DecIR
ENSG00000141013	GAS8	chr16	+	90036380	90037399	90036380	90036586	90037231	90037399	GAS8,chr16:90036587-90037230	0.0353292	0.36926	0.058	DecIR
ENSG00000291137	GBAP1	chr1	-	155217239	155218479	155217239	155217373	155217518	155218479	GBAP1,chr1:155217374-155217517	0.00648937	0.154668	0.173	DecIR
ENSG00000107862	GBF1	chr10	+	102376559	102377128	102376559	102376784	102376934	102377128	GBF1,chr10:102376785-102376933	4.11837e-05	0.00522082	0.129	DecIR
ENSG00000102393	GLA	chrX	-	101398369	101401809	101398369	101398946	101401631	101401809	GLA,chrX:101398947-101401630	6.376e-06	0.00128142	0.062	DecIR
ENSG00000144591	GMPPA	chr2	+	219504082	219505761	219504082	219504213	219505457	219505761	GMPPA,chr2:219504214-219505456	0.000460797	0.0294339	0.067	DecIR
ENSG00000290571	GOLGA2P5	chr12	-	100157164	100157739	100157164	100157445	100157527	100157739	GOLGA2P5,chr12:100157446-100157526	0.00670376	0.156042	0.111	DecIR
ENSG00000068400	GRIPAP1	chrX	-	48997249	48999299	48997249	48997357	48999237	48999299	GRIPAP1,chrX:48997358-48999236	0.0247177	0.305817	0.077	DecIR
ENSG00000143630	HCN3	chr1	+	155283973	155284757	155283973	155284135	155284538	155284757	HCN3,chr1:155284136-155284537	0.0122321	0.211169	0.072	DecIR
ENSG00000206503	HLA-A	chr6	+	29944499	29945091	29944499	29944616	29945058	29945091	HLA-A,chr6:29944617-29945057	0.00406523	0.119523	0.217	DecIR
ENSG00000166598	HSP90B1	chr12	+	103931520	103932418	103931520	103931623	103932278	103932418	HSP90B1,chr12:103931624-103932277	0.0189933	0.260408	0.061	DecIR
ENSG00000166598	HSP90B1	chr12	+	103931520	103932418	103931520	103931623	103932280	103932418	HSP90B1,chr12:103931624-103932279	0.00441633	0.123358	0.069	DecIR
ENSG00000138002	IFT172	chr2	-	27457840	27458223	27457840	27457976	27458125	27458223	IFT172,chr2:27457977-27458124	0.000659801	0.0369847	0.11	DecIR
ENSG00000056736	IL17RB	chr3	+	53857615	53858818	53857615	53857690	53858718	53858818	IL17RB,chr3:53857691-53858717	0.0234269	0.297897	0.144	DecIR
ENSG00000128604	IRF5	chr7	+	128947022	128947535	128947022	128947056	128947229	128947535	IRF5,chr7:128947057-128947228	0.00887205	0.18167	0.081	DecIR
ENSG00000138434	ITPRID2	chr2	+	181915215	181918675	181915215	181916427	181918597	181918675	ITPRID2,chr2:181916428-181918596	0.0015127	0.0595719	0.053	DecIR
ENSG00000055118	KCNH2	chr7	-	150950920	150951835	150950920	150951120	150951447	150951835	KCNH2,chr7:150951121-150951446	0.0255242	0.312046	0.069	DecIR
ENSG00000001497	LAS1L	chrX	-	65520701	65523707	65520701	65520817	65523559	65523707	LAS1L,chrX:65520818-65523558	0.000380874	0.0263731	0.072	DecIR
ENSG00000001497	LAS1L	chrX	-	65522430	65523707	65522430	65522493	65523559	65523707	LAS1L,chrX:65522494-65523558	0.000567799	0.0333956	0.073	DecIR
ENSG00000072163	LIMS2	chr2	-	127640269	127640988	127640269	127640318	127640895	127640988	LIMS2,chr2:127640319-127640894	0.0288592	0.334929	0.094	DecIR
ENSG00000262468	LINC01569	chr16	-	4246005	4247061	4246005	4246860	4246972	4247061	LINC01569,chr16:4246861-4246971	0.0456579	0.423196	0.166	DecIR
ENSG00000271109	LINC03049	chr19	-	34860173	34860715	34860173	34860302	34860533	34860715	LINC03049,chr19:34860303-34860532	0.00891119	0.18167	0.069	DecIR
ENSG00000185621	LMLN	chr3	+	197976028	197976715	197976028	197976111	197976597	197976715	LMLN,chr3:197976112-197976596	0.0121932	0.211169	0.21	DecIR
ENSG00000105699	LSR	chr19	+	35266678	35266967	35266678	35266738	35266838	35266967	LSR,chr19:35266739-35266837	0.00705035	0.160893	0.119	DecIR
ENSG00000006062	MAP3K14	chr17	-	45270412	45271221	45270412	45270563	45270851	45271221	MAP3K14,chr17:45270564-45270850	0.00473797	0.130136	0.104	DecIR
ENSG00000038274	MAT2B	chr5	+	163512001	163513994	163512001	163512196	163513841	163513994	MAT2B,chr5:163512197-163513840	0.0248021	0.305942	0.085	DecIR
ENSG00000184634	MED12	chrX	+	71141229	71141964	71141229	71141414	71141882	71141964	MED12,chrX:71141415-71141881	4.03114e-07	0.000174824	0.265	DecIR
ENSG00000123066	MED13L	chr12	-	115975170	115975738	115975170	115975349	115975514	115975738	MED13L,chr12:115975350-115975513	0.00503078	0.134523	0.09	DecIR
ENSG00000155363	MOV10	chr1	+	112699893	112700340	112699893	112699982	112700218	112700340	MOV10,chr1:112699983-112700217	0.0203418	0.272547	0.053	DecIR
ENSG00000172590	MRPL52	chr14	+	22829886	22830110	22829886	22829940	22830052	22830110	MRPL52,chr14:22829941-22830051	0.00844485	0.175278	0.153	DecIR
ENSG00000162910	MRPL55	chr1	-	228108436	228109021	228108436	228108474	228108954	228109021	MRPL55,chr1:228108475-228108953	3.26733e-06	0.000769222	0.072	DecIR
ENSG00000005302	MSL3	chrX	+	11760836	11762252	11760836	11760937	11762129	11762252	MSL3,chrX:11760938-11762128	0.0394483	0.392104	0.063	DecIR
ENSG00000135297	MTO1	chr6	+	73479935	73480367	73479935	73480126	73480317	73480367	MTO1,chr6:73480127-73480316	1.2552e-09	3.44762e-06	0.057	DecIR
ENSG00000133026	MYH10	chr17	-	8476875	8478446	8476875	8477048	8478337	8478446	MYH10,chr17:8477049-8478336	0.00983262	0.190157	0.051	DecIR
ENSG00000065534	MYLK	chr3	-	123666218	123667187	123666218	123666346	123667140	123667187	MYLK,chr3:123666347-123667139	0.000821725	0.0403187	0.173	DecIR
ENSG00000091536	MYO15A	chr17	+	18159274	18160017	18159274	18159347	18159934	18160017	MYO15A,chr17:18159348-18159933	0.0342187	0.36149	0.254	DecIR
ENSG00000283897	NA	chr5	-	127227616	127228918	127227616	127228153	127228850	127228918	NA,chr5:127228154-127228849	0.00103947	0.047552	0.291	DecIR
ENSG00000256029	NA	chr1	-	159857931	159858291	159857931	159857966	159858089	159858291	NA,chr1:159857967-159858088	1.89857e-05	0.00289708	0.276	DecIR
ENSG00000288612	NA	chr6	+	3026752	3027426	3026752	3026871	3026944	3027426	NA,chr6:3026872-3026943	0.0191167	0.26123	0.089	DecIR
ENSG00000255508	NA	chr11	-	62572583	62574908	62572583	62572742	62574676	62574908	NA,chr11:62572743-62574675	0.0148203	0.233665	0.053	DecIR
ENSG00000161653	NAGS	chr17	+	44006528	44007494	44006528	44006709	44007322	44007494	NAGS,chr17:44006710-44007321	0.0110168	0.202631	0.192	DecIR
ENSG00000125967	NECAB3	chr20	-	33659496	33659732	33659496	33659550	33659652	33659732	NECAB3,chr20:33659551-33659651	0.00288912	0.0948459	0.06	DecIR
ENSG00000101361	NOP56	chr20	+	2657080	2658393	2657080	2657218	2657928	2658393	NOP56,chr20:2657219-2657927	3.64482e-08	2.31025e-05	0.073	DecIR
ENSG00000073969	NSF	chr17	+	46755313	46755597	46755313	46755369	46755498	46755597	NSF,chr17:46755370-46755497	0.0239883	0.301316	0.067	DecIR
ENSG00000081087	OSTM1	chr6	-	108041408	108044840	108041408	108042264	108042566	108044840	OSTM1,chr6:108042265-108042565	0.00118091	0.0509286	0.131	DecIR
ENSG00000135124	P2RX4	chr12	+	121222093	121223043	121222093	121222166	121222946	121223043	P2RX4,chr12:121222167-121222945	0.00285705	0.0941682	0.071	DecIR
ENSG00000107719	PALD1	chr10	+	70532994	70534073	70532994	70533070	70533921	70534073	PALD1,chr10:70533071-70533920	0.00545423	0.141034	0.092	DecIR
ENSG00000179818	PCBP1-AS1	chr2	-	70085546	70086273	70085546	70085624	70086123	70086273	PCBP1-AS1,chr2:70085625-70086122	0.0479343	0.435478	0.059	DecIR
ENSG00000008710	PKD1	chr16	-	2097727	2097984	2097727	2097777	2097867	2097984	PKD1,chr16:2097778-2097866	9.51618e-05	0.0095626	0.062	DecIR
ENSG00000171680	PLEKHG5	chr1	-	6474450	6475138	6474450	6474587	6475046	6475138	PLEKHG5,chr1:6474588-6475045	0.00939593	0.186617	0.054	DecIR
ENSG00000122512	PMS2	chr7	-	5995533	5997423	5995533	5995633	5997325	5997423	PMS2,chr7:5995634-5997324	0.00682955	0.157634	0.059	DecIR
ENSG00000127838	PNKD	chr2	+	218340727	218341626	218340727	218340786	218341533	218341626	PNKD,chr2:218340787-218341532	0.000158025	0.0133812	0.092	DecIR
ENSG00000148606	POLR3A	chr10	-	77985169	77986159	77985169	77985340	77986072	77986159	POLR3A,chr10:77985341-77986071	1.5406e-06	0.000409502	0.113	DecIR
ENSG00000102312	PORCN	chrX	+	48512834	48514365	48512834	48512852	48514239	48514365	PORCN,chrX:48512853-48514238	0.0316896	0.349562	0.142	DecIR
ENSG00000137713	PPP2R1B	chr11	-	111742052	111742665	111742052	111742144	111742522	111742665	PPP2R1B,chr11:111742145-111742521	0.00306489	0.0975085	0.057	DecIR
ENSG00000173482	PTPRM	chr18	+	8376461	8378414	8376461	8376597	8378264	8378414	PTPRM,chr18:8376598-8378263	0.0324182	0.35195	0.087	DecIR
ENSG00000139998	RAB15	chr14	-	64950324	64951151	64950324	64950414	64951073	64951151	RAB15,chr14:64950415-64951072	0.00567258	0.143381	0.181	DecIR
ENSG00000185379	RAD51D	chr17	-	35106127	35106481	35106127	35106249	35106385	35106481	RAD51D,chr17:35106250-35106384	0.0460087	0.424588	0.228	DecIR
ENSG00000100918	REC8	chr14	+	24172898	24173198	24172898	24173041	24173125	24173198	REC8,chr14:24173042-24173124	0.000458246	0.0294339	0.068	DecIR
ENSG00000107185	RGP1	chr9	+	35750657	35750989	35750657	35750741	35750839	35750989	RGP1,chr9:35750742-35750838	6.16177e-08	3.62664e-05	0.054	DecIR
ENSG00000177409	SAMD9L	chr7	-	93145384	93147146	93145384	93146040	93146882	93147146	SAMD9L,chr7:93146041-93146881	0.0139491	0.226469	0.055	DecIR
ENSG00000198677	SKIC3	chr5	-	95543183	95547151	95543183	95543323	95547060	95547151	SKIC3,chr5:95543324-95547059	0.00284707	0.0941682	0.171	DecIR
ENSG00000198677	SKIC3	chr5	-	95543183	95547151	95543183	95543323	95547065	95547151	SKIC3,chr5:95543324-95547064	7.2636e-05	0.00787527	0.194	DecIR
ENSG00000103042	SLC38A7	chr16	-	58675939	58676346	58675939	58676054	58676288	58676346	SLC38A7,chr16:58676055-58676287	0.00167122	0.0640506	0.136	DecIR
ENSG00000132517	SLC52A1	chr17	-	5033478	5034713	5033478	5034358	5034476	5034713	SLC52A1,chr17:5034359-5034475	0.00346586	0.107769	0.186	DecIR
ENSG00000224078	SNHG14	chr15	+	25093833	25095828	25093833	25093974	25095626	25095828	SNHG14,chr15:25093975-25095625	0.000270895	0.0204787	0.062	DecIR
ENSG00000163597	SNHG16	chr17	+	76557777	76559043	76557777	76557857	76558373	76559043	SNHG16,chr17:76557858-76558372	0.0277307	0.32643	0.104	DecIR
ENSG00000163597	SNHG16	chr17	+	76558373	76559043	76558373	76558600	76558944	76559043	SNHG16,chr17:76558601-76558943	3.49252e-09	6.17009e-06	0.211	DecIR
ENSG00000196756	SNHG17	chr20	-	38425934	38426503	38425934	38426052	38426418	38426503	SNHG17,chr20:38426053-38426417	0.00471457	0.129927	0.062	DecIR
ENSG00000228649	SNHG26	chr7	+	22860546	22861579	22860546	22860638	22860885	22861579	SNHG26,chr7:22860639-22860884	0.00798106	0.169059	0.135	DecIR
ENSG00000188004	SNHG28	chr1	-	159837916	159841235	159837916	159840866	159841125	159841235	SNHG28,chr1:159840867-159841124	0.00755168	0.165055	0.12	DecIR
ENSG00000197912	SPG7	chr16	+	89545871	89546760	89545871	89546181	89546657	89546760	SPG7,chr16:89546182-89546656	0.012207	0.211169	0.164	DecIR
ENSG00000181392	SYNE4	chr19	-	36005332	36006671	36005332	36005437	36006601	36006671	SYNE4,chr19:36005438-36006600	0.0401863	0.397852	0.061	DecIR
ENSG00000171703	TCEA2	chr20	+	64071869	64072346	64071869	64071941	64072171	64072346	TCEA2,chr20:64071942-64072170	0.00567132	0.143381	0.068	DecIR
ENSG00000071564	TCF3	chr19	-	1615284	1615821	1615284	1615515	1615685	1615821	TCF3,chr19:1615516-1615684	0.000755367	0.0393938	0.096	DecIR
ENSG00000172171	TEFM	chr17	-	30898985	30900562	30898985	30899606	30900412	30900562	TEFM,chr17:30899607-30900411	0.00242763	0.0844036	0.077	DecIR
ENSG00000206140	TMEM191C	chr22	+	21468943	21469346	21468943	21469003	21469273	21469346	TMEM191C,chr22:21469004-21469272	0.00728935	0.162336	0.097	DecIR
ENSG00000170919	TPT1-AS1	chr13	+	45378529	45380001	45378529	45378671	45379925	45380001	TPT1-AS1,chr13:45378672-45379924	2.46634e-05	0.0035039	0.108	DecIR
ENSG00000221926	TRIM16	chr17	-	15683035	15684299	15683035	15683157	15684195	15684299	TRIM16,chr17:15683158-15684194	0.0312733	0.346735	0.118	DecIR
ENSG00000175106	TVP23C	chr17	-	15536979	15540561	15536979	15538153	15540432	15540561	TVP23C,chr17:15538154-15540431	0.00176563	0.0668948	0.239	DecIR
ENSG00000161265	U2AF1L4	chr19	-	35743154	35743345	35743154	35743208	35743295	35743345	U2AF1L4,chr19:35743209-35743294	0.00107664	0.0482753	0.058	DecIR
ENSG00000110002	VWA5A	chr11	+	124115449	124116680	124115449	124115482	124116565	124116680	VWA5A,chr11:124115483-124116564	0.000117061	0.0110872	0.214	DecIR
ENSG00000204396	VWA7	chr6	-	31766244	31766764	31766244	31766384	31766462	31766764	VWA7,chr6:31766385-31766461	0.00033725	0.0239564	0.217	DecIR
ENSG00000162923	WDR26	chr1	-	224411426	224413335	224411426	224411565	224413252	224413335	WDR26,chr1:224411566-224413251	9.02466e-05	0.00918064	0.184	DecIR
ENSG00000177082	WDR73	chr15	-	84645972	84646348	84645972	84646085	84646183	84646348	WDR73,chr15:84646086-84646182	0.00680596	0.157531	0.052	DecIR
ENSG00000161996	WDR90	chr16	+	655772	656537	655772	655885	656301	656537	WDR90,chr16:655886-656300	0.00080273	0.0403187	0.158	DecIR
ENSG00000066422	ZBTB11	chr3	-	101671129	101672213	101671129	101671361	101671977	101672213	ZBTB11,chr3:101671362-101671976	0.0127559	0.21509	0.055	DecIR
ENSG00000172262	ZNF131	chr5	+	43161248	43161931	43161248	43161606	43161708	43161931	ZNF131,chr5:43161607-43161707	0.0059974	0.149368	0.053	DecIR
ENSG00000160352	ZNF714	chr19	+	21116806	21125094	21116806	21118885	21124960	21125094	ZNF714,chr19:21118886-21124959	0.0210413	0.276965	0.194	DecIR
ENSG00000198556	ZNF789	chr7	+	99478273	99482326	99478273	99478356	99479660	99482326	ZNF789,chr7:99478357-99479659	0.0170451	0.2455	0.132	DecIR
