# Supplementary material for: Intron retention as an excellent marker for diagnosing depression and for discovering new potential pathways for drug intervention
Source: Front Psychiatry. 2024 Sep 19;15:1450708. doi: 10.3389/fpsyt.2024.1450708 (PMC11446786; doi:10.3389/fpsyt.2024.1450708)
Supplement: Supplementary file 9 [file Table4.xlsx]

## Sheet: Sheet1
Supplementary table 4. Ranking of proteins with the highest number of PPI bindings, their characteristics and related proteins
Gene (Protein)	DEG	IR	numLinks	Cilia-related	adactive immunity	innate immunity	interaction proteins
SRC	downRegulation		43			innate	ACTN1 (IncIR), AREG (up), ARHGAP5 (up), ATP1A4 (up), CAV1 (up), CDKN1C (down), CSF1R (down), CTNND1 (down), CTTN (down), DLG4 (DecIR), DOCK1 (down), EDN1 (down), EFNB1 (down), EPS8 (down), FAS (IncIR), FLT4 (up), GNA15 (down), GPC1 (IncIR), ITGA2 (up), ITGA3 (up,DecIR), ITGA9 (down), ITGAL (DecIR), ITGB4 (DecIR), JUN (up), LAMA3 (down), MYH10 (IncIR), MYL6 (down), NECTIN3 (up), NTN1 (up), P2RY1 (…
RAC1	downRegulation		25				ACTN1 (IncIR), ARHGAP5 (up), ASAP2 (down), CAV1 (up), CTNND1 (down), CTTN (down), CXCR4 (up), DLG4 (DecIR), DOCK1 (down), DOCK6 (up), EDN1 (down), EFNB1 (down), EPS8 (down), LAMA3 (down), MYH10 (IncIR), MYL6 (down), MYLK (down,IncIR), NTN1 (up), PAK3 (up), PLXNA3 (up), PTP4A3 (down), RRAS (down), SEMA3A (down), SRC (down), WNT5A (down)
DLG4		DecIR	18				ADAM22 (up), APBA1 (down), ARC (down), CALM3 (IncIR), DLGAP2 (down), FMR1 (DecIR), HOMER1 (up), SHANK3 (down), HTR2A (down), KCNA3 (up), LLGL2 (DecIR), NETO1 (up), RAC1 (down), SLC1A2 (down), SNAP25 (down), SRC (down), SYP (down), TANC2 (up)
JUN	upRegulation		16				BATF3 (down), CEBPB (down), CHD4 (IncIR), CXCL2 (down,IncIR), EDN1 (down), ERN1 (up), EZH2 (DecIR), HLA-A (DecIR), LPL (down), MECOM (down), PPARG (down), RPS6KB2 (DecIR), SRC (down), STAT1 (DecIR), TCF7L2 (down), TGM2 (down)
CAV1	upRegulation		16	Cilia			ABCB1 (up), ATP1A4 (up), CACNA1D (down), DLC1 (down), FAS (IncIR), ITGB4 (DecIR), ITPR3 (up), KCNA3 (up), PDGFRA (down), PLD2 (DecIR), PPARG (down), RAC1 (down), RYR1 (down), SMAD9 (down), SNAP25 (down), SRC (down)
SNAP25	downRegulation		15	Cilia			APBA1 (down), CACNA1D (down), CACNB3 (DecIR), CAV1 (up), DLG4 (DecIR), ITPR3 (up), OTOF (up), RAB11A (down), RAB3C (down), RBFOX1 (down), SNAP23 (DecIR), SNAP29 (down), SYP (down), SYT15 (down), ENSG00000277758 (down)
CTNND1	downRegulation		15				ACTN1 (IncIR), ARHGAP5 (up), CA2 (down), CDH13 (down), CEBPZ (up), CTTN (down), MGAT3 (up), PAK3 (up), PTPRM (up), RAC1 (down), RET (down), RHOC (down), SLIT1 (down), SRC (down), TJP3 (up)
STAT1		DecIR	14			innate	CD274 (up), CXCR4 (up), DDX58 (up), HES1 (down), HEY1 (down), HLA-A (DecIR), IFI27 (up), IFNAR2 (DecIR), JUN (up), NOTCH3 (down), OAS2 (DecIR), PDGFRA (down), PPARG (down), SRC (down)
PPARG	downRegulation		13			innate	ACE (up), CAV1 (up), CEBPB (down), EZH2 (DecIR), JUN (up), KDM3A (IncIR), KLF4 (down), LPL (down), MECOM (down), NCOA4 (down), SRC (down), STAT1 (DecIR), TCF7L2 (down)
ITGB4		DecIR	13				ACTN1 (IncIR), CAV1 (up), COL4A3 (up), COL4A4 (up), ITGA2 (up), ITGA3 (up,DecIR), ITGA9 (down), ITGAL (DecIR), LAMA3 (down), SRC (down), TNS1 (down), YWHAE (down), YWHAH (down)
HLA-A		DecIR	12		lymphocyte	innate	HLA-DMA (down), HLA-DQA1 (down), HLA-DQB1 (down), HLA-DRB1 (down,IncIR), IFI27 (up), JUN (up), LILRB1 (down), LILRB2 (down), LILRB4 (down), OAS2 (DecIR), SNAP23 (DecIR), STAT1 (DecIR)
CACNA1D	downRegulation		12				ATP1A4 (up), CABP4 (down), CACNA1E (up), CACNA2D3 (down), CACNB3 (DecIR), CALM3 (IncIR), CAV1 (up), WHRN (up), HSPA2 (down), OTOF (up), RYR1 (down), SNAP25 (down)
MYH10		IncIR	11	Cilia			CALM3 (IncIR), KIF5A (IncIR), MYL4 (up), MYL6 (down), MYLK (down,IncIR), MYLPF (down), PAK3 (up), RAB11A (down), RAC1 (down), RHOC (down), SRC (down)
ITGA3	upRegulation	DecIR	11				ACTN1 (IncIR), COL18A1 (up), COL4A3 (up), COL4A4 (up), ITGA2 (up), ITGA9 (down), ITGAL (DecIR), ITGB4 (DecIR), LAMA3 (down), SRC (down), TFRC (DecIR)
EDN1	downRegulation		11			innate	ACE (up), ADCY4 (IncIR), ADCY9 (up), AP2M1 (DecIR), CXCR4 (up), GNA15 (down), JUN (up), PLCB1 (up), RAC1 (down), SRC (down), TUB (up)
RYR1	downRegulation		10				CACNA1D (down), CACNA1E (up), CACNB3 (DecIR), CALM3 (IncIR), CAV1 (up), HOMER1 (up), HSPA2 (down), JPH3 (up), PDE4D (up), TRPC3 (up)
NOTCH3	downRegulation		10				HES1 (down), HEY1 (down), JAG1 (IncIR), JAG2 (down), LFNG (down), MIB2 (IncIR), NCSTN (DecIR), NEURL1 (down), STAT1 (DecIR), TNRC6A (DecIR)
ITGA9	downRegulation		10				COL4A3 (up), ITGA2 (up), ITGA3 (up,DecIR), ITGAL (DecIR), ITGB4 (DecIR), LAMA3 (down), SAT1 (down), SRC (down), TGM2 (down), TNR (up)
LAMA3	downRegulation		9				CTTN (down), ITGA2 (up), ITGA3 (up,DecIR), ITGA9 (down), ITGB4 (DecIR), NTN4 (up), PAK3 (up), RAC1 (down), SRC (down)
ITGA2	upRegulation		9				COL4A3 (up), COL4A4 (up), FLT4 (up), ITGA3 (up,DecIR), ITGA9 (down), ITGAL (DecIR), ITGB4 (DecIR), LAMA3 (down), SRC (down)
HES1	downRegulation		9		lymphocyte		FAAP24 (DecIR), FANCB (up), FANCG (Mixed), HEY1 (down), JAG1 (IncIR), NOTCH3 (down), STAT1 (DecIR), TLE2 (DecIR), UBE2T (DecIR)
RRAS	downRegulation		8				DAB2IP (up), EFNB1 (down), PLD2 (DecIR), PLXNA3 (up), RAC1 (down), RASIP1 (down), SEMA3A (down), SRC (down)
ITPR3	upRegulation		8				CAV1 (up), HOMER1 (up), IRAG1 (down), PLCB1 (up), SIGMAR1 (DecIR), SNAP25 (down), TRPC3 (up), TRPC6 (down)
HLA-DRB1	downRegulation	IncIR	8				CD274 (up), CTSF (DecIR), CTSH (IncIR), CTSL (down,IncIR), HLA-A (DecIR), HLA-DMA (down), HLA-DQA1 (down), HLA-DQB1 (down)
HLA-DQB1	downRegulation		8				CD274 (up), CTSF (DecIR), CTSH (IncIR), CTSL (down,IncIR), HLA-A (DecIR), HLA-DMA (down), HLA-DQA1 (down), HLA-DRB1 (down,IncIR)
HLA-DQA1	downRegulation		8				CD274 (up), CTSF (DecIR), CTSH (IncIR), CTSL (down,IncIR), HLA-A (DecIR), HLA-DMA (down), HLA-DQB1 (down), HLA-DRB1 (down,IncIR)
H4C15	upRegulation		8				CHD4 (IncIR), EZH2 (DecIR), H1-4 (up), H2BU1 (up), L3MBTL1 (IncIR), MSL3 (DecIR), KMT5B (DecIR), TONSL (IncIR)
CXCR4	upRegulation		8				CCL22 (down), CXCL2 (down,IncIR), EDN1 (down), ERVW-1 (up), GNA15 (down), PROM1 (down), RAC1 (down), STAT1 (DecIR)
CTTN	downRegulation		8				CTTNBP2 (down), CTNND1 (down), HOMER1 (up), LAMA3 (down), MYLK (down,IncIR), PAK3 (up), RAC1 (down), SRC (down)
CALM3		IncIR	8	Cilia			CACNA1D (down), CACNA1E (up), CAMKK1 (down), DLG4 (DecIR), FAS (IncIR), MYH10 (IncIR), MYLK (down,IncIR), RYR1 (down)
YWHAE	downRegulation		7				DDX58 (up), DEPTOR (down), ITGB4 (DecIR), MARK3 (DecIR), BEX3 (down), PRDX6 (down), YWHAH (down)
SEMA3A	downRegulation		7				CRMP1 (down), DPYSL3 (down), NTN1 (up), PLXNA3 (up), RAC1 (down), RRAS (down), SLIT1 (down)
MYLK	downRegulation	IncIR	7				CALM3 (IncIR), CTTN (down), MYH10 (IncIR), MYL4 (up), MYL6 (down), MYLPF (down), RAC1 (down)
MYL6	downRegulation		7				MYH10 (IncIR), MYLK (down,IncIR), MYLPF (down), MYO18B (up), RAC1 (down), RHOC (down), SRC (down)
JAG1		IncIR	7				HES1 (down), HEY1 (down), JAG2 (down), LFNG (down), MIB2 (IncIR), NEURL1 (down), NOTCH3 (down)
ITGAL		DecIR	7		lymphocyte		CD69 (up), ICAM5 (down), ITGA2 (up), ITGA3 (up,DecIR), ITGA9 (down), ITGB4 (DecIR), SRC (down)
HOMER1	upRegulation		7				C1orf116 (down), CTTN (down), DLG4 (DecIR), DLGAP2 (down), SHANK3 (down), ITPR3 (up), RYR1 (down)
FAS		IncIR	7				BID (down), CALM3 (IncIR), CAV1 (up), CD69 (up), HSPB1 (down), SRC (down), TP73 (up)
CYB5A		DecIR	7				CYB5R3 (IncIR), FTL (down), GET4 (IncIR), OTOF (up), PPIG (DecIR), SGTA (IncIR), GET1 (DecIR)
CACNB3		DecIR	7				CACNA1D (down), CACNA1E (up), CACNA1I (up), CACNA2D3 (down), HSPA2 (down), RYR1 (down), SNAP25 (down)
CACNA1E	upRegulation		7				CACNA1D (down), CACNA2D3 (down), CACNB3 (DecIR), CALM3 (IncIR), HSPA2 (down), RYR1 (down), SMAD9 (down)
ACTN1		IncIR	7				CKB (down), CTNND1 (down), ITGA3 (up,DecIR), ITGB4 (DecIR), RAC1 (down), SRC (down), TNS1 (down)
RHOC	downRegulation		6				ACE (up), CTNND1 (down), MYH10 (IncIR), MYL6 (down), PFN2 (up), PTP4A3 (down)
RET	downRegulation		6				CTNND1 (down), GDF15 (down), GFRA2 (down), NCOA4 (down), PDLIM7 (down), SRC (down)
RBX1	downRegulation		6		lymphocyte		CDKN1C (down), ERCC8 (DecIR), FBXO2 (up), OBSL1 (down), SPRED1 (down), ZYG11A (up)
RAB11A	downRegulation		6	Cilia			CNTRL (DecIR), DENND5A (IncIR), MYH10 (IncIR), PTGIR (down), SNAP25 (down), TFRC (DecIR)
PLD2		DecIR	6				CAV1 (up), MBOAT2 (down), NAPEPLD (DecIR), PLA2G10 (up), RRAS (down), SRC (down)
PAK3	upRegulation		6				CTNND1 (down), CTTN (down), LAMA3 (down), MYH10 (IncIR), RAC1 (down), SRC (down)
NTN1	upRegulation		6				DOCK1 (down), RAC1 (down), ROBO3 (DecIR), SEMA3A (down), SLIT1 (down), SRC (down)
LILRB2	downRegulation		6				JAML (DecIR), CD163 (DecIR), CD1C (down), CSF1R (down), HLA-A (DecIR), STAC (down)
JAG2	downRegulation		6		lymphocyte		HEY1 (down), JAG1 (IncIR), LFNG (down), MIB2 (IncIR), NEURL1 (down), NOTCH3 (down)
HSPA2	downRegulation		6				CACNA1D (down), CACNA1E (up), CACNB3 (DecIR), NUP62 (DecIR), NUP85 (IncIR), RYR1 (down)
EZH2		DecIR	6	Cilia	lymphocyte		BAP1 (DecIR), CHD4 (IncIR), H4C15 (up), JUN (up), MECOM (down), PPARG (down)
DDX58	upRegulation		6				DDX3X (DecIR), G3BP1 (IncIR), OAS2 (DecIR), STAT1 (DecIR), USP21 (DecIR), YWHAE (down)
DDX3X		DecIR	6			innate	CARD8 (IncIR), DDX5 (DecIR), DDX58 (up), EIF3I (IncIR), G3BP1 (IncIR), PYCARD (down)
CSF1R	downRegulation		6			innate	ADAP2 (down), AIF1 (DecIR), CD163 (DecIR), LILRB2 (down), SRC (down), TREM2 (down)
COL4A3	upRegulation		6				CERT1 (IncIR), COL4A4 (up), ITGA2 (up), ITGA3 (up,DecIR), ITGA9 (down), ITGB4 (DecIR)
CHD4		IncIR	6				BRPF1 (IncIR), BRPF3 (up), CHD5 (down), EZH2 (DecIR), H4C15 (up), JUN (up)
BBS1		DecIR	6	Cilia			BBS2 (IncIR), IFT140 (DecIR), IFT172 (DecIR), NPHP1 (DecIR), NPHP4 (IncIR), SMO (down)
AP2M1		DecIR	6				AP2S1 (down), BAIAP2L2 (IncIR), EDN1 (down), EPN2 (up), REPS2 (down), TFRC (DecIR)
WNT5A	downRegulation		5			innate	FZD4 (up), RAC1 (down), RORA (up), WNT10B (DecIR), WNT9B (down)
UBE2T		DecIR	5				FAAP24 (DecIR), FANCB (up), FANCG (Mixed), HES1 (down), ZWINT (Mixed)
TRPC3	upRegulation		5				ITPR3 (up), RORA (up), RYR1 (down), TRPC6 (down), TRPM4 (down)
TNS1	downRegulation		5				ACTN1 (IncIR), DLC1 (down), ITGB4 (DecIR), LMCD1 (down), SRC (down)
TFRC		DecIR	5				AP2M1 (DecIR), ITGA3 (up,DecIR), RAB11A (down), RAB4A (down), SRC (down)
TCF7L2	downRegulation		5				IGF2BP2 (down), JUN (up), KLF4 (down), PPARG (down), TLE2 (DecIR)
SLIT1	downRegulation		5				CTNND1 (down), NTN1 (up), ROBO3 (DecIR), SEMA3A (down), SRGAP1 (down)
PLCB1	upRegulation		5				CHRM3 (down), EDN1 (down), GNA15 (down), ITPR3 (up), PIP5KL1 (down)
PDE4D	upRegulation		5				ADCY4 (IncIR), ADCY9 (up), ADSL (DecIR), PDE4DIP (up), RYR1 (down)
OTOF	upRegulation		5				CACNA1D (down), CYB5A (DecIR), SNAP25 (down), TMC1 (down), GET1 (DecIR)
NPHP4		IncIR	5	Cilia			AHI1 (DecIR), BBS1 (DecIR), IFT140 (DecIR), INVS (IncIR), NPHP1 (DecIR)
NEURL1	downRegulation		5	Cilia			EPN2 (up), JAG1 (IncIR), JAG2 (down), MIB2 (IncIR), NOTCH3 (down)
LPL	downRegulation		5				ACSL6 (up), JUN (up), MED25 (IncIR), MGLL (down), PPARG (down)
HEY1	downRegulation		5				HES1 (down), JAG1 (IncIR), JAG2 (down), NOTCH3 (down), STAT1 (DecIR)
GNA15	downRegulation		5				CXCR4 (up), EDN1 (down), PLCB1 (up), SRC (down), TRPC6 (down)
EPN2	upRegulation		5				AP2M1 (DecIR), AP2S1 (down), FLT4 (up), NEURL1 (down), REPS2 (down)
CTSL	downRegulation	IncIR	5		lymphocyte		COL18A1 (up), CST3 (down), HLA-DQA1 (down), HLA-DQB1 (down), HLA-DRB1 (down,IncIR)
CPSF1	downRegulation	IncIR	5				FIP1L1 (DecIR), NUP62 (DecIR), NUP85 (IncIR), POLDIP3 (down), TSEN54 (DecIR)
CD1C	downRegulation		5		lymphocyte		CD163 (DecIR), CD1B (down), CD83 (down), LILRB2 (down), THBD (down)
