# Supplementary material for: Intron retention as an excellent marker for diagnosing depression and for discovering new potential pathways for drug intervention
Source: Front Psychiatry. 2024 Sep 19;15:1450708. doi: 10.3389/fpsyt.2024.1450708 (PMC11446786; doi:10.3389/fpsyt.2024.1450708)
Supplement: Supplementary file 10 [file Table5.xlsx]

## Sheet: Sheet1
Supplementary Table 5.
Category	Gene ID	Symbol	Cilia-related	Innate immune response	Lymphocyte activation	Inflammatory response	Cytoskeleton
Common to all 3 groups (15 genes)	ENSG00000178971	CTC1
	ENSG00000215301	DDX3X		Innate			Cytoskeleton
	ENSG00000185163	DDX51
	ENSG00000179532	DNHD1	Cilia				Cytoskeleton
	ENSG00000145191	EIF2B5
	ENSG00000110074	FOXRED1
	ENSG00000206503	HLA-A		Innate	Lymphocyte
	ENSG00000267796	LIN37
	ENSG00000147955	SIGMAR1
	ENSG00000204351	SKIV2L
	ENSG00000196756	SNHG17
	ENSG00000221926	TRIM16
	ENSG00000182484	WASH6P
	ENSG00000174652	ZNF266
	ENSG00000234420	ZNF37BP
Shared between this study and Cathomas et al (29 genes)	ENSG00000143994	ABHD1
	ENSG00000239900	ADSL
	ENSG00000103507	BCKDK
	ENSG00000160014	CALM3	Cilia				Cytoskeleton
	ENSG00000159214	CCDC24
	ENSG00000204536	CCHCR1					Cytoskeleton
	ENSG00000166946	CCNDBP1
	ENSG00000026103	FAS
	ENSG00000215252	GOLGA8B
	ENSG00000186088	GSAP
	ENSG00000103253	HAGHL
	ENSG00000159110	IFNAR2		Innate
	ENSG00000138002	IFT172	Cilia				Cytoskeleton
	ENSG00000262468	LINC01569
	ENSG00000038274	MAT2B
	ENSG00000204410	MSH5
	ENSG00000242086	MUC20-OT1
	ENSG00000151503	NCAPD3
	ENSG00000129219	PLD2
	ENSG00000246067	RAB30-DT
	ENSG00000140983	RHOT2
	ENSG00000154134	ROBO3
	ENSG00000131469	RPL27
	ENSG00000197375	SLC22A5		Innate
	ENSG00000066923	STAG3
	ENSG00000160055	TMEM234
	ENSG00000135452	TSPAN31
	ENSG00000291140	ENSG00000291140
	ENSG00000291176	ENSG00000291176
Shared between this study and Zhang et al (79 genes)	ENSG00000114786	ABHD14A-ACY1
	ENSG00000018510	AGPS
	ENSG00000135541	AHI1	Cilia				Cytoskeleton
	ENSG00000120697	ALG5
	ENSG00000178038	ALS2CL
	ENSG00000145020	AMT
	ENSG00000159314	ARHGAP27
	ENSG00000130734	ATG4D
	ENSG00000068650	ATP11A
	ENSG00000162650	ATXN7L2
	ENSG00000163930	BAP1
	ENSG00000125124	BBS2	Cilia				Cytoskeleton
	ENSG00000164039	BDH2
	ENSG00000160298	C21orf58	Cilia
	ENSG00000156345	CDK20	Cilia
	ENSG00000102901	CENPT
	ENSG00000116198	CEP104	Cilia				Cytoskeleton
	ENSG00000174080	CTSF
	ENSG00000103811	CTSH
	ENSG00000166347	CYB5A
	ENSG00000100243	CYB5R3
	ENSG00000108654	DDX5
	ENSG00000242612	DECR2
	ENSG00000132535	DLG4					Cytoskeleton
	ENSG00000007923	DNAJC11
	ENSG00000172269	DPAGT1
	ENSG00000106123	EPHB6			Lymphocyte	Inflammatory
	ENSG00000107566	ERLIN1
	ENSG00000234545	FAM133B
	ENSG00000160856	FCRL3
	ENSG00000112367	FIG4
	ENSG00000107862	GBF1	Cilia
	ENSG00000182093	GET1
	ENSG00000144591	GMPPA
	ENSG00000197858	GPAA1					Cytoskeleton
	ENSG00000115317	HTRA2					Cytoskeleton
	ENSG00000196305	IARS1
	ENSG00000187535	IFT140	Cilia				Cytoskeleton
	ENSG00000132323	ILKAP
	ENSG00000119509	INVS	Cilia				Cytoskeleton
	ENSG00000156650	KAT6B
	ENSG00000171916	LGALS9C
	ENSG00000072163	LIMS2
	ENSG00000228794	LINC01128
	ENSG00000073350	LLGL2					Cytoskeleton
	ENSG00000161036	LRWD1					Cytoskeleton
	ENSG00000140400	MAN2C1
	ENSG00000165792	METTL17
	ENSG00000197530	MIB2
	ENSG00000135596	MICAL1					Cytoskeleton
	ENSG00000156030	MIDEAS
	ENSG00000141503	MINK1
	ENSG00000005302	MSL3
	ENSG00000162736	NCSTN			Lymphocyte
	ENSG00000106733	NMRK1
	ENSG00000106628	POLD2
	ENSG00000102103	PQBP1	Cilia	Innate
	ENSG00000167595	PROSER3					Cytoskeleton
	ENSG00000112531	QKI
	ENSG00000100949	RABGGTA
	ENSG00000002016	RAD52
	ENSG00000099849	RASSF7					Cytoskeleton
	ENSG00000100918	REC8
	ENSG00000004139	SARM1		Innate			Cytoskeleton
	ENSG00000100241	SBF1
	ENSG00000104969	SGTA
	ENSG00000185803	SLC52A2
	ENSG00000224078	SNHG14
	ENSG00000234912	SNHG20
	ENSG00000159433	STARD9					Cytoskeleton
	ENSG00000115415	STAT1		Innate
	ENSG00000247708	STX18-AS1
	ENSG00000072274	TFRC				Inflammatory
	ENSG00000142046	TMEM91
	ENSG00000161265	U2AF1L4
	ENSG00000083290	ULK2
	ENSG00000149823	VPS51
	ENSG00000177082	WDR73					Cytoskeleton
	ENSG00000197037	ZSCAN25
